# Supplementary material for: Histone-, Receptor-, and Integrin-Related Gene Products and ADAM28 as Relevant to B-Cell Acute Lymphoblastic Leukemia (B-ALL)
Source: Curr Issues Mol Biol. 2025 Aug 28;47(9):699. doi: 10.3390/cimb47090699 (PMC12468389; doi:10.3390/cimb47090699)
Supplement: Supplementary file 1 [file cimb-47-00699-s001.zip]

Archive with 3 entries (3 files):
- SuppS1-edgeRresults.xls
- SuppS2-RankedTargets.xls
- SuppS3-Treatments.xls
