# Supplementary material for: Histone-, Receptor-, and Integrin-Related Gene Products and ADAM28 as Relevant to B-Cell Acute Lymphoblastic Leukemia (B-ALL)
Source: Curr Issues Mol Biol. 2025 Aug 28;47(9):699. doi: 10.3390/cimb47090699 (PMC12468389; doi:10.3390/cimb47090699)
Supplement: Supplementary file 1 [file cimb-47-00699-s001.zip › SuppS1-edgeRresults.xls]

## Sheet: Supp1-edgeRresults
num	seqnames	start	end	width	strand	gene_id	gene_name	gene_biotype	seq_coord_system	description	gene_id_version	symbol	entrezid	logFC	logCPM	F	PValue	FDR	mlog10PValue
1	9	104328320	104329396	1077	-	ENSG00000203396	AL512646.1	processed_pseudogene	chromosome	WDR45-like (WDR45L) pseudogene	ENSG00000203396.3	AL512646.1	NA	-13.6	9.56	1310	1.2e-103	6.31e-101	103
2	14	105703995	105708665	4671	-	ENSG00000211895	IGHA1	IG_C_gene	chromosome	immunoglobulin heavy constant alpha 1 [Source:HGNC Symbol;Acc:HGNC:5478]	ENSG00000211895.5	IGHA1	NA	-9.56	4.93	1050	2.32e-93	9.11e-91	92.6
3	1	219199914	219200567	654	-	ENSG00000225920	RIMKLBP2	processed_pseudogene	chromosome	ribosomal modification protein rimK like family member B pseudogene 2 [Source:HGNC Symbol;Acc:HGNC:39163]	ENSG00000225920.2	RIMKLBP2	NA	-9.21	-0.338	2830	5.29e-142	3.32e-138	141
4	7	128655962	128658791	2830	-	ENSG00000281490	CICP14	processed_pseudogene	chromosome	capicua transcriptional repressor pseudogene 14 [Source:HGNC Symbol;Acc:HGNC:38542]	ENSG00000281490.1	CICP14	NA	-9.1	1.8	1130	7.93e-97	3.48e-94	96.1
5	1	178849535	178871077	21543	-	ENSG00000116194	ANGPTL1	protein_coding	chromosome	angiopoietin like 1 [Source:HGNC Symbol;Acc:HGNC:489]	ENSG00000116194.13	ANGPTL1	9068	-9.06	1.35	1140	5.18e-97	2.38e-94	96.3
6	X	74202834	74204595	1762	+	ENSG00000228492	RAB11FIP1P1	processed_pseudogene	chromosome	RAB11 family interacting protein 1 pseudogene 1 [Source:HGNC Symbol;Acc:HGNC:42366]	ENSG00000228492.2	RAB11FIP1P1	NA	-8.79	0.183	1460	6.43e-109	4.66e-106	108
7	16	23500905	23501630	726	+	ENSG00000261528	AC002400.1	processed_pseudogene	chromosome	cyclin Y-like 1 (CCNYL1) pseudogene	ENSG00000261528.2	AC002400.1	NA	-8.79	-0.629	1460	8.75e-109	6.11e-106	108
8	6	69745871	69746851	981	+	ENSG00000219881	GAPDHP42	processed_pseudogene	chromosome	glyceraldehyde 3 phosphate dehydrogenase pseudogene 42 [Source:HGNC Symbol;Acc:HGNC:37799]	ENSG00000219881.1	GAPDHP42	NA	-8.68	-0.69	2010	2.34e-124	5.52e-121	124
9	17	68134675	68135604	930	-	ENSG00000267352	SH3GL1P3	processed_pseudogene	chromosome	SH3 domain containing GRB2 like 1, endophilin A2 pseudogene 3 [Source:HGNC Symbol;Acc:HGNC:10837]	ENSG00000267352.1	SH3GL1P3	NA	-8.59	-0.429	1820	2.17e-119	4.17e-116	119
10	2	89319625	89320146	522	-	ENSG00000242371	IGKV1-39	IG_V_gene	chromosome	immunoglobulin kappa variable 1-39 (gene/pseudogene) [Source:HGNC Symbol;Acc:HGNC:5740]	ENSG00000242371.1	IGKV1-39	NA	-8.48	3.21	567	2.58e-67	2.43e-65	66.6
11	14	70594552	70595770	1219	+	ENSG00000258951	KRT18P7	processed_pseudogene	chromosome	keratin 18 pseudogene 7 [Source:HGNC Symbol;Acc:HGNC:20283]	ENSG00000258951.1	KRT18P7	NA	-8.32	-1.07	2120	4.6e-127	1.24e-123	126
12	11	59086307	59094786	8480	+	ENSG00000255151	GLYATL1B	protein_coding	chromosome	glycine-N-acyltransferase like 1B [Source:HGNC Symbol;Acc:HGNC:37865]	ENSG00000255151.2	GLYATL1B	100287520	-8.22	-0.688	1560	4.71e-112	4.93e-109	111
13	17	50464496	50468906	4411	-	ENSG00000136457	CHAD	protein_coding	chromosome	chondroadherin [Source:HGNC Symbol;Acc:HGNC:1909]	ENSG00000136457.10	CHAD	1101	-8.22	0.731	976	4.55e-90	1.48e-87	89.3
14	X	15702602	15703243	642	-	ENSG00000279413	AC112497.2	pseudogene	chromosome	NULL	ENSG00000279413.1	AC112497.2	NA	-8.2	-1.32	2810	1.69e-141	7.97e-138	141
15	14	64914485	65061803	147319	+	ENSG00000125954	CHURC1-FNTB	protein_coding	chromosome	CHURC1-FNTB readthrough [Source:HGNC Symbol;Acc:HGNC:42960]	ENSG00000125954.12	CHURC1-FNTB	100529261	-8.2	0.628	480	4.78e-61	3.11e-59	60.3
16	17	53105734	53106358	625	+	ENSG00000262902	MTCO1P40	processed_pseudogene	chromosome	MT-CO1 pseudogene 40 [Source:HGNC Symbol;Acc:HGNC:52105]	ENSG00000262902.1	MTCO1P40	NA	-8.2	4.73	343	1.96e-49	7.49e-48	48.7
17	17	64750420	64751311	892	+	ENSG00000265298	AC132812.1	unprocessed_pseudogene	chromosome	small nuclear ribonucleoprotein 200kDa (U5) (SNRNP200) pseudogene	ENSG00000265298.1	AC132812.1	NA	-8.15	-0.846	1520	9.15e-111	7.85e-108	110
18	2	90172802	90173414	613	+	ENSG00000211632	IGKV3D-11	IG_V_gene	chromosome	immunoglobulin kappa variable 3D-11 [Source:HGNC Symbol;Acc:HGNC:5823]	ENSG00000211632.4	IGKV3D-11	NA	-8.08	2.64	729	1.93e-77	3.67e-75	76.7
19	11	58978787	58994120	15334	+	ENSG00000255189	GLYATL1P1	unprocessed_pseudogene	chromosome	glycine-N-acyltransferase like 1 pseudogene 1 [Source:HGNC Symbol;Acc:HGNC:37866]	ENSG00000255189.1	GLYATL1P1	NA	-8.03	-0.622	1290	1.05e-102	5.22e-100	102
20	10	100248271	100249095	825	+	ENSG00000230224	PHBP9	processed_pseudogene	chromosome	prohibitin pseudogene 9 [Source:HGNC Symbol;Acc:HGNC:39288]	ENSG00000230224.1	PHBP9	NA	-8.01	-0.708	1570	2.45e-112	2.88e-109	112
21	1	235738005	235738989	985	+	ENSG00000235674	LDHAP2	processed_pseudogene	chromosome	lactate dehydrogenase A pseudogene 2 [Source:HGNC Symbol;Acc:HGNC:6537]	ENSG00000235674.2	LDHAP2	NA	-7.98	-1.33	1430	8.79e-108	5.92e-105	107
22	19	10315471	10320678	5208	-	ENSG00000267303	AC011511.4	protein_coding	chromosome	novel transcript	ENSG00000267303.1	AC011511.4	NA	-7.94	0.275	672	4.3e-74	6.39e-72	73.4
23	7	47956793	47957318	526	+	ENSG00000225507	AC069282.1	processed_pseudogene	chromosome	pseudogene similar to part of TTK protein kinase TTK	ENSG00000225507.1	AC069282.1	NA	-7.93	-1.76	2850	2.64e-142	2.49e-138	142
24	2	89959979	89960754	776	+	ENSG00000242534	IGKV2D-28	IG_V_gene	chromosome	immunoglobulin kappa variable 2D-28 [Source:HGNC Symbol;Acc:HGNC:5799]	ENSG00000242534.2	IGKV2D-28	NA	-7.87	4.77	697	1.42e-75	2.33e-73	74.8
25	10	50629532	50631075	1544	-	ENSG00000231588	SHQ1P1	processed_pseudogene	chromosome	SHQ1, H/ACA ribonucleoprotein assembly factor pseudogene 1 [Source:HGNC Symbol;Acc:HGNC:45013]	ENSG00000231588.1	SHQ1P1	NA	-7.86	-0.891	1240	5.14e-101	2.49e-98	100
26	4	67718996	67724262	5267	-	ENSG00000270228	AC079880.1	processed_pseudogene	chromosome	HEAT repeat containing 2 (HEATR2) pseudogene	ENSG00000270228.1	AC079880.1	NA	-7.75	-0.76	1120	3.37e-96	1.44e-93	95.5
27	20	63861498	63862988	1491	+	ENSG00000183260	ABHD16B	protein_coding	chromosome	abhydrolase domain containing 16B [Source:HGNC Symbol;Acc:HGNC:16128]	ENSG00000183260.7	ABHD16B	140701	-7.73	-0.0156	1360	2.12e-105	1.25e-102	105
28	18	5240255	5241167	913	-	ENSG00000265188	AP001496.3	processed_pseudogene	chromosome	transforming, acidic coiled-coil containing protein (TACC3) pseudogene	ENSG00000265188.1	AP001496.3	NA	-7.65	-1.14	1400	9.09e-107	5.91e-104	106
29	15	59676757	59677321	565	+	ENSG00000259657	PIGHP1	processed_pseudogene	chromosome	phosphatidylinositol glycan anchor biosynthesis class H pseudogene 1 [Source:HGNC Symbol;Acc:HGNC:45152]	ENSG00000259657.1	PIGHP1	NA	-7.58	-1.47	1810	2.21e-119	4.17e-116	119
30	20	5548840	5549481	642	+	ENSG00000233578	EIF4EP1	processed_pseudogene	chromosome	eukaryotic translation initiation factor 4E pseudogene 1 [Source:HGNC Symbol;Acc:HGNC:3292]	ENSG00000233578.1	EIF4EP1	NA	-7.53	-1.67	1560	5.66e-112	5.62e-109	111
31	2	88978468	88979081	614	-	ENSG00000243063	IGKV3-7	IG_V_gene	chromosome	immunoglobulin kappa variable 3-7 (non-functional) [Source:HGNC Symbol;Acc:HGNC:5821]	ENSG00000243063.1	IGKV3-7	NA	-7.49	0.395	719	7.47e-77	1.33e-74	76.1
32	3	57268342	57292685	24344	-	ENSG00000239388	ASB14	protein_coding	chromosome	ankyrin repeat and SOCS box containing 14 [Source:HGNC Symbol;Acc:HGNC:19766]	ENSG00000239388.9	ASB14	142686	-7.48	0.347	999	3.91e-91	1.42e-88	90.4
33	12	71849228	71850428	1201	-	ENSG00000257802	AC089984.2	processed_pseudogene	chromosome	MRS2 magnesium homeostasis factor homolog (S. cerevisiae) (MRS2) pseudogene	ENSG00000257802.1	AC089984.2	NA	-7.47	-1.66	1130	7.1e-97	3.19e-94	96.1
34	17	36574462	36575325	864	-	ENSG00000274756	AC243732.1	processed_pseudogene	chromosome	ribosomal protein S2 (RPS2) pseudogene	ENSG00000274756.1	AC243732.1	NA	-7.46	-1.38	1360	3.08e-105	1.76e-102	105
35	12	57216794	57226449	9656	+	ENSG00000182379	NXPH4	protein_coding	chromosome	neurexophilin 4 [Source:HGNC Symbol;Acc:HGNC:8078]	ENSG00000182379.10	NXPH4	11247	-7.43	0.903	812	5.34e-82	1.26e-79	81.3
36	1	111437514	111438037	524	+	ENSG00000233337	UBE2FP3	processed_pseudogene	chromosome	UBE2F pseudogene 3 [Source:HGNC Symbol;Acc:HGNC:44537]	ENSG00000233337.1	UBE2FP3	NA	-7.42	-2.11	2300	3.21e-131	1.01e-127	130
37	5	151173981	151180617	6637	+	ENSG00000285420	AC011342.1	unitary_pseudogene	chromosome	novel platelet-derived growth factor receptor-like protein	ENSG00000285420.1	AC011342.1	NA	-7.39	-1.69	1370	7.87e-106	4.95e-103	105
38	19	27805423	27806205	783	-	ENSG00000267323	SLC25A1P5	processed_pseudogene	chromosome	solute carrier family 25 member 1 pseudogene 5 [Source:HGNC Symbol;Acc:HGNC:43849]	ENSG00000267323.1	SLC25A1P5	NA	-7.33	-1.89	1590	8.44e-113	1.06e-109	112
39	1	206897443	206904139	6697	+	ENSG00000162892	IL24	protein_coding	chromosome	interleukin 24 [Source:HGNC Symbol;Acc:HGNC:11346]	ENSG00000162892.16	IL24	11009	-7.3	0.774	602	1.05e-69	1.11e-67	69
40	4	102751401	102752641	1241	+	ENSG00000251288	AC018797.2	processed_pseudogene	chromosome	WD repeat domain 12 (WDR12) pseudogene	ENSG00000251288.2	AC018797.2	NA	-7.27	-1.36	983	2.14e-90	7.34e-88	89.7
41	3	31794470	31796175	1706	+	ENSG00000223965	ZNF587P1	processed_pseudogene	chromosome	zinc finger protein 587 pseudogene 1 [Source:HGNC Symbol;Acc:HGNC:42438]	ENSG00000223965.2	ZNF587P1	NA	-7.18	-1.38	940	2.08e-88	6.33e-86	87.7
42	11	1888577	1891895	3319	-	ENSG00000283787	PRR33	protein_coding	chromosome	proline rich 33 [Source:HGNC Symbol;Acc:HGNC:35118]	ENSG00000283787.1	PRR33	NA	-7.13	1.25	636	7.58e-72	9.28e-70	71.1
43	19	7688758	7702146	13389	-	ENSG00000104921	FCER2	protein_coding	chromosome	Fc fragment of IgE receptor II [Source:HGNC Symbol;Acc:HGNC:3612]	ENSG00000104921.15	FCER2	2208	-7.11	5.6	1350	6.44e-105	3.57e-102	104
44	19	35533455	35545319	11865	+	ENSG00000105679	GAPDHS	protein_coding	chromosome	glyceraldehyde-3-phosphate dehydrogenase, spermatogenic [Source:HGNC Symbol;Acc:HGNC:24864]	ENSG00000105679.9	GAPDHS	26330	-7.07	-1.45	1070	2.76e-94	1.11e-91	93.6
45	7	102345746	102356444	10699	-	ENSG00000260097	SPDYE6	protein_coding	chromosome	speedy/RINGO cell cycle regulator family member E6 [Source:HGNC Symbol;Acc:HGNC:35465]	ENSG00000260097.3	SPDYE6	729597	-7.02	0.864	481	3.81e-61	2.5e-59	60.4
46	21	46653558	46654022	465	-	ENSG00000230982	DSTNP1	processed_pseudogene	chromosome	DSTN pseudogene 1 [Source:HGNC Symbol;Acc:HGNC:23769]	ENSG00000230982.1	DSTNP1	NA	-7	-2.29	2380	6.09e-133	2.3e-129	132
47	14	105620506	105626066	5561	-	ENSG00000211892	IGHG4	IG_C_gene	chromosome	immunoglobulin heavy constant gamma 4 (G4m marker) [Source:HGNC Symbol;Acc:HGNC:5528]	ENSG00000211892.4	IGHG4	NA	-6.96	3.03	855	3.08e-84	7.95e-82	83.5
48	12	68642519	68642993	475	-	ENSG00000234925	ATP5PDP4	processed_pseudogene	chromosome	ATP synthase peripheral stalk subunit d pseudogene 4 [Source:HGNC Symbol;Acc:HGNC:49626]	ENSG00000234925.2	ATP5PDP4	NA	-6.9	-1.3	798	2.69e-81	6.18e-79	80.6
49	1	178746683	178747754	1072	-	ENSG00000228196	PTPN2P1	processed_pseudogene	chromosome	PTPN2 pseudogene 1 [Source:HGNC Symbol;Acc:HGNC:9653]	ENSG00000228196.1	PTPN2P1	NA	-6.88	-1.76	956	3.66e-89	1.15e-86	88.4
50	8	28316986	28343355	26370	+	ENSG00000168081	PNOC	protein_coding	chromosome	prepronociceptin [Source:HGNC Symbol;Acc:HGNC:9163]	ENSG00000168081.9	PNOC	5368	-6.85	3.16	1480	2.19e-109	1.72e-106	109
51	3	128748538	128749489	952	-	ENSG00000239503	MARK2P8	processed_pseudogene	chromosome	microtubule affinity regulating kinase 2 pseudogene 8 [Source:HGNC Symbol;Acc:HGNC:39799]	ENSG00000239503.1	MARK2P8	NA	-6.85	-2.03	1070	2.67e-94	1.1e-91	93.6
52	1	629062	629433	372	+	ENSG00000225972	MTND1P23	unprocessed_pseudogene	chromosome	MT-ND1 pseudogene 23 [Source:HGNC Symbol;Acc:HGNC:42092]	ENSG00000225972.1	MTND1P23	NA	-6.81	5.62	192	4.58e-33	6.91e-32	32.3
53	CHR_HSCHR14_3_CTG1	105665404	105670614	5211	-	ENSG00000282094	IGHGP	IG_C_pseudogene	chromosome	immunoglobulin heavy constant gamma P (non-functional) [Source:HGNC Symbol;Acc:HGNC:5529]	ENSG00000282094.1	IGHGP	NA	-6.78	2.2	297	6.26e-45	1.86e-43	44.2
54	CHR_HSCHR6_MHC_SSTO_CTG1	33412156	33415676	3521	+	ENSG00000227794	RPS18	protein_coding	chromosome	ribosomal protein S18 [Source:HGNC Symbol;Acc:HGNC:10401]	ENSG00000227794.5	RPS18	6222	-6.77	2.37	462	1.32e-59	8.14e-58	58.9
55	MT	14149	14673	525	-	ENSG00000198695	MT-ND6	protein_coding	chromosome	mitochondrially encoded NADH:ubiquinone oxidoreductase core subunit 6 [Source:HGNC Symbol;Acc:HGNC:7462]	ENSG00000198695.2	MT-ND6	4541	-6.72	7.83	1740	2.29e-117	3.59e-114	117
56	1	51372270	51373224	955	+	ENSG00000232027	AL671986.1	processed_pseudogene	chromosome	proteasome (prosome, macropain) 26S subunit, non-ATPase, 7 (Mov34 homolog) (PSMD7) pseudogene	ENSG00000232027.2	AL671986.1	NA	-6.72	-2.04	1110	4.53e-96	1.9e-93	95.3
57	11	118883892	118897787	13896	+	ENSG00000160683	CXCR5	protein_coding	chromosome	C-X-C motif chemokine receptor 5 [Source:HGNC Symbol;Acc:HGNC:1060]	ENSG00000160683.5	CXCR5	643	-6.72	5.06	1000	3.56e-91	1.32e-88	90.4
58	17	19166896	19169668	2773	-	ENSG00000261987	KYNUP1	unprocessed_pseudogene	chromosome	kynureninase pseudogene 1 [Source:HGNC Symbol;Acc:HGNC:39199]	ENSG00000261987.2	KYNUP1	NA	-6.65	-1.36	609	3.94e-70	4.32e-68	69.4
59	22	40106325	40107066	742	-	ENSG00000228599	RPL7P52	processed_pseudogene	chromosome	ribosomal protein L7 pseudogene 52 [Source:HGNC Symbol;Acc:HGNC:35676]	ENSG00000228599.1	RPL7P52	NA	-6.64	-1.61	784	1.67e-80	3.76e-78	79.8
60	CHR_HSCHR7_3_CTG6	148217288	148419466	202179	+	ENSG00000278728	CNTNAP2	protein_coding	chromosome	contactin associated protein like 2 [Source:HGNC Symbol;Acc:HGNC:13830]	ENSG00000278728.2	CNTNAP2	26047	-6.63	2.37	433	2.75e-57	1.51e-55	56.6
61	2	20667144	20679243	12100	+	ENSG00000143869	GDF7	protein_coding	chromosome	growth differentiation factor 7 [Source:HGNC Symbol;Acc:HGNC:4222]	ENSG00000143869.7	GDF7	151449	-6.61	2.75	739	5.2e-78	1.03e-75	77.3
62	22	22380766	22381347	582	+	ENSG00000211651	IGLV1-44	IG_V_gene	chromosome	immunoglobulin lambda variable 1-44 [Source:HGNC Symbol;Acc:HGNC:5879]	ENSG00000211651.3	IGLV1-44	NA	-6.61	4.75	349	5.07e-50	1.99e-48	49.3
63	MT	8366	8572	207	+	ENSG00000228253	MT-ATP8	protein_coding	chromosome	mitochondrially encoded ATP synthase membrane subunit 8 [Source:HGNC Symbol;Acc:HGNC:7415]	ENSG00000228253.1	MT-ATP8	4509	-6.6	7.82	977	4.1e-90	1.36e-87	89.4
64	2	87338511	87339035	525	+	ENSG00000233999	IGKV3OR2-268	IG_V_gene	chromosome	immunoglobulin kappa variable 3/OR2-268 (non-functional) [Source:HGNC Symbol;Acc:HGNC:5830]	ENSG00000233999.3	IGKV3OR2-268	NA	-6.6	0.306	428	6.78e-57	3.65e-55	56.2
65	9	137776539	137789235	12697	-	ENSG00000255585	AL590627.1	transcribed_processed_pseudogene	chromosome	forkhead box H1 (FOXH1) pseudogene	ENSG00000255585.3	AL590627.1	NA	-6.59	0.07	502	1.06e-62	7.47e-61	62
66	2	227002711	227164453	161743	-	ENSG00000081052	COL4A4	protein_coding	chromosome	collagen type IV alpha 4 chain [Source:HGNC Symbol;Acc:HGNC:2206]	ENSG00000081052.12	COL4A4	1286	-6.56	2.86	728	2.23e-77	4.21e-75	76.7
67	7	22725884	22732002	6119	+	ENSG00000136244	IL6	protein_coding	chromosome	interleukin 6 [Source:HGNC Symbol;Acc:HGNC:6018]	ENSG00000136244.12	IL6	3569	-6.56	1.98	548	5.57e-66	4.91e-64	65.3
68	2	90038848	90039479	632	+	ENSG00000211625	IGKV3D-20	IG_V_gene	chromosome	immunoglobulin kappa variable 3D-20 [Source:HGNC Symbol;Acc:HGNC:5825]	ENSG00000211625.2	IGKV3D-20	NA	-6.54	2.27	516	1.06e-63	8.16e-62	63
69	17	60083566	60091885	8320	-	ENSG00000261040	WFDC21P	transcribed_unitary_pseudogene	chromosome	WAP four-disulfide core domain 21, pseudogene [Source:HGNC Symbol;Acc:HGNC:50357]	ENSG00000261040.7	WFDC21P	NA	-6.53	-0.471	644	2.35e-72	3.04e-70	71.6
70	7	100307702	100322196	14495	+	ENSG00000214300	SPDYE3	protein_coding	chromosome	speedy/RINGO cell cycle regulator family member E3 [Source:HGNC Symbol;Acc:HGNC:35462]	ENSG00000214300.7	SPDYE3	441272	-6.51	1.75	445	2.93e-58	1.68e-56	57.5
71	CHR_HSCHR14_3_CTG1	105769875	105772176	2302	-	ENSG00000282184	IGHG3	IG_C_gene	chromosome	immunoglobulin heavy constant gamma 3 (G3m marker) [Source:HGNC Symbol;Acc:HGNC:5527]	ENSG00000282184.2	IGHG3	NA	-6.5	3.75	147	4.4e-27	4.68e-26	26.4
72	5	169861303	169980495	119193	-	ENSG00000204767	INSYN2B	protein_coding	chromosome	inhibitory synaptic factor family member 2B [Source:HGNC Symbol;Acc:HGNC:37271]	ENSG00000204767.4	INSYN2B	100131897	-6.49	0.137	555	1.74e-66	1.59e-64	65.8
73	4	3463306	3501473	38168	+	ENSG00000175920	DOK7	protein_coding	chromosome	docking protein 7 [Source:HGNC Symbol;Acc:HGNC:26594]	ENSG00000175920.18	DOK7	285489	-6.49	1.32	483	2.77e-61	1.83e-59	60.6
74	22	22734607	22735089	483	+	ENSG00000211664	IGLV2-18	IG_V_gene	chromosome	immunoglobulin lambda variable 2-18 [Source:HGNC Symbol;Acc:HGNC:5889]	ENSG00000211664.3	IGLV2-18	NA	-6.49	1.81	479	6.25e-61	4.02e-59	60.2
75	2	164896186	164955525	59340	-	ENSG00000169507	SLC38A11	protein_coding	chromosome	solute carrier family 38 member 11 [Source:HGNC Symbol;Acc:HGNC:26836]	ENSG00000169507.9	SLC38A11	151258	-6.42	1.72	479	6.36e-61	4.08e-59	60.2
76	2	227164565	227314792	150228	+	ENSG00000169031	COL4A3	protein_coding	chromosome	collagen type IV alpha 3 chain [Source:HGNC Symbol;Acc:HGNC:2204]	ENSG00000169031.19	COL4A3	1285	-6.39	3.25	511	2.23e-63	1.66e-61	62.7
77	19	35704558	35717038	12481	+	ENSG00000011590	ZBTB32	protein_coding	chromosome	zinc finger and BTB domain containing 32 [Source:HGNC Symbol;Acc:HGNC:16763]	ENSG00000011590.14	ZBTB32	27033	-6.38	1.9	628	2.31e-71	2.71e-69	70.6
78	1	26169516	26171831	2316	-	ENSG00000236782	AL391650.1	protein_coding	chromosome	novel protein	ENSG00000236782.7	AL391650.1	NA	-6.37	-1.31	661	2.05e-73	2.86e-71	72.7
79	2	89085177	89085787	611	-	ENSG00000244437	IGKV3-15	IG_V_gene	chromosome	immunoglobulin kappa variable 3-15 [Source:HGNC Symbol;Acc:HGNC:5816]	ENSG00000244437.1	IGKV3-15	NA	-6.33	5.64	726	2.74e-77	5.11e-75	76.6
80	CHR_HSCHR14_3_CTG1	105600717	105602504	1788	-	ENSG00000276192	IGHE	IG_C_gene	chromosome	immunoglobulin heavy constant epsilon [Source:HGNC Symbol;Acc:HGNC:5522]	ENSG00000276192.2	IGHE	NA	-6.27	1.11	330	3.7e-48	1.3e-46	47.4
81	CHR_HSCHR14_3_CTG1	105707889	105709436	1548	-	ENSG00000282633	IGHA1	IG_C_gene	chromosome	immunoglobulin heavy constant alpha 1 [Source:HGNC Symbol;Acc:HGNC:5478]	ENSG00000282633.1	IGHA1	NA	-6.26	8.3	621	6.2e-71	7.13e-69	70.2
82	11	62707676	62709201	1526	+	ENSG00000162188	GNG3	protein_coding	chromosome	G protein subunit gamma 3 [Source:HGNC Symbol;Acc:HGNC:4405]	ENSG00000162188.6	GNG3	2785	-6.24	-0.464	860	1.68e-84	4.41e-82	83.8
83	22	22819010	22819756	747	+	ENSG00000211670	IGLV3-9	IG_V_gene	chromosome	immunoglobulin lambda variable 3-9 (gene/pseudogene) [Source:HGNC Symbol;Acc:HGNC:5918]	ENSG00000211670.2	IGLV3-9	NA	-6.24	2.26	494	4.49e-62	3.09e-60	61.3
84	4	70628744	70646824	18081	+	ENSG00000132464	ENAM	protein_coding	chromosome	enamelin [Source:HGNC Symbol;Acc:HGNC:3344]	ENSG00000132464.12	ENAM	10117	-6.24	-0.547	412	1.52e-55	7.88e-54	54.8
85	22	32354885	32361161	6277	+	ENSG00000128276	RFPL3	protein_coding	chromosome	ret finger protein like 3 [Source:HGNC Symbol;Acc:HGNC:9980]	ENSG00000128276.10	RFPL3	10738	-6.2	-2.09	689	3.85e-75	6.16e-73	74.4
86	1	200872981	200874178	1198	+	ENSG00000170128	GPR25	protein_coding	chromosome	G protein-coupled receptor 25 [Source:HGNC Symbol;Acc:HGNC:4480]	ENSG00000170128.5	GPR25	2848	-6.18	-1.16	540	1.93e-65	1.66e-63	64.7
87	5	137867791	137887851	20061	+	ENSG00000120729	MYOT	protein_coding	chromosome	myotilin [Source:HGNC Symbol;Acc:HGNC:12399]	ENSG00000120729.9	MYOT	9499	-6.17	-1.81	653	6.48e-73	8.79e-71	72.2
88	5	134926660	134928036	1377	-	ENSG00000247627	MTND4P12	processed_pseudogene	chromosome	MT-ND4 pseudogene 12 [Source:HGNC Symbol;Acc:HGNC:42199]	ENSG00000247627.2	MTND4P12	NA	-6.17	4.63	230	1.14e-37	2.25e-36	36.9
89	11	32591793	32592771	979	-	ENSG00000270903	HNRNPA3P9	processed_pseudogene	chromosome	heterogeneous nuclear ribonucleoprotein A3 pseudogene 9 [Source:HGNC Symbol;Acc:HGNC:48755]	ENSG00000270903.1	HNRNPA3P9	NA	-6.15	-2.14	633	1.12e-71	1.35e-69	71
90	6	39110321	39112952	2632	+	ENSG00000217165	ANKRD18EP	processed_pseudogene	chromosome	ankyrin repeat domain 18E, pseudogene [Source:HGNC Symbol;Acc:HGNC:43609]	ENSG00000217165.1	ANKRD18EP	NA	-6.15	-0.23	482	3.41e-61	2.24e-59	60.5
91	CHR_HSCHR22_1_CTG3	22418863	22419379	517	+	ENSG00000274575	IGLV1-40	IG_V_gene	chromosome	immunoglobulin lambda variable 1-40 [Source:HGNC Symbol;Acc:HGNC:5877]	ENSG00000274575.2	IGLV1-40	NA	-6.14	4.56	592	5.42e-69	5.5e-67	68.3
92	9	96928310	96940253	11944	+	ENSG00000188152	NUTM2G	protein_coding	chromosome	NUT family member 2G [Source:HGNC Symbol;Acc:HGNC:23449]	ENSG00000188152.12	NUTM2G	441457	-6.14	-1.09	554	2e-66	1.81e-64	65.7
93	22	22792491	22793007	517	+	ENSG00000211668	IGLV2-11	IG_V_gene	chromosome	immunoglobulin lambda variable 2-11 [Source:HGNC Symbol;Acc:HGNC:5887]	ENSG00000211668.2	IGLV2-11	NA	-6.12	4.55	663	1.46e-73	2.09e-71	72.8
94	1	206905928	206906393	466	+	ENSG00000271680	AC098935.2	processed_pseudogene	chromosome	La ribonucleoprotein domain family, member 1B (LARP1B) pseudogene	ENSG00000271680.1	AC098935.2	NA	-6.11	-1.45	531	8.19e-65	6.81e-63	64.1
95	22	22919535	22919851	317	+	ENSG00000222037	IGLC6	IG_C_pseudogene	chromosome	immunoglobulin lambda constant 6 (gene/pseudogene) [Source:HGNC Symbol;Acc:HGNC:5860]	ENSG00000222037.5	IGLC6	NA	-6.11	-0.0665	360	5.05e-51	2.11e-49	50.3
96	3	19979961	20012267	32307	-	ENSG00000183977	PP2D1	protein_coding	chromosome	protein phosphatase 2C like domain containing 1 [Source:HGNC Symbol;Acc:HGNC:28406]	ENSG00000183977.14	PP2D1	151649	-6.09	-1.55	527	1.65e-64	1.34e-62	63.8
97	8	24294069	24359014	64946	+	ENSG00000042980	ADAM28	protein_coding	chromosome	ADAM metallopeptidase domain 28 [Source:HGNC Symbol;Acc:HGNC:206]	ENSG00000042980.13	ADAM28	10863	-6.08	5.78	951	6.22e-89	1.92e-86	88.2
98	2	90114838	90115402	565	+	ENSG00000224041	IGKV3D-15	IG_V_gene	chromosome	immunoglobulin kappa variable 3D-15 (gene/pseudogene) [Source:HGNC Symbol;Acc:HGNC:5824]	ENSG00000224041.3	IGKV3D-15	NA	-6.08	0.908	326	7.38e-48	2.54e-46	47.1
99	6	36740775	36839444	98670	-	ENSG00000124772	CPNE5	protein_coding	chromosome	copine 5 [Source:HGNC Symbol;Acc:HGNC:2318]	ENSG00000124772.12	CPNE5	57699	-6.06	4.74	1540	2.58e-111	2.43e-108	111
100	CHR_HSCHR14_3_CTG1	106277317	106277814	498	-	ENSG00000282284	IGHV1-24	IG_V_gene	chromosome	immunoglobulin heavy variable 1-24 [Source:HGNC Symbol;Acc:HGNC:5551]	ENSG00000282284.1	IGHV1-24	NA	-6.06	2.59	286	8.98e-44	2.52e-42	43
101	3	111592900	111595346	2447	-	ENSG00000177494	ZBED2	protein_coding	chromosome	zinc finger BED-type containing 2 [Source:HGNC Symbol;Acc:HGNC:20710]	ENSG00000177494.6	ZBED2	79413	-6.04	-0.997	522	3.69e-64	2.91e-62	63.4
102	22	22811747	22812281	535	+	ENSG00000211669	IGLV3-10	IG_V_gene	chromosome	immunoglobulin lambda variable 3-10 [Source:HGNC Symbol;Acc:HGNC:5897]	ENSG00000211669.3	IGLV3-10	NA	-6.04	3.23	407	4.16e-55	2.12e-53	54.4
103	11	33075566	33076460	895	-	ENSG00000213713	PIGCP1	processed_pseudogene	chromosome	phosphatidylinositol glycan anchor biosynthesis class C pseudogene 1 [Source:HGNC Symbol;Acc:HGNC:8961]	ENSG00000213713.3	PIGCP1	NA	-6.02	-1.01	666	1e-73	1.45e-71	73
104	22	22030934	22031472	539	+	ENSG00000211637	IGLV4-69	IG_V_gene	chromosome	immunoglobulin lambda variable 4-69 [Source:HGNC Symbol;Acc:HGNC:5921]	ENSG00000211637.2	IGLV4-69	NA	-6.02	3.03	406	4.37e-55	2.22e-53	54.4
105	14	65234515	65235101	587	-	ENSG00000258878	AL355076.3	processed_pseudogene	chromosome	transmembrane protein 149 (TMEM149) pseudogene	ENSG00000258878.1	AL355076.3	NA	-6.01	-1.56	602	1.11e-69	1.16e-67	69
106	22	22887780	22896111	8332	+	ENSG00000254709	IGLL5	protein_coding	chromosome	immunoglobulin lambda like polypeptide 5 [Source:HGNC Symbol;Acc:HGNC:38476]	ENSG00000254709.8	IGLL5	100423062	-6.01	6.8	357	9.12e-51	3.74e-49	50
107	14	106107972	106108464	493	-	ENSG00000282651	IGHV5-10-1	IG_V_gene	chromosome	immunoglobulin heavy variable 5-10-1 [Source:HGNC Symbol;Acc:HGNC:5661]	ENSG00000282651.2	IGHV5-10-1	NA	-6.01	2.57	337	6.96e-49	2.58e-47	48.2
108	10	102449837	102451543	1707	-	ENSG00000120055	C10orf95	protein_coding	chromosome	chromosome 10 open reading frame 95 [Source:HGNC Symbol;Acc:HGNC:25880]	ENSG00000120055.7	C10orf95	79946	-5.97	-0.0536	974	5.78e-90	1.85e-87	89.2
109	7	43997897	44010122	12226	+	ENSG00000136206	SPDYE1	protein_coding	chromosome	speedy/RINGO cell cycle regulator family member E1 [Source:HGNC Symbol;Acc:HGNC:16408]	ENSG00000136206.4	SPDYE1	285955	-5.96	-0.334	578	4.34e-68	4.28e-66	67.4
110	4	74933095	75050115	117021	+	ENSG00000169116	PARM1	protein_coding	chromosome	prostate androgen-regulated mucin-like protein 1 [Source:HGNC Symbol;Acc:HGNC:24536]	ENSG00000169116.11	PARM1	25849	-5.94	2.78	729	1.88e-77	3.62e-75	76.7
111	5	157341596	157460100	118505	-	ENSG00000285868	AC008676.3	protein_coding	chromosome	Novel protein	ENSG00000285868.1	AC008676.3	NA	-5.92	-0.687	504	8.28e-63	5.92e-61	62.1
112	7	22863874	22881350	17477	-	ENSG00000226329	AC005682.1	unprocessed_pseudogene	chromosome	solute carrier family 40 (iron-regulated transporter), member 1 (SLC40A1) pseudogene	ENSG00000226329.2	AC005682.1	NA	-5.91	-2.03	641	3.42e-72	4.36e-70	71.5
113	17	76453351	76470117	16767	+	ENSG00000129673	AANAT	protein_coding	chromosome	aralkylamine N-acetyltransferase [Source:HGNC Symbol;Acc:HGNC:19]	ENSG00000129673.9	AANAT	15	-5.91	-0.947	517	8.55e-64	6.61e-62	63.1
114	4	68537184	68568527	31344	-	ENSG00000197888	UGT2B17	protein_coding	chromosome	UDP glucuronosyltransferase family 2 member B17 [Source:HGNC Symbol;Acc:HGNC:12547]	ENSG00000197888.2	UGT2B17	7367	-5.91	-0.538	465	7.34e-60	4.58e-58	59.1
115	22	22758700	22759218	519	+	ENSG00000211666	IGLV2-14	IG_V_gene	chromosome	immunoglobulin lambda variable 2-14 [Source:HGNC Symbol;Acc:HGNC:5888]	ENSG00000211666.2	IGLV2-14	NA	-5.9	5.95	694	2.19e-75	3.56e-73	74.7
116	1	155941710	155942949	1240	+	ENSG00000173080	RXFP4	protein_coding	chromosome	relaxin family peptide/INSL5 receptor 4 [Source:HGNC Symbol;Acc:HGNC:14666]	ENSG00000173080.5	RXFP4	339403	-5.9	-1.55	628	2.21e-71	2.6e-69	70.7
117	2	89027171	89027731	561	-	ENSG00000241351	IGKV3-11	IG_V_gene	chromosome	immunoglobulin kappa variable 3-11 [Source:HGNC Symbol;Acc:HGNC:5815]	ENSG00000241351.3	IGKV3-11	NA	-5.88	5.39	680	1.32e-74	2.04e-72	73.9
118	22	22357739	22358260	522	+	ENSG00000211648	IGLV1-47	IG_V_gene	chromosome	immunoglobulin lambda variable 1-47 [Source:HGNC Symbol;Acc:HGNC:5880]	ENSG00000211648.2	IGLV1-47	NA	-5.87	4.11	617	1.11e-70	1.26e-68	70
119	1	180230264	180278984	48721	+	ENSG00000121454	LHX4	protein_coding	chromosome	LIM homeobox 4 [Source:HGNC Symbol;Acc:HGNC:21734]	ENSG00000121454.6	LHX4	89884	-5.87	0.13	439	8.29e-58	4.67e-56	57.1
120	1	157794403	157820120	25718	-	ENSG00000163534	FCRL1	protein_coding	chromosome	Fc receptor like 1 [Source:HGNC Symbol;Acc:HGNC:18509]	ENSG00000163534.15	FCRL1	115350	-5.86	6.79	573	9.22e-68	8.83e-66	67
121	22	22711689	22713203	1515	+	ENSG00000211662	IGLV3-21	IG_V_gene	chromosome	immunoglobulin lambda variable 3-21 [Source:HGNC Symbol;Acc:HGNC:5905]	ENSG00000211662.2	IGLV3-21	NA	-5.86	4.9	486	1.87e-61	1.24e-59	60.7
122	22	22026076	22026593	518	+	ENSG00000253239	IGLVI-70	IG_V_pseudogene	chromosome	immunoglobulin lambda variable (I)-70 (pseudogene) [Source:HGNC Symbol;Acc:HGNC:5940]	ENSG00000253239.1	IGLVI-70	NA	-5.86	-0.0866	359	5.91e-51	2.46e-49	50.2
123	CHR_HSCHR14_3_CTG1	106185670	106186165	496	-	ENSG00000282716	IGHV1-18	IG_V_gene	chromosome	immunoglobulin heavy variable 1-18 [Source:HGNC Symbol;Acc:HGNC:5549]	ENSG00000282716.1	IGHV1-18	NA	-5.86	3.87	296	7.79e-45	2.3e-43	44.1
124	12	26121991	26299290	177300	+	ENSG00000123096	SSPN	protein_coding	chromosome	sarcospan [Source:HGNC Symbol;Acc:HGNC:11322]	ENSG00000123096.11	SSPN	8082	-5.85	1.68	617	1.12e-70	1.26e-68	69.9
125	CHR_HSCHR22_1_CTG3	22413303	22413817	515	+	ENSG00000281565	IGLV1-41	IG_V_pseudogene	chromosome	immunoglobulin lambda variable 1-41 (pseudogene) [Source:HGNC Symbol;Acc:HGNC:5878]	ENSG00000281565.1	IGLV1-41	NA	-5.85	-0.562	241	6.1e-39	1.3e-37	38.2
126	1	161663147	161678654	15508	+	ENSG00000072694	FCGR2B	protein_coding	chromosome	Fc fragment of IgG receptor IIb [Source:HGNC Symbol;Acc:HGNC:3618]	ENSG00000072694.20	FCGR2B	2213	-5.84	5.06	759	3.64e-79	7.76e-77	78.4
127	2	89142574	89143160	587	-	ENSG00000239951	IGKV3-20	IG_V_gene	chromosome	immunoglobulin kappa variable 3-20 [Source:HGNC Symbol;Acc:HGNC:5817]	ENSG00000239951.1	IGKV3-20	NA	-5.84	6.11	661	2.09e-73	2.9e-71	72.7
128	CHR_HSCHR14_3_CTG1	106235833	106236365	533	-	ENSG00000282281	IGHV3-21	IG_V_gene	chromosome	immunoglobulin heavy variable 3-21 [Source:HGNC Symbol;Acc:HGNC:5586]	ENSG00000282281.1	IGHV3-21	NA	-5.84	4.51	513	1.66e-63	1.24e-61	62.8
129	17	16929816	16972118	42303	-	ENSG00000240505	TNFRSF13B	protein_coding	chromosome	TNF receptor superfamily member 13B [Source:HGNC Symbol;Acc:HGNC:18153]	ENSG00000240505.8	TNFRSF13B	23495	-5.84	3.13	315	1e-46	3.29e-45	46
130	19	14583084	14611157	28074	+	ENSG00000187912	CLEC17A	protein_coding	chromosome	C-type lectin domain containing 17A [Source:HGNC Symbol;Acc:HGNC:34520]	ENSG00000187912.11	CLEC17A	388512	-5.83	3.76	719	6.97e-77	1.26e-74	76.2
131	22	22697789	22698407	619	+	ENSG00000211660	IGLV2-23	IG_V_gene	chromosome	immunoglobulin lambda variable 2-23 [Source:HGNC Symbol;Acc:HGNC:5890]	ENSG00000211660.3	IGLV2-23	NA	-5.82	4.69	645	1.97e-72	2.58e-70	71.7
132	17	76071961	76083666	11706	+	ENSG00000186919	ZACN	protein_coding	chromosome	zinc activated ion channel [Source:HGNC Symbol;Acc:HGNC:29504]	ENSG00000186919.13	ZACN	353174	-5.78	0.782	523	3.36e-64	2.66e-62	63.5
133	2	90154073	90154574	502	+	ENSG00000276566	IGKV1D-13	IG_V_gene	chromosome	immunoglobulin kappa variable 1D-13 [Source:HGNC Symbol;Acc:HGNC:5747]	ENSG00000276566.1	IGKV1D-13	NA	-5.76	1.9	332	2.05e-48	7.35e-47	47.7
134	1	161683695	161685252	1558	-	ENSG00000213075	RPL31P11	transcribed_processed_pseudogene	chromosome	ribosomal protein L31 pseudogene 11 [Source:HGNC Symbol;Acc:HGNC:35849]	ENSG00000213075.7	RPL31P11	NA	-5.74	-1.32	434	2.22e-57	1.23e-55	56.7
135	2	149038107	149215262	177156	+	ENSG00000150556	LYPD6B	protein_coding	chromosome	LY6/PLAUR domain containing 6B [Source:HGNC Symbol;Acc:HGNC:27018]	ENSG00000150556.17	LYPD6B	130576	-5.72	-1.34	474	1.45e-60	9.16e-59	59.8
136	CHR_HSCHR14_3_CTG1	106752844	106753288	445	-	ENSG00000282421	IGHV3-69-1	IG_V_pseudogene	chromosome	immunoglobulin heavy variable 3-69-1 (pseudogene) [Source:HGNC Symbol;Acc:HGNC:5631]	ENSG00000282421.1	IGHV3-69-1	NA	-5.72	1.23	255	1.53e-40	3.55e-39	39.8
137	22	22747383	22747921	539	+	ENSG00000211665	IGLV3-16	IG_V_gene	chromosome	immunoglobulin lambda variable 3-16 [Source:HGNC Symbol;Acc:HGNC:5901]	ENSG00000211665.3	IGLV3-16	NA	-5.71	0.575	327	6.78e-48	2.35e-46	47.2
138	2	89297264	89297785	522	-	ENSG00000239862	IGKV1-37	IG_V_gene	chromosome	immunoglobulin kappa variable 1-37 (non-functional) [Source:HGNC Symbol;Acc:HGNC:5739]	ENSG00000239862.1	IGKV1-37	NA	-5.69	-0.438	399	2.01e-54	9.84e-53	53.7
139	6	158609706	158621636	11931	-	ENSG00000218226	TATDN2P2	processed_pseudogene	chromosome	TatD DNase domain containing 2 pseudogene 2 [Source:HGNC Symbol;Acc:HGNC:39255]	ENSG00000218226.1	TATDN2P2	NA	-5.68	-0.376	549	4.55e-66	4.03e-64	65.3
140	19	50819146	50823787	4642	-	ENSG00000167748	KLK1	protein_coding	chromosome	kallikrein 1 [Source:HGNC Symbol;Acc:HGNC:6357]	ENSG00000167748.11	KLK1	3816	-5.68	0.539	430	4.35e-57	2.36e-55	56.4
141	2	89234174	89234912	739	-	ENSG00000253998	IGKV2-29	IG_V_pseudogene	chromosome	immunoglobulin kappa variable 2-29 (gene/pseudogene) [Source:HGNC Symbol;Acc:HGNC:5784]	ENSG00000253998.3	IGKV2-29	NA	-5.68	1.07	317	6.55e-47	2.17e-45	46.2
142	22	22098700	22099212	513	+	ENSG00000211638	IGLV8-61	IG_V_gene	chromosome	immunoglobulin lambda variable 8-61 [Source:HGNC Symbol;Acc:HGNC:5931]	ENSG00000211638.2	IGLV8-61	NA	-5.67	3.15	411	1.87e-55	9.66e-54	54.7
143	2	88857161	88857683	523	-	ENSG00000211592	IGKC	IG_C_gene	chromosome	immunoglobulin kappa constant [Source:HGNC Symbol;Acc:HGNC:5716]	ENSG00000211592.8	IGKC	NA	-5.66	9.65	606	5.8e-70	6.25e-68	69.2
144	12	92702843	92772455	69613	+	ENSG00000187510	C12orf74	protein_coding	chromosome	chromosome 12 open reading frame 74 [Source:HGNC Symbol;Acc:HGNC:27887]	ENSG00000187510.9	C12orf74	338809	-5.66	0.86	514	1.37e-63	1.04e-61	62.9
145	7	102551232	102562308	11077	+	ENSG00000205238	SPDYE2	protein_coding	chromosome	speedy/RINGO cell cycle regulator family member E2 [Source:HGNC Symbol;Acc:HGNC:33841]	ENSG00000205238.9	SPDYE2	441273	-5.66	0.803	492	5.62e-62	3.86e-60	61.2
146	CHR_HSCHR14_3_CTG1	105588247	105589753	1507	-	ENSG00000276173	IGHA2	IG_C_gene	chromosome	immunoglobulin heavy constant alpha 2 (A2m marker) [Source:HGNC Symbol;Acc:HGNC:5479]	ENSG00000276173.2	IGHA2	NA	-5.66	5.8	427	8.18e-57	4.39e-55	56.1
147	22	22822658	22823289	632	+	ENSG00000278196	IGLV2-8	IG_V_gene	chromosome	immunoglobulin lambda variable 2-8 [Source:HGNC Symbol;Acc:HGNC:5895]	ENSG00000278196.3	IGLV2-8	NA	-5.64	4.45	565	3.68e-67	3.43e-65	66.4
148	1	161706972	161714352	7381	+	ENSG00000132185	FCRLA	protein_coding	chromosome	Fc receptor like A [Source:HGNC Symbol;Acc:HGNC:18504]	ENSG00000132185.16	FCRLA	84824	-5.64	5.45	418	4.34e-56	2.27e-54	55.4
149	1	157674321	157700769	26449	-	ENSG00000160856	FCRL3	protein_coding	chromosome	Fc receptor like 3 [Source:HGNC Symbol;Acc:HGNC:18506]	ENSG00000160856.21	FCRL3	115352	-5.62	5.66	905	1e-86	2.95e-84	86
150	5	97091867	97142753	50887	-	ENSG00000145721	LIX1	protein_coding	chromosome	limb and CNS expressed 1 [Source:HGNC Symbol;Acc:HGNC:18581]	ENSG00000145721.12	LIX1	167410	-5.61	0.948	504	7.16e-63	5.14e-61	62.1
151	2	90082635	90083291	657	+	ENSG00000242766	IGKV1D-17	IG_V_gene	chromosome	immunoglobulin kappa variable 1D-17 [Source:HGNC Symbol;Acc:HGNC:5749]	ENSG00000242766.1	IGKV1D-17	NA	-5.61	-0.137	282	1.99e-43	5.46e-42	42.7
152	11	73950319	73970366	20048	+	ENSG00000187726	DNAJB13	protein_coding	chromosome	DnaJ heat shock protein family (Hsp40) member B13 [Source:HGNC Symbol;Acc:HGNC:30718]	ENSG00000187726.8	DNAJB13	374407	-5.6	0.264	759	3.66e-79	7.76e-77	78.4
153	11	60455752	60470760	15009	+	ENSG00000156738	MS4A1	protein_coding	chromosome	membrane spanning 4-domains A1 [Source:HGNC Symbol;Acc:HGNC:7315]	ENSG00000156738.17	MS4A1	931	-5.6	8.87	467	5.07e-60	3.17e-58	59.3
154	CHR_HSCHR22_1_CTG3	22375985	22376504	520	+	ENSG00000281145	IGLV5-45	IG_V_gene	chromosome	immunoglobulin lambda variable 5-45 [Source:HGNC Symbol;Acc:HGNC:5924]	ENSG00000281145.1	IGLV5-45	NA	-5.6	1.75	457	3.27e-59	1.97e-57	58.5
155	CHR_HSCHR14_3_CTG1	105625112	105626837	1726	-	ENSG00000277016	IGHG4	IG_C_gene	chromosome	immunoglobulin heavy constant gamma 4 (G4m marker) [Source:HGNC Symbol;Acc:HGNC:5528]	ENSG00000277016.2	IGHG4	NA	-5.59	5.01	315	9.65e-47	3.17e-45	46
156	19	38251237	38256532	5296	-	ENSG00000167641	PPP1R14A	protein_coding	chromosome	protein phosphatase 1 regulatory inhibitor subunit 14A [Source:HGNC Symbol;Acc:HGNC:14871]	ENSG00000167641.11	PPP1R14A	94274	-5.59	2.08	313	1.64e-46	5.3e-45	45.8
157	22	22900976	22901437	462	+	ENSG00000211677	IGLC2	IG_C_gene	chromosome	immunoglobulin lambda constant 2 [Source:HGNC Symbol;Acc:HGNC:5856]	ENSG00000211677.2	IGLC2	NA	-5.58	8.4	506	5.09e-63	3.66e-61	62.3
158	CHR_HSCHR22_1_CTG3	22436625	22437120	496	+	ENSG00000281471	IGLV5-37	IG_V_gene	chromosome	immunoglobulin lambda variable 5-37 [Source:HGNC Symbol;Acc:HGNC:5922]	ENSG00000281471.1	IGLV5-37	NA	-5.58	-0.423	393	6.19e-54	2.96e-52	53.2
159	2	89009982	89010515	534	-	ENSG00000241755	IGKV1-9	IG_V_gene	chromosome	immunoglobulin kappa variable 1-9 [Source:HGNC Symbol;Acc:HGNC:5744]	ENSG00000241755.1	IGKV1-9	NA	-5.57	3.4	496	2.86e-62	1.99e-60	61.5
160	22	22195799	22196276	478	+	ENSG00000211640	IGLV6-57	IG_V_gene	chromosome	immunoglobulin lambda variable 6-57 [Source:HGNC Symbol;Acc:HGNC:5927]	ENSG00000211640.4	IGLV6-57	NA	-5.57	3.11	404	7.39e-55	3.7e-53	54.1
161	2	89985922	89986702	781	+	ENSG00000211623	IGKV2D-26	IG_V_gene	chromosome	immunoglobulin kappa variable 2D-26 [Source:HGNC Symbol;Acc:HGNC:5798]	ENSG00000211623.2	IGKV2D-26	NA	-5.57	-0.711	357	1.05e-50	4.3e-49	50
162	CHR_HSCHR14_3_CTG1	106581617	106582158	542	-	ENSG00000275316	IGHV3-49	IG_V_gene	chromosome	immunoglobulin heavy variable 3-49 [Source:HGNC Symbol;Acc:HGNC:5607]	ENSG00000275316.3	IGHV3-49	NA	-5.55	2.47	551	3.17e-66	2.83e-64	65.5
163	CHR_HSCHR22_1_CTG7	23894004	23895227	1224	+	ENSG00000276701	MIF	protein_coding	chromosome	macrophage migration inhibitory factor [Source:HGNC Symbol;Acc:HGNC:7097]	ENSG00000276701.2	MIF	4282	-5.55	3.29	384	3.98e-53	1.85e-51	52.4
164	16	11965210	11968068	2859	+	ENSG00000048462	TNFRSF17	protein_coding	chromosome	TNF receptor superfamily member 17 [Source:HGNC Symbol;Acc:HGNC:11913]	ENSG00000048462.11	TNFRSF17	608	-5.54	2.37	603	9.74e-70	1.04e-67	69
165	CHR_HSCHR22_1_CTG3	22441045	22441552	508	+	ENSG00000273737	IGLV1-36	IG_V_gene	chromosome	immunoglobulin lambda variable 1-36 [Source:HGNC Symbol;Acc:HGNC:5876]	ENSG00000273737.3	IGLV1-36	NA	-5.54	0.954	395	4.34e-54	2.11e-52	53.4
166	CHR_HSCHR14_3_CTG1	106535796	106536537	742	-	ENSG00000282131	IGHV1-46	IG_V_gene	chromosome	immunoglobulin heavy variable 1-46 [Source:HGNC Symbol;Acc:HGNC:5554]	ENSG00000282131.1	IGHV1-46	NA	-5.53	2.82	248	1.05e-39	2.32e-38	39
167	22	22880706	22881396	691	+	ENSG00000211673	IGLV3-1	IG_V_gene	chromosome	immunoglobulin lambda variable 3-1 [Source:HGNC Symbol;Acc:HGNC:5896]	ENSG00000211673.2	IGLV3-1	NA	-5.51	4.68	489	1e-61	6.77e-60	61
168	2	88885397	88886153	757	+	ENSG00000211598	IGKV4-1	IG_V_gene	chromosome	immunoglobulin kappa variable 4-1 [Source:HGNC Symbol;Acc:HGNC:5834]	ENSG00000211598.2	IGKV4-1	NA	-5.48	5.77	588	1.02e-68	1.03e-66	68
169	2	89947512	89948279	768	+	ENSG00000243264	IGKV2D-29	IG_V_gene	chromosome	immunoglobulin kappa variable 2D-29 [Source:HGNC Symbol;Acc:HGNC:5800]	ENSG00000243264.2	IGKV2D-29	NA	-5.48	2.54	350	4.26e-50	1.69e-48	49.4
170	5	34190056	34193653	3598	+	ENSG00000215156	AC138409.1	processed_pseudogene	chromosome	POM121-like protein 1 pseudogene	ENSG00000215156.5	AC138409.1	NA	-5.48	-0.686	329	4.58e-48	1.6e-46	47.3
171	14	105664633	105669843	5211	-	ENSG00000253755	IGHGP	IG_C_pseudogene	chromosome	immunoglobulin heavy constant gamma P (non-functional) [Source:HGNC Symbol;Acc:HGNC:5529]	ENSG00000253755.1	IGHGP	NA	-5.47	1.43	136	1.7e-25	1.62e-24	24.8
172	CHR_HSCHR7_2_CTG4_4	76519194	76529340	10147	-	ENSG00000281950	SPDYE16	protein_coding	chromosome	speedy/RINGO cell cycle regulator family member E16 [Source:HGNC Symbol;Acc:HGNC:51512]	ENSG00000281950.1	SPDYE16	102723555	-5.46	2.27	1700	4.23e-116	6.14e-113	115
173	CHR_HSCHR14_3_CTG1	106359784	106360304	521	-	ENSG00000282642	IGHV3-33	IG_V_gene	chromosome	immunoglobulin heavy variable 3-33 [Source:HGNC Symbol;Acc:HGNC:5596]	ENSG00000282642.1	IGHV3-33	NA	-5.44	4.29	280	3.6e-43	9.73e-42	42.4
174	12	26120030	26125037	5008	-	ENSG00000123095	BHLHE41	protein_coding	chromosome	basic helix-loop-helix family member e41 [Source:HGNC Symbol;Acc:HGNC:16617]	ENSG00000123095.6	BHLHE41	79365	-5.42	1.29	519	5.78e-64	4.54e-62	63.2
175	9	92809568	92838457	28890	+	ENSG00000187984	ANKRD19P	transcribed_unprocessed_pseudogene	chromosome	ankyrin repeat domain 19, pseudogene [Source:HGNC Symbol;Acc:HGNC:22567]	ENSG00000187984.13	ANKRD19P	NA	-5.42	-0.761	290	3.56e-44	1.01e-42	43.4
176	19	50333796	50344767	10972	-	ENSG00000131401	NAPSB	transcribed_unprocessed_pseudogene	chromosome	napsin B aspartic peptidase, pseudogene [Source:HGNC Symbol;Acc:HGNC:13396]	ENSG00000131401.11	NAPSB	NA	-5.41	5.29	541	1.7e-65	1.47e-63	64.8
177	2	88966262	88966767	506	-	ENSG00000239855	IGKV1-6	IG_V_gene	chromosome	immunoglobulin kappa variable 1-6 [Source:HGNC Symbol;Acc:HGNC:5742]	ENSG00000239855.1	IGKV1-6	NA	-5.41	2.28	460	1.86e-59	1.14e-57	58.7
178	CHR_HSCHR14_3_CTG1	106012693	106013191	499	-	ENSG00000282223	IGHV4-4	IG_V_gene	chromosome	immunoglobulin heavy variable 4-4 [Source:HGNC Symbol;Acc:HGNC:5652]	ENSG00000282223.1	IGHV4-4	NA	-5.41	2.38	382	5.45e-53	2.51e-51	52.3
179	2	89117342	89117844	503	-	ENSG00000240382	IGKV1-17	IG_V_gene	chromosome	immunoglobulin kappa variable 1-17 [Source:HGNC Symbol;Acc:HGNC:5733]	ENSG00000240382.3	IGKV1-17	NA	-5.39	2.79	463	1.09e-59	6.77e-58	59
180	17	40627356	40665141	37786	-	ENSG00000264058	AC073508.2	protein_coding	chromosome	novel transcript	ENSG00000264058.2	AC073508.2	NA	-5.39	0.719	359	6.23e-51	2.58e-49	50.2
181	7	144228244	144239605	11362	-	ENSG00000212807	OR2A42	protein_coding	chromosome	olfactory receptor family 2 subfamily A member 42 [Source:HGNC Symbol;Acc:HGNC:31230]	ENSG00000212807.2	OR2A42	402317	-5.39	-0.0594	352	2.87e-50	1.15e-48	49.5
182	22	22906342	22906803	462	+	ENSG00000211679	IGLC3	IG_C_gene	chromosome	immunoglobulin lambda constant 3 (Kern-Oz+ marker) [Source:HGNC Symbol;Acc:HGNC:5857]	ENSG00000211679.2	IGLC3	NA	-5.36	7.06	496	3e-62	2.07e-60	61.5
183	11	57743514	57751781	8268	-	ENSG00000233436	BTBD18	protein_coding	chromosome	BTB domain containing 18 [Source:HGNC Symbol;Acc:HGNC:37214]	ENSG00000233436.7	BTBD18	643376	-5.34	-1.91	356	1.1e-50	4.48e-49	50
184	22	22668288	22668806	519	+	ENSG00000211658	IGLV3-27	IG_V_gene	chromosome	immunoglobulin lambda variable 3-27 [Source:HGNC Symbol;Acc:HGNC:5910]	ENSG00000211658.2	IGLV3-27	NA	-5.34	1.23	340	4.09e-49	1.53e-47	48.4
185	10	48909483	48914232	4750	-	ENSG00000165383	LRRC18	protein_coding	chromosome	leucine rich repeat containing 18 [Source:HGNC Symbol;Acc:HGNC:23199]	ENSG00000165383.11	LRRC18	474354	-5.34	-1.08	214	8.75e-36	1.54e-34	35.1
186	1	120432204	120434052	1849	-	ENSG00000270392	PFN1P2	transcribed_processed_pseudogene	chromosome	profilin 1 pseudogene 2 [Source:HGNC Symbol;Acc:HGNC:24298]	ENSG00000270392.2	PFN1P2	NA	-5.33	1.17	678	1.75e-74	2.66e-72	73.8
187	CHR_HSCHR14_3_CTG1	106154393	106154934	542	-	ENSG00000282290	IGHV3-15	IG_V_gene	chromosome	immunoglobulin heavy variable 3-15 [Source:HGNC Symbol;Acc:HGNC:5582]	ENSG00000282290.1	IGHV3-15	NA	-5.33	3.91	195	1.91e-33	2.95e-32	32.7
188	2	88947301	88947957	657	-	ENSG00000243466	IGKV1-5	IG_V_gene	chromosome	immunoglobulin kappa variable 1-5 [Source:HGNC Symbol;Acc:HGNC:5741]	ENSG00000243466.1	IGKV1-5	NA	-5.32	5.18	553	2.32e-66	2.08e-64	65.6
189	1	206907619	206908229	611	+	ENSG00000226945	AC098935.1	processed_pseudogene	chromosome	ribosomal protein L13a (RPL13A) pseudogene	ENSG00000226945.1	AC098935.1	NA	-5.32	-1.61	343	1.81e-49	6.96e-48	48.7
190	2	89330110	89330429	320	-	ENSG00000273962	IGKV2-40	IG_V_gene	chromosome	immunoglobulin kappa variable 2-40 [Source:HGNC Symbol;Acc:HGNC:5789]	ENSG00000273962.1	IGKV2-40	NA	-5.32	-0.376	290	3.07e-44	8.74e-43	43.5
191	11	65084979	65089375	4397	-	ENSG00000187066	TMEM262	protein_coding	chromosome	transmembrane protein 262 [Source:HGNC Symbol;Acc:HGNC:49389]	ENSG00000187066.8	TMEM262	100130348	-5.31	-0.696	440	6.42e-58	3.62e-56	57.2
192	2	89213423	89213928	506	-	ENSG00000244575	IGKV1-27	IG_V_gene	chromosome	immunoglobulin kappa variable 1-27 [Source:HGNC Symbol;Acc:HGNC:5735]	ENSG00000244575.3	IGKV1-27	NA	-5.3	2.67	535	4.51e-65	3.85e-63	64.3
193	1	157745733	157777132	31400	-	ENSG00000132704	FCRL2	protein_coding	chromosome	Fc receptor like 2 [Source:HGNC Symbol;Acc:HGNC:14875]	ENSG00000132704.16	FCRL2	79368	-5.28	5.51	1560	4.47e-112	4.93e-109	111
194	20	35226690	35276998	50309	+	ENSG00000125966	MMP24	protein_coding	chromosome	matrix metallopeptidase 24 [Source:HGNC Symbol;Acc:HGNC:7172]	ENSG00000125966.10	MMP24	10893	-5.28	-1.41	452	8.23e-59	4.9e-57	58.1
195	6	32845209	32853978	8770	-	ENSG00000168394	TAP1	protein_coding	chromosome	transporter 1, ATP binding cassette subfamily B member [Source:HGNC Symbol;Acc:HGNC:43]	ENSG00000168394.11	TAP1	6890	-5.27	2.89	354	1.84e-50	7.42e-49	49.7
196	KI270726.1	41444	41876	433	+	ENSG00000275063	AC233755.1	protein_coding	scaffold	immunoglobulin heavy variable 4-38-2-like [Source:NCBI gene;Acc:102723407]	ENSG00000275063.1	AC233755.1	102723407	-5.27	3.05	226	3.65e-37	6.98e-36	36.4
197	CHR_HSCHR14_3_CTG1	105837536	105846448	8913	-	ENSG00000278801	IGHD	IG_C_gene	chromosome	immunoglobulin heavy constant delta [Source:HGNC Symbol;Acc:HGNC:5480]	ENSG00000278801.3	IGHD	NA	-5.26	6.71	526	1.96e-64	1.58e-62	63.7
198	6	31588895	31593006	4112	-	ENSG00000204475	NCR3	protein_coding	chromosome	natural cytotoxicity triggering receptor 3 [Source:HGNC Symbol;Acc:HGNC:19077]	ENSG00000204475.10	NCR3	259197	-5.24	2.32	399	1.85e-54	9.12e-53	53.7
199	2	89099859	89100361	503	-	ENSG00000240864	IGKV1-16	IG_V_gene	chromosome	immunoglobulin kappa variable 1-16 [Source:HGNC Symbol;Acc:HGNC:5732]	ENSG00000240864.3	IGKV1-16	NA	-5.23	2.78	445	2.53e-58	1.47e-56	57.6
200	CHR_HSCHR14_3_CTG1	106373990	106374420	431	-	ENSG00000278082	AC234301.1	IG_V_gene	chromosome	novel immunoglobulin heavy variable gene	ENSG00000278082.3	AC234301.1	NA	-5.22	3.4	424	1.46e-56	7.81e-55	55.8
201	CHR_HSCHR14_3_CTG1	106630782	106631232	451	-	ENSG00000282616	IGHV4-55	IG_V_pseudogene	chromosome	immunoglobulin heavy variable 4-55 (pseudogene) [Source:HGNC Symbol;Acc:HGNC:5653]	ENSG00000282616.1	IGHV4-55	NA	-5.22	-0.228	295	9.17e-45	2.68e-43	44
202	2	88992409	88992931	523	-	ENSG00000240671	IGKV1-8	IG_V_gene	chromosome	immunoglobulin kappa variable 1-8 [Source:HGNC Symbol;Acc:HGNC:5743]	ENSG00000240671.4	IGKV1-8	NA	-5.22	2.12	266	9.86e-42	2.45e-40	41
203	CHR_HSCHR14_3_CTG1	106603423	106603917	495	-	ENSG00000277574	IGHV5-51	IG_V_gene	chromosome	immunoglobulin heavy variable 5-51 [Source:HGNC Symbol;Acc:HGNC:5659]	ENSG00000277574.2	IGHV5-51	NA	-5.21	4.37	283	1.83e-43	5.04e-42	42.7
204	2	89040224	89040745	522	-	ENSG00000243290	IGKV1-12	IG_V_gene	chromosome	immunoglobulin kappa variable 1-12 [Source:HGNC Symbol;Acc:HGNC:5730]	ENSG00000243290.3	IGKV1-12	NA	-5.2	3.26	444	3.31e-58	1.88e-56	57.5
205	CHR_HSCHR14_3_CTG1	106446390	106446899	510	-	ENSG00000282579	IGHV4-39	IG_V_gene	chromosome	immunoglobulin heavy variable 4-39 [Source:HGNC Symbol;Acc:HGNC:5651]	ENSG00000282579.1	IGHV4-39	NA	-5.2	4.42	195	1.99e-33	3.06e-32	32.7
206	CHR_HSCHR6_MHC_MCF_CTG1	30021043	30021554	512	-	ENSG00000228921	CR759762.1	unprocessed_pseudogene	chromosome	HLA complex group 4 pseudogene 5	ENSG00000228921.1	CR759762.1	NA	-5.19	-0.07	207	5.75e-35	9.71e-34	34.2
207	CHR_HSCHR14_3_CTG1	106384472	106384925	454	-	ENSG00000282150	AC234301.3	IG_V_gene	chromosome	novel immunoglobulin heavy variable gene	ENSG00000282150.1	AC234301.3	NA	-5.18	2.17	259	5.56e-41	1.32e-39	40.3
208	14	105764503	105771405	6903	-	ENSG00000211897	IGHG3	IG_C_gene	chromosome	immunoglobulin heavy constant gamma 3 (G3m marker) [Source:HGNC Symbol;Acc:HGNC:5527]	ENSG00000211897.9	IGHG3	NA	-5.17	6.86	312	2.08e-46	6.66e-45	45.7
209	2	90021567	90022185	619	+	ENSG00000225523	IGKV6D-21	IG_V_gene	chromosome	immunoglobulin kappa variable 6D-21 (non-functional) [Source:HGNC Symbol;Acc:HGNC:5837]	ENSG00000225523.2	IGKV6D-21	NA	-5.16	-0.367	282	2.05e-43	5.63e-42	42.7
210	8	109362461	109537207	174747	+	ENSG00000205038	PKHD1L1	protein_coding	chromosome	PKHD1 like 1 [Source:HGNC Symbol;Acc:HGNC:20313]	ENSG00000205038.12	PKHD1L1	93035	-5.15	2.3	373	3.65e-52	1.63e-50	51.4
211	22	22686726	22687271	546	+	ENSG00000211659	IGLV3-25	IG_V_gene	chromosome	immunoglobulin lambda variable 3-25 [Source:HGNC Symbol;Acc:HGNC:5908]	ENSG00000211659.2	IGLV3-25	NA	-5.15	4.26	282	2.06e-43	5.64e-42	42.7
212	7	144312464	144322668	10205	+	ENSG00000221970	OR2A1	protein_coding	chromosome	olfactory receptor family 2 subfamily A member 1 [Source:HGNC Symbol;Acc:HGNC:8229]	ENSG00000221970.2	OR2A1	346528	-5.15	-0.368	273	1.99e-42	5.1e-41	41.7
213	14	105639559	105644790	5232	-	ENSG00000211893	IGHG2	IG_C_gene	chromosome	immunoglobulin heavy constant gamma 2 (G2m marker) [Source:HGNC Symbol;Acc:HGNC:5526]	ENSG00000211893.4	IGHG2	NA	-5.14	6.59	136	1.23e-25	1.19e-24	24.9
214	6	70856679	70957060	100382	-	ENSG00000112309	B3GAT2	protein_coding	chromosome	beta-1,3-glucuronyltransferase 2 [Source:HGNC Symbol;Acc:HGNC:922]	ENSG00000112309.11	B3GAT2	135152	-5.13	0.102	621	6.81e-71	7.78e-69	70.2
215	CHR_HSCHR6_MHC_APD_CTG1	32852194	32856479	4286	-	ENSG00000243612	HLA-DOB	protein_coding	chromosome	major histocompatibility complex, class II, DO beta [Source:HGNC Symbol;Acc:HGNC:4937]	ENSG00000243612.5	HLA-DOB	3112	-5.13	3.71	144	1.21e-26	1.25e-25	25.9
216	CHR_HSCHR14_3_CTG1	106562491	106563025	535	-	ENSG00000282627	IGHV3-48	IG_V_gene	chromosome	immunoglobulin heavy variable 3-48 [Source:HGNC Symbol;Acc:HGNC:5606]	ENSG00000282627.1	IGHV3-48	NA	-5.12	3.84	498	2.08e-62	1.45e-60	61.7
217	CHR_HSCHR2_2_CTG7	90220727	90221384	658	+	ENSG00000281078	IGKV1D-8	IG_V_gene	chromosome	immunoglobulin kappa variable 1D-8 [Source:HGNC Symbol;Acc:HGNC:5759]	ENSG00000281078.1	IGKV1D-8	NA	-5.12	0.71	354	1.68e-50	6.81e-49	49.8
218	4	163524298	164384050	859753	-	ENSG00000145416	2025-03-01	protein_coding	chromosome	membrane associated ring-CH-type finger 1 [Source:HGNC Symbol;Acc:HGNC:26077]	ENSG00000145416.13	2025-03-01	55016	-5.11	5.58	665	1.22e-73	1.76e-71	72.9
219	2	88897232	88897784	553	+	ENSG00000211599	IGKV5-2	IG_V_gene	chromosome	immunoglobulin kappa variable 5-2 [Source:HGNC Symbol;Acc:HGNC:5835]	ENSG00000211599.2	IGKV5-2	NA	-5.11	0.191	432	2.83e-57	1.55e-55	56.5
220	1	16889095	16889602	508	+	ENSG00000235241	BX284668.4	processed_pseudogene	chromosome	cyclin-dependent kinase 5 (CDK5) pseudogene	ENSG00000235241.1	BX284668.4	NA	-5.11	-1.88	342	2.24e-49	8.54e-48	48.6
221	17	42798800	42811587	12788	+	ENSG00000176563	CNTD1	protein_coding	chromosome	cyclin N-terminal domain containing 1 [Source:HGNC Symbol;Acc:HGNC:26847]	ENSG00000176563.10	CNTD1	124817	-5.1	-0.176	430	4.62e-57	2.5e-55	56.3
222	CHR_HSCHR14_3_CTG1	105737114	105743842	6729	-	ENSG00000277633	IGHG1	IG_C_gene	chromosome	immunoglobulin heavy constant gamma 1 (G1m marker) [Source:HGNC Symbol;Acc:HGNC:5525]	ENSG00000277633.5	IGHG1	NA	-5.1	8.89	343	1.91e-49	7.31e-48	48.7
223	22	22895375	22895834	460	+	ENSG00000211675	IGLC1	IG_C_gene	chromosome	immunoglobulin lambda constant 1 [Source:HGNC Symbol;Acc:HGNC:5855]	ENSG00000211675.2	IGLC1	NA	-5.09	5.67	315	1.07e-46	3.49e-45	46
224	7	76531319	76541459	10141	-	ENSG00000185040	SPDYE16	protein_coding	chromosome	speedy/RINGO cell cycle regulator family member E16 [Source:HGNC Symbol;Acc:HGNC:51512]	ENSG00000185040.13	SPDYE16	102723555	-5.08	-0.0806	343	1.93e-49	7.39e-48	48.7
225	14	24205696	24208362	2667	+	ENSG00000139908	TSSK4	protein_coding	chromosome	testis specific serine kinase 4 [Source:HGNC Symbol;Acc:HGNC:19825]	ENSG00000139908.15	TSSK4	283629	-5.07	0.226	540	2.03e-65	1.74e-63	64.7
226	19	4229523	4237528	8006	+	ENSG00000105246	EBI3	protein_coding	chromosome	Epstein-Barr virus induced 3 [Source:HGNC Symbol;Acc:HGNC:3129]	ENSG00000105246.6	EBI3	10148	-5.07	0.107	301	2.55e-45	7.7e-44	44.6
227	22	22856762	22857038	277	+	ENSG00000253234	IGLV2-5	IG_V_pseudogene	chromosome	immunoglobulin lambda variable 2-5 (pseudogene) [Source:HGNC Symbol;Acc:HGNC:5894]	ENSG00000253234.1	IGLV2-5	NA	-5.06	0.575	147	4e-27	4.26e-26	26.4
228	CHR_HG926_PATCH	21744964	21767544	22581	-	ENSG00000284218	NPIPB5	protein_coding	chromosome	nuclear pore complex interacting protein family member B5 [Source:HGNC Symbol;Acc:HGNC:37233]	ENSG00000284218.2	NPIPB5	100132247	-5.05	-0.852	196	1.36e-33	2.11e-32	32.9
229	2	89862482	89862981	500	+	ENSG00000251546	IGKV1D-39	IG_V_gene	chromosome	immunoglobulin kappa variable 1D-39 [Source:HGNC Symbol;Acc:HGNC:5756]	ENSG00000251546.1	IGKV1D-39	NA	-5.03	5.23	419	3.4e-56	1.79e-54	55.5
230	CHR_HSCHR14_3_CTG1	106834616	106835307	692	-	ENSG00000282305	IGHV3-74	IG_V_gene	chromosome	immunoglobulin heavy variable 3-74 [Source:HGNC Symbol;Acc:HGNC:5624]	ENSG00000282305.1	IGHV3-74	NA	-5.03	4.02	227	2.64e-37	5.1e-36	36.6
231	22	21991099	22043934	52836	-	ENSG00000197549	PRAMENP	transcribed_unprocessed_pseudogene	chromosome	PRAME N-terminal like, pseudogene [Source:HGNC Symbol;Acc:HGNC:34302]	ENSG00000197549.9	PRAMENP	NA	-5.02	0.516	230	1.27e-37	2.5e-36	36.9
232	17	68125777	68152468	26692	-	ENSG00000267023	LRRC37A16P	transcribed_unprocessed_pseudogene	chromosome	leucine rich repeat containing 37 member A16, pseudogene [Source:HGNC Symbol;Acc:HGNC:43820]	ENSG00000267023.5	LRRC37A16P	NA	-5.01	1.25	393	5.45e-54	2.63e-52	53.3
233	1	26321698	26360080	38383	-	ENSG00000176092	CRYBG2	protein_coding	chromosome	crystallin beta-gamma domain containing 2 [Source:HGNC Symbol;Acc:HGNC:17295]	ENSG00000176092.15	CRYBG2	55057	-5.01	0.0059	363	2.9e-51	1.24e-49	50.5
234	5	150601080	150659207	58128	+	ENSG00000171992	SYNPO	protein_coding	chromosome	synaptopodin [Source:HGNC Symbol;Acc:HGNC:30672]	ENSG00000171992.13	SYNPO	11346	-5.01	3.94	340	3.73e-49	1.4e-47	48.4
235	14	105836765	105845678	8914	-	ENSG00000211898	IGHD	IG_C_gene	chromosome	immunoglobulin heavy constant delta [Source:HGNC Symbol;Acc:HGNC:5480]	ENSG00000211898.7	IGHD	NA	-5	6.06	582	2.43e-68	2.44e-66	67.6
236	22	22720623	22721145	523	+	ENSG00000211663	IGLV3-19	IG_V_gene	chromosome	immunoglobulin lambda variable 3-19 [Source:HGNC Symbol;Acc:HGNC:5903]	ENSG00000211663.2	IGLV3-19	NA	-5	4.03	331	2.46e-48	8.79e-47	47.6
237	CHR_HG2365_PATCH	21164308	21164743	436	-	ENSG00000288190	AC270156.2	protein_coding	chromosome	NULL	ENSG00000288190.1	AC270156.2	NA	-5	0.0829	240	7.57e-39	1.6e-37	38.1
238	20	29878636	29879363	728	-	ENSG00000283020	DUX4L37	unprocessed_pseudogene	chromosome	double homeobox 4 like 37 (pseudogene) [Source:HGNC Symbol;Acc:HGNC:51775]	ENSG00000283020.1	DUX4L37	NA	-4.99	-1.73	359	6.14e-51	2.55e-49	50.2
239	14	105583731	105588395	4665	-	ENSG00000211890	IGHA2	IG_C_gene	chromosome	immunoglobulin heavy constant alpha 2 (A2m marker) [Source:HGNC Symbol;Acc:HGNC:5479]	ENSG00000211890.4	IGHA2	NA	-4.99	4.4	119	3.96e-23	3.25e-22	22.4
240	CHR_HSCHR14_3_CTG1	105643841	105645561	1721	-	ENSG00000274497	IGHG2	IG_C_gene	chromosome	immunoglobulin heavy constant gamma 2 (G2m marker) [Source:HGNC Symbol;Acc:HGNC:5526]	ENSG00000274497.2	IGHG2	NA	-4.99	5.68	118	6.27e-23	5.08e-22	22.2
241	17	16441577	16492193	50617	-	ENSG00000181350	LRRC75A	protein_coding	chromosome	leucine rich repeat containing 75A [Source:HGNC Symbol;Acc:HGNC:32403]	ENSG00000181350.12	LRRC75A	388341	-4.98	3.77	630	1.77e-71	2.11e-69	70.8
242	22	39875289	39876108	820	+	ENSG00000226085	UQCRFS1P1	processed_pseudogene	chromosome	ubiquinol-cytochrome c reductase, Rieske iron-sulfur polypeptide 1 pseudogene 1 [Source:HGNC Symbol;Acc:HGNC:12588]	ENSG00000226085.3	UQCRFS1P1	NA	-4.97	1.94	202	2.21e-34	3.61e-33	33.7
243	2	89851791	89852497	707	+	ENSG00000251039	IGKV2D-40	IG_V_gene	chromosome	immunoglobulin kappa variable 2D-40 [Source:HGNC Symbol;Acc:HGNC:5804]	ENSG00000251039.2	IGKV2D-40	NA	-4.96	-0.454	204	1.52e-34	2.49e-33	33.8
244	14	106770577	106771020	444	-	ENSG00000274576	IGHV2-70	IG_V_gene	chromosome	immunoglobulin heavy variable 2-70 [Source:HGNC Symbol;Acc:HGNC:5577]	ENSG00000274576.2	IGHV2-70	NA	-4.94	1.81	284	1.28e-43	3.57e-42	42.9
245	CHR_HSCHR14_3_CTG1	106269377	106269911	535	-	ENSG00000281962	IGHV3-23	IG_V_gene	chromosome	immunoglobulin heavy variable 3-23 [Source:HGNC Symbol;Acc:HGNC:5588]	ENSG00000281962.1	IGHV3-23	NA	-4.93	5.53	358	8.84e-51	3.63e-49	50.1
246	22	22038643	22215270	176628	+	ENSG00000211642	IGLV10-54	IG_V_gene	chromosome	immunoglobulin lambda variable 10-54 [Source:HGNC Symbol;Acc:HGNC:5884]	ENSG00000211642.3	IGLV10-54	NA	-4.93	1.26	266	1e-41	2.49e-40	41
247	CHR_HSCHR14_3_CTG1	106814867	106815409	543	-	ENSG00000278042	IGHV3-72	IG_V_gene	chromosome	immunoglobulin heavy variable 3-72 [Source:HGNC Symbol;Acc:HGNC:5622]	ENSG00000278042.2	IGHV3-72	NA	-4.93	1.87	162	3.19e-29	3.87e-28	28.5
248	2	90100236	90100738	503	+	ENSG00000241244	IGKV1D-16	IG_V_gene	chromosome	immunoglobulin kappa variable 1D-16 [Source:HGNC Symbol;Acc:HGNC:5748]	ENSG00000241244.1	IGKV1D-16	NA	-4.92	0.277	306	7.6e-46	2.37e-44	45.1
249	1	151047751	151051986	4236	+	ENSG00000143443	C1orf56	protein_coding	chromosome	chromosome 1 open reading frame 56 [Source:HGNC Symbol;Acc:HGNC:26045]	ENSG00000143443.10	C1orf56	54964	-4.91	2.89	608	4.49e-70	4.9e-68	69.3
250	6	32812763	32820466	7704	-	ENSG00000241106	HLA-DOB	protein_coding	chromosome	major histocompatibility complex, class II, DO beta [Source:HGNC Symbol;Acc:HGNC:4937]	ENSG00000241106.8	HLA-DOB	3112	-4.9	4	219	2.17e-36	4e-35	35.7
251	2	89266494	89268506	2013	-	ENSG00000242076	IGKV1-33	IG_V_gene	chromosome	immunoglobulin kappa variable 1-33 [Source:HGNC Symbol;Acc:HGNC:5737]	ENSG00000242076.2	IGKV1-33	NA	-4.89	4.19	445	2.68e-58	1.54e-56	57.6
252	2	89244781	89245596	816	-	ENSG00000243238	IGKV2-30	IG_V_gene	chromosome	immunoglobulin kappa variable 2-30 [Source:HGNC Symbol;Acc:HGNC:5785]	ENSG00000243238.1	IGKV2-30	NA	-4.89	3.84	418	4.66e-56	2.44e-54	55.3
253	KI270726.1	26241	26534	294	+	ENSG00000277856	AC233755.2	protein_coding	scaffold	NULL	ENSG00000277856.1	AC233755.2	NA	-4.88	1.24	228	1.79e-37	3.48e-36	36.7
254	22	22915635	22915927	293	+	ENSG00000254030	IGLC5	IG_C_pseudogene	chromosome	immunoglobulin lambda constant 5 (pseudogene) [Source:HGNC Symbol;Acc:HGNC:5859]	ENSG00000254030.1	IGLC5	NA	-4.86	-0.561	177	3.88e-31	5.26e-30	30.4
255	1	633696	634376	681	+	ENSG00000248527	MTATP6P1	unprocessed_pseudogene	chromosome	MT-ATP6 pseudogene 1 [Source:HGNC Symbol;Acc:HGNC:44575]	ENSG00000248527.1	MTATP6P1	NA	-4.85	7.76	559	9.14e-67	8.45e-65	66
256	5	157460019	157474717	14699	+	ENSG00000172548	NIPAL4	protein_coding	chromosome	NIPA like domain containing 4 [Source:HGNC Symbol;Acc:HGNC:28018]	ENSG00000172548.14	NIPAL4	348938	-4.85	0.445	350	4.8e-50	1.9e-48	49.3
257	15	21717808	21718245	438	-	ENSG00000281179	AC135068.8	IG_V_gene	chromosome	novel gene identicle to IGHV1OR15-1	ENSG00000281179.1	AC135068.8	NA	-4.85	1.74	179	1.74e-31	2.42e-30	30.8
258	1	159062484	159147096	84613	-	ENSG00000163568	AIM2	protein_coding	chromosome	absent in melanoma 2 [Source:HGNC Symbol;Acc:HGNC:357]	ENSG00000163568.15	AIM2	9447	-4.84	3.25	319	3.61e-47	1.2e-45	46.4
259	CHR_HSCHR14_3_CTG1	106826868	106827409	542	-	ENSG00000273539	IGHV3-73	IG_V_gene	chromosome	immunoglobulin heavy variable 3-73 [Source:HGNC Symbol;Acc:HGNC:5623]	ENSG00000273539.3	IGHV3-73	NA	-4.82	1.96	123	1.14e-23	9.74e-23	22.9
260	CHR_HSCHR22_1_CTG3	22429412	22430396	985	+	ENSG00000281502	ASH2LP1	processed_pseudogene	chromosome	ASH2L pseudogene 1 [Source:HGNC Symbol;Acc:HGNC:19332]	ENSG00000281502.1	ASH2LP1	NA	-4.81	-0.115	182	7.49e-32	1.06e-30	31.1
261	CHR_HSCHR14_3_CTG1	106651930	106652506	577	-	ENSG00000282691	IGHV4-59	IG_V_gene	chromosome	immunoglobulin heavy variable 4-59 [Source:HGNC Symbol;Acc:HGNC:5654]	ENSG00000282691.1	IGHV4-59	NA	-4.8	4.8	511	2.47e-63	1.81e-61	62.6
262	6	38715311	39030792	315482	+	ENSG00000124721	DNAH8	protein_coding	chromosome	dynein axonemal heavy chain 8 [Source:HGNC Symbol;Acc:HGNC:2952]	ENSG00000124721.18	DNAH8	1769	-4.79	0.657	354	1.93e-50	7.77e-49	49.7
263	11	7485388	7511377	25990	+	ENSG00000183801	OLFML1	protein_coding	chromosome	olfactomedin like 1 [Source:HGNC Symbol;Acc:HGNC:24473]	ENSG00000183801.8	OLFML1	283298	-4.79	-1.55	260	4.91e-41	1.17e-39	40.3
264	19	50311937	50333515	21579	-	ENSG00000131398	KCNC3	protein_coding	chromosome	potassium voltage-gated channel subfamily C member 3 [Source:HGNC Symbol;Acc:HGNC:6235]	ENSG00000131398.14	KCNC3	3748	-4.79	1.61	225	4.06e-37	7.74e-36	36.4
265	X	53142832	53143913	1082	-	ENSG00000231340	ACTG1P10	processed_pseudogene	chromosome	actin gamma 1 pseudogene 10 [Source:HGNC Symbol;Acc:HGNC:155]	ENSG00000231340.1	ACTG1P10	NA	-4.78	-1.79	366	1.35e-51	5.87e-50	50.9
266	9	63817748	63818462	715	-	ENSG00000232815	DUX4L50	unprocessed_pseudogene	chromosome	double homeobox 4 like 50 (pseudogene) [Source:HGNC Symbol;Acc:HGNC:51788]	ENSG00000232815.1	DUX4L50	NA	-4.75	0.69	265	1.29e-41	3.17e-40	40.9
267	CHR_HSCHR14_3_CTG1	106062920	106063454	535	-	ENSG00000282211	IGHV3-7	IG_V_gene	chromosome	immunoglobulin heavy variable 3-7 [Source:HGNC Symbol;Acc:HGNC:5620]	ENSG00000282211.1	IGHV3-7	NA	-4.75	4.4	174	9.33e-31	1.23e-29	30
268	22	21002895	21009453	6559	-	ENSG00000284060	AC002472.2	transcribed_unprocessed_pseudogene	chromosome	pseudogene similar to part of tubulin, alpha 3c (TUBA3C)	ENSG00000284060.1	AC002472.2	NA	-4.74	-1.77	401	1.22e-54	6.06e-53	53.9
269	2	232765802	232776565	10764	-	ENSG00000115474	KCNJ13	protein_coding	chromosome	potassium voltage-gated channel subfamily J member 13 [Source:HGNC Symbol;Acc:HGNC:6259]	ENSG00000115474.7	KCNJ13	3769	-4.74	-1.49	234	3.68e-38	7.44e-37	37.4
270	22	22162199	22162681	483	+	ENSG00000211639	IGLV4-60	IG_V_gene	chromosome	immunoglobulin lambda variable 4-60 [Source:HGNC Symbol;Acc:HGNC:5920]	ENSG00000211639.2	IGLV4-60	NA	-4.74	1.05	194	2.5e-33	3.82e-32	32.6
271	22	38722743	38723505	763	-	ENSG00000229598	PRDX3P1	processed_pseudogene	chromosome	peroxiredoxin 3 pseudogene 1 [Source:HGNC Symbol;Acc:HGNC:39264]	ENSG00000229598.1	PRDX3P1	NA	-4.72	-0.485	265	1.54e-41	3.75e-40	40.8
272	CHR_HSCHR22_1_CTG3	22395019	22395490	472	+	ENSG00000278293	IGLV7-43	IG_V_gene	chromosome	immunoglobulin lambda variable 7-43 [Source:HGNC Symbol;Acc:HGNC:5929]	ENSG00000278293.2	IGLV7-43	NA	-4.72	2.61	195	2.05e-33	3.15e-32	32.7
273	CHR_HSCHR2_2_CTG7	90245744	90246220	477	+	ENSG00000281759	AC145029.2	IG_V_gene	chromosome	novel immunoglobulin kappa variable gene	ENSG00000281759.1	AC145029.2	NA	-4.72	-0.122	153	6.09e-28	6.87e-27	27.2
274	1	157513377	157552515	39139	-	ENSG00000143297	FCRL5	protein_coding	chromosome	Fc receptor like 5 [Source:HGNC Symbol;Acc:HGNC:18508]	ENSG00000143297.19	FCRL5	83416	-4.71	5.9	1320	4.04e-104	2.18e-101	103
275	12	4649101	4774184	125084	+	ENSG00000255639	AC005833.1	protein_coding	chromosome	novel protein	ENSG00000255639.3	AC005833.1	NA	-4.71	1.29	383	4.5e-53	2.08e-51	52.3
276	MT	10760	12137	1378	+	ENSG00000198886	MT-ND4	protein_coding	chromosome	mitochondrially encoded NADH:ubiquinone oxidoreductase core subunit 4 [Source:HGNC Symbol;Acc:HGNC:7459]	ENSG00000198886.2	MT-ND4	4538	-4.7	11	697	1.3e-75	2.14e-73	74.9
277	2	89936859	89937679	821	+	ENSG00000239571	IGKV2D-30	IG_V_gene	chromosome	immunoglobulin kappa variable 2D-30 [Source:HGNC Symbol;Acc:HGNC:5801]	ENSG00000239571.1	IGKV2D-30	NA	-4.66	1.65	166	1.07e-29	1.33e-28	29
278	19	8848844	8981342	132499	-	ENSG00000181143	MUC16	protein_coding	chromosome	mucin 16, cell surface associated [Source:HGNC Symbol;Acc:HGNC:15582]	ENSG00000181143.15	MUC16	94025	-4.66	-0.0175	147	3.85e-27	4.11e-26	26.4
279	MT	4470	5511	1042	+	ENSG00000198763	MT-ND2	protein_coding	chromosome	mitochondrially encoded NADH:ubiquinone oxidoreductase core subunit 2 [Source:HGNC Symbol;Acc:HGNC:7456]	ENSG00000198763.3	MT-ND2	4536	-4.63	9.84	693	2.46e-75	3.97e-73	74.6
280	CHR_HSCHR6_MHC_QBL_CTG1	29931441	29932433	993	-	ENSG00000235952	AL845454.2	unprocessed_pseudogene	chromosome	HLA complex group 4 pseudogene 5	ENSG00000235952.1	AL845454.2	NA	-4.63	-0.579	151	1.08e-27	1.2e-26	27
281	MT	14747	15887	1141	+	ENSG00000198727	MT-CYB	protein_coding	chromosome	mitochondrially encoded cytochrome b [Source:HGNC Symbol;Acc:HGNC:7427]	ENSG00000198727.2	MT-CYB	4519	-4.62	10.7	719	7.1e-77	1.28e-74	76.1
282	22	22343187	22343732	546	+	ENSG00000223350	IGLV9-49	IG_V_gene	chromosome	immunoglobulin lambda variable 9-49 [Source:HGNC Symbol;Acc:HGNC:5933]	ENSG00000223350.2	IGLV9-49	NA	-4.62	1.77	156	2.12e-28	2.45e-27	27.7
283	MT	3307	4262	956	+	ENSG00000198888	MT-ND1	protein_coding	chromosome	mitochondrially encoded NADH:ubiquinone oxidoreductase core subunit 1 [Source:HGNC Symbol;Acc:HGNC:7455]	ENSG00000198888.2	MT-ND1	4535	-4.61	9.61	567	2.4e-67	2.27e-65	66.6
284	19	18572220	18607741	35522	-	ENSG00000006016	CRLF1	protein_coding	chromosome	cytokine receptor like factor 1 [Source:HGNC Symbol;Acc:HGNC:2364]	ENSG00000006016.11	CRLF1	9244	-4.59	-0.92	323	1.54e-47	5.24e-46	46.8
285	8	78675743	78805523	129781	-	ENSG00000104432	IL7	protein_coding	chromosome	interleukin 7 [Source:HGNC Symbol;Acc:HGNC:6023]	ENSG00000104432.14	IL7	3574	-4.59	1.66	271	2.84e-42	7.21e-41	41.5
286	CHR_HSCHR14_3_CTG1	106211707	106212224	518	-	ENSG00000282476	IGHV3-20	IG_V_gene	chromosome	immunoglobulin heavy variable 3-20 [Source:HGNC Symbol;Acc:HGNC:5585]	ENSG00000282476.1	IGHV3-20	NA	-4.59	2.42	271	2.94e-42	7.43e-41	41.5
287	14	106421711	106422218	508	-	ENSG00000211959	IGHV4-39	IG_V_gene	chromosome	immunoglobulin heavy variable 4-39 [Source:HGNC Symbol;Acc:HGNC:5651]	ENSG00000211959.2	IGHV4-39	NA	-4.59	1.82	75	5e-16	2.46e-15	15.3
288	16	68229033	68238102	9070	-	ENSG00000103067	ESRP2	protein_coding	chromosome	epithelial splicing regulatory protein 2 [Source:HGNC Symbol;Acc:HGNC:26152]	ENSG00000103067.14	ESRP2	80004	-4.58	-1.18	305	9.59e-46	2.98e-44	45
289	1	634376	634922	547	+	ENSG00000198744	MTCO3P12	unprocessed_pseudogene	chromosome	MT-CO3 pseudogene 12 [Source:HGNC Symbol;Acc:HGNC:52042]	ENSG00000198744.5	MTCO3P12	NA	-4.58	0.754	132	4.67e-25	4.35e-24	24.3
290	19	49335171	49343335	8165	+	ENSG00000104894	CD37	protein_coding	chromosome	CD37 molecule [Source:HGNC Symbol;Acc:HGNC:1666]	ENSG00000104894.12	CD37	951	-4.56	8.18	1480	2.36e-109	1.78e-106	109
291	17	76563710	76570544	6835	-	ENSG00000284526	AC015802.6	protein_coding	chromosome	novel protein	ENSG00000284526.1	AC015802.6	NA	-4.56	2.35	761	2.8e-79	6.07e-77	78.6
292	CHR_HSCHR14_3_CTG1	106663800	106664338	539	-	ENSG00000282451	IGHV4-61	IG_V_gene	chromosome	immunoglobulin heavy variable 4-61 [Source:HGNC Symbol;Acc:HGNC:5655]	ENSG00000282451.1	IGHV4-61	NA	-4.53	3.78	237	1.75e-38	3.62e-37	37.8
293	CHR_HSCHR14_3_CTG1	106335853	106336384	532	-	ENSG00000282777	IGHV3-30	IG_V_gene	chromosome	immunoglobulin heavy variable 3-30 [Source:HGNC Symbol;Acc:HGNC:5591]	ENSG00000282777.1	IGHV3-30	NA	-4.53	4.93	184	5.09e-32	7.24e-31	31.3
294	17	44170447	44179084	8638	+	ENSG00000161664	ASB16	protein_coding	chromosome	ankyrin repeat and SOCS box containing 16 [Source:HGNC Symbol;Acc:HGNC:19768]	ENSG00000161664.7	ASB16	92591	-4.51	0.251	514	1.36e-63	1.04e-61	62.9
295	19	2289784	2292024	2241	-	ENSG00000220008	LINGO3	protein_coding	chromosome	leucine rich repeat and Ig domain containing 3 [Source:HGNC Symbol;Acc:HGNC:21206]	ENSG00000220008.3	LINGO3	645191	-4.51	2.56	458	2.42e-59	1.47e-57	58.6
296	2	89159751	89160366	616	-	ENSG00000211611	IGKV6-21	IG_V_gene	chromosome	immunoglobulin kappa variable 6-21 (non-functional) [Source:HGNC Symbol;Acc:HGNC:5836]	ENSG00000211611.2	IGKV6-21	NA	-4.51	0.431	302	1.94e-45	5.9e-44	44.7
297	16	29350746	29370272	19527	+	ENSG00000271699	SNX29P2	transcribed_unprocessed_pseudogene	chromosome	sorting nexin 29 pseudogene 2 [Source:HGNC Symbol;Acc:HGNC:31914]	ENSG00000271699.5	SNX29P2	NA	-4.49	4.12	826	9.25e-83	2.24e-80	82
298	3	31981750	31991723	9974	+	ENSG00000197385	ZNF860	protein_coding	chromosome	zinc finger protein 860 [Source:HGNC Symbol;Acc:HGNC:34513]	ENSG00000197385.6	ZNF860	344787	-4.49	2.42	627	2.87e-71	3.34e-69	70.5
299	3	101576489	101576947	459	-	ENSG00000242299	AC073861.1	processed_pseudogene	chromosome	ribosomal protein S18 (RPS18) pseudogene	ENSG00000242299.1	AC073861.1	NA	-4.48	-1.41	276	8.47e-43	2.24e-41	42.1
300	1	160775954	160776608	655	-	ENSG00000275801	AL121985.3	unprocessed_pseudogene	chromosome	SLAM family member 9 (SLAMF9) pseudogene	ENSG00000275801.1	AL121985.3	NA	-4.47	-2.02	266	1.02e-41	2.52e-40	41
301	11	67351572	67373584	22013	-	ENSG00000256514	AP003419.1	protein_coding	chromosome	novel protein	ENSG00000256514.1	AP003419.1	NA	-4.47	2.1	110	1.2e-21	8.91e-21	20.9
302	CHR_HSCHR14_3_CTG1	106325025	106325531	507	-	ENSG00000282726	IGHV4-28	IG_V_gene	chromosome	immunoglobulin heavy variable 4-28 [Source:HGNC Symbol;Acc:HGNC:5645]	ENSG00000282726.1	IGHV4-28	NA	-4.46	1.21	321	2.78e-47	9.33e-46	46.6
303	MT	10470	10766	297	+	ENSG00000212907	MT-ND4L	protein_coding	chromosome	mitochondrially encoded NADH:ubiquinone oxidoreductase core subunit 4L [Source:HGNC Symbol;Acc:HGNC:7460]	ENSG00000212907.2	MT-ND4L	4539	-4.43	8.77	616	1.49e-70	1.64e-68	69.8
304	CHR_HSCHR6_MHC_MANN_CTG1	33404140	33405839	1700	-	ENSG00000223618	VPS52	protein_coding	chromosome	VPS52 subunit of GARP complex [Source:HGNC Symbol;Acc:HGNC:10518]	ENSG00000223618.7	VPS52	6293	-4.43	0.386	101	3.08e-20	2.06e-19	19.5
305	12	7115736	7128889	13154	-	ENSG00000139194	RBP5	protein_coding	chromosome	retinol binding protein 5 [Source:HGNC Symbol;Acc:HGNC:15847]	ENSG00000139194.8	RBP5	83758	-4.42	-0.0383	458	2.61e-59	1.58e-57	58.6
306	11	102317450	102339403	21954	+	ENSG00000023445	BIRC3	protein_coding	chromosome	baculoviral IAP repeat containing 3 [Source:HGNC Symbol;Acc:HGNC:591]	ENSG00000023445.14	BIRC3	330	-4.41	6.8	779	2.91e-80	6.45e-78	79.5
307	7	22419444	22727613	308170	-	ENSG00000105889	STEAP1B	protein_coding	chromosome	STEAP family member 1B [Source:HGNC Symbol;Acc:HGNC:41907]	ENSG00000105889.15	STEAP1B	256227	-4.4	1.29	338	5.45e-49	2.03e-47	48.3
308	3	112463966	112499472	35507	-	ENSG00000186265	BTLA	protein_coding	chromosome	B and T lymphocyte associated [Source:HGNC Symbol;Acc:HGNC:21087]	ENSG00000186265.10	BTLA	151888	-4.4	4.48	258	9.17e-41	2.16e-39	40
309	22	32512552	33058372	545821	-	ENSG00000185666	SYN3	protein_coding	chromosome	synapsin III [Source:HGNC Symbol;Acc:HGNC:11496]	ENSG00000185666.14	SYN3	8224	-4.4	-0.314	180	1.48e-31	2.06e-30	30.8
310	2	90209873	90210529	657	+	ENSG00000242580	IGKV1D-43	IG_V_gene	chromosome	immunoglobulin kappa variable 1D-43 [Source:HGNC Symbol;Acc:HGNC:5758]	ENSG00000242580.1	IGKV1D-43	NA	-4.39	-1.23	170	2.95e-30	3.79e-29	29.5
311	CHR_HSCHR1_3_CTG31	198650158	198733963	83806	+	ENSG00000262418	PTPRC	protein_coding	chromosome	protein tyrosine phosphatase receptor type C [Source:HGNC Symbol;Acc:HGNC:9666]	ENSG00000262418.5	PTPRC	5788	-4.39	4.26	84.3	1.36e-17	7.54e-17	16.9
312	MT	12337	14148	1812	+	ENSG00000198786	MT-ND5	protein_coding	chromosome	mitochondrially encoded NADH:ubiquinone oxidoreductase core subunit 5 [Source:HGNC Symbol;Acc:HGNC:7461]	ENSG00000198786.2	MT-ND5	4540	-4.38	9.93	625	3.62e-71	4.19e-69	70.4
313	22	41922023	41926818	4796	-	ENSG00000159958	TNFRSF13C	protein_coding	chromosome	TNF receptor superfamily member 13C [Source:HGNC Symbol;Acc:HGNC:17755]	ENSG00000159958.6	TNFRSF13C	115650	-4.38	7.12	566	2.73e-67	2.57e-65	66.6
314	16	1989660	1994275	4616	+	ENSG00000127561	SYNGR3	protein_coding	chromosome	synaptogyrin 3 [Source:HGNC Symbol;Acc:HGNC:11501]	ENSG00000127561.15	SYNGR3	9143	-4.38	0.272	330	3.54e-48	1.25e-46	47.5
315	CHR_HSCHR6_MHC_MCF_CTG1	31665195	31669285	4091	-	ENSG00000225211	NCR3	protein_coding	chromosome	natural cytotoxicity triggering receptor 3 [Source:HGNC Symbol;Acc:HGNC:19077]	ENSG00000225211.6	NCR3	259197	-4.38	-0.388	104	8.08e-21	5.64e-20	20.1
316	17	78168558	78173527	4970	+	ENSG00000108639	SYNGR2	protein_coding	chromosome	synaptogyrin 2 [Source:HGNC Symbol;Acc:HGNC:11499]	ENSG00000108639.7	SYNGR2	9144	-4.36	6.33	1600	4.6e-113	6.2e-110	112
317	CHR_HSCHR14_3_CTG1	106617357	106618028	672	-	ENSG00000282593	IGHV3-53	IG_V_gene	chromosome	immunoglobulin heavy variable 3-53 [Source:HGNC Symbol;Acc:HGNC:5610]	ENSG00000282593.1	IGHV3-53	NA	-4.35	2.85	364	2.05e-51	8.86e-50	50.7
318	17	50164214	50175928	11715	+	ENSG00000108823	SGCA	protein_coding	chromosome	sarcoglycan alpha [Source:HGNC Symbol;Acc:HGNC:10805]	ENSG00000108823.16	SGCA	6442	-4.35	-1.16	314	1.32e-46	4.29e-45	45.9
319	22	41909554	41914667	5114	-	ENSG00000234965	SHISA8	protein_coding	chromosome	shisa family member 8 [Source:HGNC Symbol;Acc:HGNC:18351]	ENSG00000234965.2	SHISA8	440829	-4.35	1.09	251	4.39e-40	9.95e-39	39.4
320	20	46894624	47188844	294221	+	ENSG00000064655	EYA2	protein_coding	chromosome	EYA transcriptional coactivator and phosphatase 2 [Source:HGNC Symbol;Acc:HGNC:3520]	ENSG00000064655.19	EYA2	2139	-4.35	-1.73	217	3.41e-36	6.21e-35	35.5
321	CHR_HSCHR14_3_CTG1	105987353	105987854	502	-	ENSG00000282550	IGHV1-2	IG_V_gene	chromosome	immunoglobulin heavy variable 1-2 [Source:HGNC Symbol;Acc:HGNC:5550]	ENSG00000282550.1	IGHV1-2	NA	-4.35	4.64	209	3.49e-35	5.96e-34	34.5
322	CHR_HSCHR14_3_CTG1	106786363	106786859	497	-	ENSG00000282399	IGHV1-69D	IG_V_gene	chromosome	immunoglobulin heavy variable 1-69D [Source:HGNC Symbol;Acc:HGNC:49601]	ENSG00000282399.1	IGHV1-69D	NA	-4.34	3.17	130	1.26e-24	1.14e-23	23.9
323	2	89196096	89196829	734	-	ENSG00000254098	IGKV2-26	IG_V_pseudogene	chromosome	immunoglobulin kappa variable 2-26 (pseudogene) [Source:HGNC Symbol;Acc:HGNC:5782]	ENSG00000254098.1	IGKV2-26	NA	-4.32	-1.58	175	6e-31	8.05e-30	30.2
324	CHR_HSCHR14_3_CTG1	106682404	106682939	536	-	ENSG00000274236	IGHV3-64	IG_V_gene	chromosome	immunoglobulin heavy variable 3-64 [Source:HGNC Symbol;Acc:HGNC:5617]	ENSG00000274236.3	IGHV3-64	NA	-4.32	0.628	97.8	8.63e-20	5.58e-19	19.1
325	MT	8527	9207	681	+	ENSG00000198899	MT-ATP6	protein_coding	chromosome	mitochondrially encoded ATP synthase membrane subunit 6 [Source:HGNC Symbol;Acc:HGNC:7414]	ENSG00000198899.2	MT-ATP6	4508	-4.3	10.3	551	3.28e-66	2.92e-64	65.5
326	1	11026523	11047239	20717	-	ENSG00000009724	MASP2	protein_coding	chromosome	mannan binding lectin serine peptidase 2 [Source:HGNC Symbol;Acc:HGNC:6902]	ENSG00000009724.17	MASP2	10747	-4.3	0.582	279	4.55e-43	1.22e-41	42.3
327	12	2825348	2835544	10197	-	ENSG00000053702	NRIP2	protein_coding	chromosome	nuclear receptor interacting protein 2 [Source:HGNC Symbol;Acc:HGNC:23078]	ENSG00000053702.15	NRIP2	83714	-4.29	1.04	843	1.24e-83	3.16e-81	82.9
328	17	39868164	39877896	9733	+	ENSG00000186075	ZPBP2	protein_coding	chromosome	zona pellucida binding protein 2 [Source:HGNC Symbol;Acc:HGNC:20678]	ENSG00000186075.12	ZPBP2	124626	-4.29	-1.68	270	3.61e-42	9.1e-41	41.4
329	14	104937244	104978374	41131	-	ENSG00000185567	AHNAK2	protein_coding	chromosome	AHNAK nucleoprotein 2 [Source:HGNC Symbol;Acc:HGNC:20125]	ENSG00000185567.7	AHNAK2	113146	-4.29	2.23	168	5.39e-30	6.82e-29	29.3
330	CHR_HSCHR14_3_CTG1	106699696	106700225	530	-	ENSG00000282045	IGHV3-66	IG_V_gene	chromosome	immunoglobulin heavy variable 3-66 [Source:HGNC Symbol;Acc:HGNC:5619]	ENSG00000282045.1	IGHV3-66	NA	-4.29	2	96.5	1.38e-19	8.82e-19	18.9
331	7	142801041	142802748	1708	+	ENSG00000211772	TRBC2	TR_C_gene	chromosome	T cell receptor beta constant 2 [Source:HGNC Symbol;Acc:HGNC:12157]	ENSG00000211772.11	TRBC2	NA	-4.29	2.34	91.5	9.04e-19	5.44e-18	18
332	15	64151715	64157481	5767	+	ENSG00000157734	SNX22	protein_coding	chromosome	sorting nexin 22 [Source:HGNC Symbol;Acc:HGNC:16315]	ENSG00000157734.14	SNX22	79856	-4.28	5.54	656	4.35e-73	5.98e-71	72.4
333	19	50418938	50431314	12377	+	ENSG00000269404	SPIB	protein_coding	chromosome	Spi-B transcription factor [Source:HGNC Symbol;Acc:HGNC:11242]	ENSG00000269404.7	SPIB	6689	-4.28	5.99	333	1.92e-48	6.93e-47	47.7
334	CHR_HSCHR6_MHC_MCF_CTG1	32846263	32850548	4286	-	ENSG00000241910	HLA-DOB	protein_coding	chromosome	major histocompatibility complex, class II, DO beta [Source:HGNC Symbol;Acc:HGNC:4937]	ENSG00000241910.5	HLA-DOB	3112	-4.28	2.14	101	2.58e-20	1.74e-19	19.6
335	CHR_HSCHR6_MHC_COX_CTG1	32735083	32739368	4286	-	ENSG00000241386	HLA-DOB	protein_coding	chromosome	major histocompatibility complex, class II, DO beta [Source:HGNC Symbol;Acc:HGNC:4937]	ENSG00000241386.6	HLA-DOB	3112	-4.28	2.67	99.6	4.47e-20	2.95e-19	19.4
336	1	206903317	206923247	19931	-	ENSG00000162894	FCMR	protein_coding	chromosome	Fc fragment of IgM receptor [Source:HGNC Symbol;Acc:HGNC:14315]	ENSG00000162894.12	FCMR	9214	-4.27	7.31	862	1.37e-84	3.64e-82	83.9
337	9	128342153	128342770	618	+	ENSG00000223551	TMSB4XP4	processed_pseudogene	chromosome	TMSB4X pseudogene 4 [Source:HGNC Symbol;Acc:HGNC:11886]	ENSG00000223551.1	TMSB4XP4	NA	-4.27	1.27	310	3.03e-46	9.65e-45	45.5
338	2	218880852	218899581	18730	+	ENSG00000135925	WNT10A	protein_coding	chromosome	Wnt family member 10A [Source:HGNC Symbol;Acc:HGNC:13829]	ENSG00000135925.9	WNT10A	80326	-4.26	0.624	320	3.08e-47	1.03e-45	46.5
339	8	78666089	78719765	53677	+	ENSG00000104427	ZC2HC1A	protein_coding	chromosome	zinc finger C2HC-type containing 1A [Source:HGNC Symbol;Acc:HGNC:24277]	ENSG00000104427.12	ZC2HC1A	51101	-4.26	1.35	251	5.19e-40	1.16e-38	39.3
340	5	157395534	157575775	180242	-	ENSG00000135074	ADAM19	protein_coding	chromosome	ADAM metallopeptidase domain 19 [Source:HGNC Symbol;Acc:HGNC:197]	ENSG00000135074.15	ADAM19	8728	-4.25	6.5	870	5.43e-85	1.51e-82	84.3
341	1	161606291	161608217	1927	+	ENSG00000225217	HSPA7	unprocessed_pseudogene	chromosome	heat shock protein family A (Hsp70) member 7 [Source:HGNC Symbol;Acc:HGNC:5240]	ENSG00000225217.1	HSPA7	NA	-4.25	2.26	275	1.14e-42	2.98e-41	41.9
342	15	78959947	79090773	130827	-	ENSG00000058335	RASGRF1	protein_coding	chromosome	Ras protein specific guanine nucleotide releasing factor 1 [Source:HGNC Symbol;Acc:HGNC:9875]	ENSG00000058335.15	RASGRF1	5923	-4.25	-0.394	199	6.6e-34	1.05e-32	33.2
343	1	38043829	38046793	2965	-	ENSG00000185668	POU3F1	protein_coding	chromosome	POU class 3 homeobox 1 [Source:HGNC Symbol;Acc:HGNC:9214]	ENSG00000185668.8	POU3F1	5453	-4.23	-0.592	191	5.31e-33	8e-32	32.3
344	CHR_HSCHR14_3_CTG1	106494944	106495481	538	-	ENSG00000282151	IGHV3-43	IG_V_gene	chromosome	immunoglobulin heavy variable 3-43 [Source:HGNC Symbol;Acc:HGNC:5604]	ENSG00000282151.1	IGHV3-43	NA	-4.23	2.47	104	9.13e-21	6.34e-20	20
345	19	42086110	42196585	110476	-	ENSG00000028277	POU2F2	protein_coding	chromosome	POU class 2 homeobox 2 [Source:HGNC Symbol;Acc:HGNC:9213]	ENSG00000028277.21	POU2F2	5452	-4.22	6.09	836	3.02e-83	7.49e-81	82.5
346	7	75493625	75504304	10680	+	ENSG00000170092	SPDYE5	protein_coding	chromosome	speedy/RINGO cell cycle regulator family member E5 [Source:HGNC Symbol;Acc:HGNC:35464]	ENSG00000170092.14	SPDYE5	442590	-4.22	-0.324	605	7.27e-70	7.79e-68	69.1
347	20	46118278	46129863	11586	+	ENSG00000101017	CD40	protein_coding	chromosome	CD40 molecule [Source:HGNC Symbol;Acc:HGNC:11919]	ENSG00000101017.14	CD40	958	-4.22	4.54	533	6.3e-65	5.28e-63	64.2
348	1	84925583	84997113	71531	-	ENSG00000153898	MCOLN2	protein_coding	chromosome	mucolipin 2 [Source:HGNC Symbol;Acc:HGNC:13357]	ENSG00000153898.13	MCOLN2	255231	-4.22	2.38	406	4.74e-55	2.41e-53	54.3
349	X	72777009	72848802	71794	+	ENSG00000184911	DMRTC1B	protein_coding	chromosome	DMRT like family C1B [Source:HGNC Symbol;Acc:HGNC:31686]	ENSG00000184911.14	DMRTC1B	728656	-4.22	-0.536	246	1.82e-39	3.97e-38	38.7
350	19	2252252	2269759	17508	-	ENSG00000167476	JSRP1	protein_coding	chromosome	junctional sarcoplasmic reticulum protein 1 [Source:HGNC Symbol;Acc:HGNC:24963]	ENSG00000167476.10	JSRP1	126306	-4.21	0.233	449	1.38e-58	8.06e-57	57.9
351	17	7549058	7557890	8833	+	ENSG00000239697	TNFSF12	protein_coding	chromosome	TNF superfamily member 12 [Source:HGNC Symbol;Acc:HGNC:11927]	ENSG00000239697.11	TNFSF12	8742	-4.2	2.46	514	1.37e-63	1.04e-61	62.9
352	1	75743423	75744776	1354	-	ENSG00000181227	DLSTP1	processed_pseudogene	chromosome	dihydrolipoamide S-succinyltransferase pseudogene 1 [Source:HGNC Symbol;Acc:HGNC:2912]	ENSG00000181227.3	DLSTP1	NA	-4.2	-1.43	256	1.22e-40	2.85e-39	39.9
353	CHR_HSCHR14_3_CTG1	106302166	106302633	468	-	ENSG00000282344	IGHV2-26	IG_V_gene	chromosome	immunoglobulin heavy variable 2-26 [Source:HGNC Symbol;Acc:HGNC:5575]	ENSG00000282344.1	IGHV2-26	NA	-4.2	2.03	74.8	5.44e-16	2.68e-15	15.3
354	2	10721100	10785110	64011	+	ENSG00000143882	ATP6V1C2	protein_coding	chromosome	ATPase H+ transporting V1 subunit C2 [Source:HGNC Symbol;Acc:HGNC:18264]	ENSG00000143882.12	ATP6V1C2	245973	-4.19	-0.24	251	4.65e-40	1.05e-38	39.3
355	14	106723574	106724093	520	-	ENSG00000211974	IGHV2-70D	IG_V_gene	chromosome	immunoglobulin heavy variable 2-70D [Source:HGNC Symbol;Acc:HGNC:49602]	ENSG00000211974.3	IGHV2-70D	NA	-4.17	1.3	121	2.15e-23	1.8e-22	22.7
356	19	35138808	35143109	4302	+	ENSG00000266964	FXYD1	protein_coding	chromosome	FXYD domain containing ion transport regulator 1 [Source:HGNC Symbol;Acc:HGNC:4025]	ENSG00000266964.5	FXYD1	5348	-4.15	-1.43	299	4.34e-45	1.3e-43	44.4
357	14	106359793	106360324	532	-	ENSG00000211955	IGHV3-33	IG_V_gene	chromosome	immunoglobulin heavy variable 3-33 [Source:HGNC Symbol;Acc:HGNC:5596]	ENSG00000211955.2	IGHV3-33	NA	-4.15	4.23	237	1.75e-38	3.62e-37	37.8
358	14	106737110	106737547	438	-	ENSG00000281990	IGHV1-69-2	IG_V_gene	chromosome	immunoglobulin heavy variable 1-69-2 [Source:HGNC Symbol;Acc:HGNC:5562]	ENSG00000281990.1	IGHV1-69-2	NA	-4.14	-0.0728	101	2.39e-20	1.62e-19	19.6
359	11	6488186	6489377	1192	-	ENSG00000254595	AC084337.1	processed_pseudogene	chromosome	voltage-dependent anion channel 1(VDAC1) pseudogene	ENSG00000254595.1	AC084337.1	NA	-4.13	-1	364	2.24e-51	9.59e-50	50.7
360	3	121987323	122022247	34925	-	ENSG00000145103	ILDR1	protein_coding	chromosome	immunoglobulin like domain containing receptor 1 [Source:HGNC Symbol;Acc:HGNC:28741]	ENSG00000145103.15	ILDR1	286676	-4.13	0.0909	330	3.07e-48	1.09e-46	47.5
361	17	15732247	15749192	16946	+	ENSG00000214946	TBC1D26	protein_coding	chromosome	TBC1 domain family member 26 [Source:HGNC Symbol;Acc:HGNC:28745]	ENSG00000214946.14	TBC1D26	353149	-4.13	0.0881	201	3.4e-34	5.48e-33	33.5
362	6	27247701	27256624	8924	+	ENSG00000112812	PRSS16	protein_coding	chromosome	serine protease 16 [Source:HGNC Symbol;Acc:HGNC:9480]	ENSG00000112812.16	PRSS16	10279	-4.13	-1.4	160	6.1e-29	7.27e-28	28.2
363	6	43299710	43308797	9088	-	ENSG00000146215	CRIP3	protein_coding	chromosome	cysteine rich protein 3 [Source:HGNC Symbol;Acc:HGNC:17751]	ENSG00000146215.13	CRIP3	401262	-4.12	1.32	328	5.18e-48	1.8e-46	47.3
364	22	22322472	22322969	498	+	ENSG00000211644	IGLV1-51	IG_V_gene	chromosome	immunoglobulin lambda variable 1-51 [Source:HGNC Symbol;Acc:HGNC:5882]	ENSG00000211644.3	IGLV1-51	NA	-4.12	4.13	258	7.99e-41	1.88e-39	40.1
365	3	19148510	19535642	387133	+	ENSG00000183960	KCNH8	protein_coding	chromosome	potassium voltage-gated channel subfamily H member 8 [Source:HGNC Symbol;Acc:HGNC:18864]	ENSG00000183960.9	KCNH8	131096	-4.11	3.21	461	1.37e-59	8.47e-58	58.9
366	11	64937517	64972108	34592	-	ENSG00000168070	MAJIN	protein_coding	chromosome	membrane anchored junction protein [Source:HGNC Symbol;Acc:HGNC:27441]	ENSG00000168070.12	MAJIN	283129	-4.11	-2.03	174	8.86e-31	1.17e-29	30.1
367	10	50655967	50660472	4506	+	ENSG00000231345	BEND3P1	transcribed_processed_pseudogene	chromosome	BEN domain containing 3 pseudogene 1 [Source:HGNC Symbol;Acc:HGNC:45014]	ENSG00000231345.3	BEND3P1	NA	-4.1	-1.13	311	2.33e-46	7.46e-45	45.6
368	16	90004865	90020128	15264	-	ENSG00000003249	DBNDD1	protein_coding	chromosome	dysbindin domain containing 1 [Source:HGNC Symbol;Acc:HGNC:28455]	ENSG00000003249.13	DBNDD1	79007	-4.1	2.49	261	3.95e-41	9.44e-40	40.4
369	12	108129288	108250537	121250	+	ENSG00000075035	WSCD2	protein_coding	chromosome	WSC domain containing 2 [Source:HGNC Symbol;Acc:HGNC:29117]	ENSG00000075035.10	WSCD2	9671	-4.08	-1.38	151	1.22e-27	1.35e-26	26.9
370	11	110577042	110713189	136148	-	ENSG00000137727	ARHGAP20	protein_coding	chromosome	Rho GTPase activating protein 20 [Source:HGNC Symbol;Acc:HGNC:18357]	ENSG00000137727.12	ARHGAP20	57569	-4.07	-0.415	195	2.04e-33	3.14e-32	32.7
371	2	164653624	164843679	190056	-	ENSG00000082438	COBLL1	protein_coding	chromosome	cordon-bleu WH2 repeat protein like 1 [Source:HGNC Symbol;Acc:HGNC:23571]	ENSG00000082438.17	COBLL1	22837	-4.05	5.17	301	2.23e-45	6.77e-44	44.7
372	17	6996049	7010754	14706	+	ENSG00000108839	ALOX12	protein_coding	chromosome	arachidonate 12-lipoxygenase, 12S type [Source:HGNC Symbol;Acc:HGNC:429]	ENSG00000108839.12	ALOX12	239	-4.05	-0.468	191	6.44e-33	9.67e-32	32.2
373	X	153861514	153886173	24660	-	ENSG00000198910	L1CAM	protein_coding	chromosome	L1 cell adhesion molecule [Source:HGNC Symbol;Acc:HGNC:6470]	ENSG00000198910.14	L1CAM	3897	-4.04	0.598	169	3.93e-30	5.01e-29	29.4
374	11	62832319	62832803	485	-	ENSG00000283268	TEX54	protein_coding	chromosome	testis expressed 54 [Source:HGNC Symbol;Acc:HGNC:53729]	ENSG00000283268.1	TEX54	NA	-4.03	-1.69	198	7.52e-34	1.19e-32	33.1
375	22	22404207	22404721	515	+	ENSG00000253818	IGLV1-41	IG_V_pseudogene	chromosome	immunoglobulin lambda variable 1-41 (pseudogene) [Source:HGNC Symbol;Acc:HGNC:5878]	ENSG00000253818.1	IGLV1-41	NA	-4.03	-0.584	141	2.98e-26	3e-25	25.5
376	12	47135498	47138370	2873	-	ENSG00000258352	AC119044.1	transcribed_processed_pseudogene	chromosome	interferon induced transmembrane protein 3 (1-8U) (IFITM3) pseudogene	ENSG00000258352.1	AC119044.1	NA	-4.02	-0.211	359	6.29e-51	2.59e-49	50.2
377	3	119524293	119559614	35322	-	ENSG00000121594	CD80	protein_coding	chromosome	CD80 molecule [Source:HGNC Symbol;Acc:HGNC:1700]	ENSG00000121594.12	CD80	941	-4.02	0.903	260	5.54e-41	1.32e-39	40.3
378	CHR_HSCHR6_MHC_MCF_CTG1	32968079	32986577	18499	-	ENSG00000242386	HLA-DMB	protein_coding	chromosome	major histocompatibility complex, class II, DM beta [Source:HGNC Symbol;Acc:HGNC:4935]	ENSG00000242386.8	HLA-DMB	3109	-4.01	3.81	48.4	2.81e-11	9.41e-11	10.6
379	1	36391238	36397908	6671	-	ENSG00000181817	LSM10	protein_coding	chromosome	LSM10, U7 small nuclear RNA associated [Source:HGNC Symbol;Acc:HGNC:17562]	ENSG00000181817.6	LSM10	84967	-4	3.89	1310	1.44e-103	7.32e-101	103
380	4	979073	993440	14368	-	ENSG00000145217	SLC26A1	protein_coding	chromosome	solute carrier family 26 member 1 [Source:HGNC Symbol;Acc:HGNC:10993]	ENSG00000145217.14	SLC26A1	10861	-4	-0.479	450	1e-58	5.9e-57	58
381	15	64739891	64775589	35699	-	ENSG00000166831	RBPMS2	protein_coding	chromosome	RNA binding protein, mRNA processing factor 2 [Source:HGNC Symbol;Acc:HGNC:19098]	ENSG00000166831.9	RBPMS2	348093	-4	-1.45	204	1.31e-34	2.16e-33	33.9
382	CHR_HSCHR14_3_CTG1	106038673	106039136	464	-	ENSG00000277318	IGHV2-5	IG_V_gene	chromosome	immunoglobulin heavy variable 2-5 [Source:HGNC Symbol;Acc:HGNC:5576]	ENSG00000277318.2	IGHV2-5	NA	-4	3.78	133	3.44e-25	3.24e-24	24.5
383	7	29920104	29990289	70186	-	ENSG00000136193	SCRN1	protein_coding	chromosome	secernin 1 [Source:HGNC Symbol;Acc:HGNC:22192]	ENSG00000136193.17	SCRN1	9805	-3.99	4.05	317	6.85e-47	2.26e-45	46.2
384	17	18950345	19022595	72251	+	ENSG00000154025	SLC5A10	protein_coding	chromosome	solute carrier family 5 member 10 [Source:HGNC Symbol;Acc:HGNC:23155]	ENSG00000154025.15	SLC5A10	125206	-3.98	0.268	270	3.89e-42	9.8e-41	41.4
385	22	40859549	40862113	2565	-	ENSG00000172404	DNAJB7	protein_coding	chromosome	DnaJ heat shock protein family (Hsp40) member B7 [Source:HGNC Symbol;Acc:HGNC:24986]	ENSG00000172404.5	DNAJB7	150353	-3.98	-1.9	161	4.79e-29	5.75e-28	28.3
386	17	5208920	5234860	25941	-	ENSG00000161929	SCIMP	protein_coding	chromosome	SLP adaptor and CSK interacting membrane protein [Source:HGNC Symbol;Acc:HGNC:33504]	ENSG00000161929.15	SCIMP	388325	-3.97	4.76	981	2.58e-90	8.69e-88	89.6
387	6	7541617	7586714	45098	+	ENSG00000096696	DSP	protein_coding	chromosome	desmoplakin [Source:HGNC Symbol;Acc:HGNC:3052]	ENSG00000096696.14	DSP	1832	-3.97	2.3	364	2.11e-51	9.07e-50	50.7
388	11	128836315	128867373	31059	-	ENSG00000151704	KCNJ1	protein_coding	chromosome	potassium voltage-gated channel subfamily J member 1 [Source:HGNC Symbol;Acc:HGNC:6255]	ENSG00000151704.15	KCNJ1	3758	-3.96	-1.81	171	2.01e-30	2.6e-29	29.7
389	15	21019388	21020851	1464	+	ENSG00000259698	FAM30C	unprocessed_pseudogene	chromosome	family with sequence similarity 30 member C [Source:HGNC Symbol;Acc:HGNC:31024]	ENSG00000259698.1	FAM30C	NA	-3.96	0.576	126	4.46e-24	3.91e-23	23.4
390	6	37005646	37029069	23424	+	ENSG00000146192	FGD2	protein_coding	chromosome	FYVE, RhoGEF and PH domain containing 2 [Source:HGNC Symbol;Acc:HGNC:3664]	ENSG00000146192.15	FGD2	221472	-3.95	6.14	574	7.76e-68	7.54e-66	67.1
391	19	41907705	41928516	20812	-	ENSG00000268041	ERFL	protein_coding	chromosome	ETS repressor factor like [Source:HGNC Symbol;Acc:HGNC:53894]	ENSG00000268041.2	ERFL	390937	-3.95	0.122	236	2.56e-38	5.24e-37	37.6
392	14	106790691	106791233	543	-	ENSG00000225698	IGHV3-72	IG_V_gene	chromosome	immunoglobulin heavy variable 3-72 [Source:HGNC Symbol;Acc:HGNC:5622]	ENSG00000225698.3	IGHV3-72	NA	-3.95	0.521	131	7.34e-25	6.78e-24	24.1
393	17	42549214	42555213	6000	+	ENSG00000108786	HSD17B1	protein_coding	chromosome	hydroxysteroid 17-beta dehydrogenase 1 [Source:HGNC Symbol;Acc:HGNC:5210]	ENSG00000108786.10	HSD17B1	3292	-3.93	2.58	1530	3.62e-111	3.25e-108	110
394	1	161581339	161605662	24324	+	ENSG00000244682	FCGR2C	polymorphic_pseudogene	chromosome	Fc fragment of IgG receptor IIc (gene/pseudogene) [Source:HGNC Symbol;Acc:HGNC:15626]	ENSG00000244682.7	FCGR2C	NA	-3.93	3.55	289	4.05e-44	1.15e-42	43.4
395	19	51594561	51606150	11590	+	ENSG00000269388	AC018755.3	transcribed_processed_pseudogene	chromosome	putative ATP-binding domain-containing protein 3-like protein (ABP3L) pseudogene	ENSG00000269388.1	AC018755.3	NA	-3.93	-1.1	273	1.82e-42	4.69e-41	41.7
396	11	826144	831991	5848	+	ENSG00000177685	CRACR2B	protein_coding	chromosome	calcium release activated channel regulator 2B [Source:HGNC Symbol;Acc:HGNC:28703]	ENSG00000177685.17	CRACR2B	283229	-3.92	2.29	267	8.54e-42	2.13e-40	41.1
397	20	57603846	57620576	16731	-	ENSG00000124256	ZBP1	protein_coding	chromosome	Z-DNA binding protein 1 [Source:HGNC Symbol;Acc:HGNC:16176]	ENSG00000124256.15	ZBP1	81030	-3.91	3.33	479	5.7e-61	3.69e-59	60.2
398	8	10896045	11201833	305789	-	ENSG00000171044	XKR6	protein_coding	chromosome	XK related 6 [Source:HGNC Symbol;Acc:HGNC:27806]	ENSG00000171044.11	XKR6	286046	-3.9	1.25	264	1.79e-41	4.32e-40	40.7
399	9	39809562	39810019	458	+	ENSG00000229273	BX664615.1	processed_pseudogene	chromosome	novel pseudogene	ENSG00000229273.1	BX664615.1	NA	-3.89	-0.982	336	8.84e-49	3.25e-47	48.1
400	12	122203681	122208952	5272	+	ENSG00000176383	B3GNT4	protein_coding	chromosome	UDP-GlcNAc:betaGal beta-1,3-N-acetylglucosaminyltransferase 4 [Source:HGNC Symbol;Acc:HGNC:15683]	ENSG00000176383.9	B3GNT4	79369	-3.89	-0.554	146	6.13e-27	6.47e-26	26.2
401	11	17734774	17856804	122031	+	ENSG00000129159	KCNC1	protein_coding	chromosome	potassium voltage-gated channel subfamily C member 1 [Source:HGNC Symbol;Acc:HGNC:6233]	ENSG00000129159.7	KCNC1	3746	-3.88	-1.48	155	3.02e-28	3.47e-27	27.5
402	11	67364168	67374177	10010	-	ENSG00000175505	CLCF1	protein_coding	chromosome	cardiotrophin like cytokine factor 1 [Source:HGNC Symbol;Acc:HGNC:17412]	ENSG00000175505.11	CLCF1	23529	-3.87	1.62	248	1.17e-39	2.57e-38	38.9
403	2	54723499	54972025	248527	+	ENSG00000214595	EML6	protein_coding	chromosome	EMAP like 6 [Source:HGNC Symbol;Acc:HGNC:35412]	ENSG00000214595.11	EML6	400954	-3.86	3.68	529	1.09e-64	8.97e-63	64
404	6	132296055	132401475	105421	-	ENSG00000079931	MOXD1	protein_coding	chromosome	monooxygenase DBH like 1 [Source:HGNC Symbol;Acc:HGNC:21063]	ENSG00000079931.15	MOXD1	26002	-3.86	0.703	208	4.39e-35	7.46e-34	34.4
405	19	41350853	41425001	74149	+	ENSG00000255730	AC011462.1	protein_coding	chromosome	novel protein	ENSG00000255730.5	AC011462.1	NA	-3.86	-0.582	141	2.4e-26	2.44e-25	25.6
406	11	61348745	61362299	13555	-	ENSG00000162144	CYB561A3	protein_coding	chromosome	cytochrome b561 family member A3 [Source:HGNC Symbol;Acc:HGNC:23014]	ENSG00000162144.9	CYB561A3	220002	-3.85	6.8	3770	6.57e-157	1.24e-152	156
407	19	11574660	11579008	4349	-	ENSG00000102575	ACP5	protein_coding	chromosome	acid phosphatase 5, tartrate resistant [Source:HGNC Symbol;Acc:HGNC:124]	ENSG00000102575.13	ACP5	54	-3.85	3.94	343	1.78e-49	6.85e-48	48.7
408	14	73478484	73558947	80464	-	ENSG00000187105	HEATR4	protein_coding	chromosome	HEAT repeat containing 4 [Source:HGNC Symbol;Acc:HGNC:16761]	ENSG00000187105.8	HEATR4	399671	-3.85	-1.3	211	1.79e-35	3.1e-34	34.7
409	10	16513734	16521879	8146	-	ENSG00000165985	C1QL3	protein_coding	chromosome	complement C1q like 3 [Source:HGNC Symbol;Acc:HGNC:19359]	ENSG00000165985.10	C1QL3	389941	-3.85	-1.57	159	9.71e-29	1.14e-27	28
410	19	42387019	42390297	3279	-	ENSG00000105427	CNFN	protein_coding	chromosome	cornifelin [Source:HGNC Symbol;Acc:HGNC:30183]	ENSG00000105427.10	CNFN	84518	-3.83	-0.109	231	9.14e-38	1.81e-36	37
411	4	164956948	164959122	2175	+	ENSG00000250486	FAM218A	protein_coding	chromosome	family with sequence similarity 218 member A [Source:HGNC Symbol;Acc:HGNC:26466]	ENSG00000250486.4	FAM218A	152756	-3.83	-0.62	215	6.8e-36	1.21e-34	35.2
412	15	43870761	44195271	324511	-	ENSG00000171877	FRMD5	protein_coding	chromosome	FERM domain containing 5 [Source:HGNC Symbol;Acc:HGNC:28214]	ENSG00000171877.21	FRMD5	84978	-3.83	-1.68	138	7.82e-26	7.65e-25	25.1
413	19	35248330	35267964	19635	+	ENSG00000105699	LSR	protein_coding	chromosome	lipolysis stimulated lipoprotein receptor [Source:HGNC Symbol;Acc:HGNC:29572]	ENSG00000105699.16	LSR	51599	-3.82	2.21	317	6.21e-47	2.06e-45	46.2
414	17	16922915	16934839	11925	-	ENSG00000128438	TBC1D27P	transcribed_unprocessed_pseudogene	chromosome	TBC1 domain family member 27, pseudogene [Source:HGNC Symbol;Acc:HGNC:28104]	ENSG00000128438.10	TBC1D27P	NA	-3.82	3.3	309	4.25e-46	1.34e-44	45.4
415	2	89176328	89177160	833	-	ENSG00000241294	IGKV2-24	IG_V_gene	chromosome	immunoglobulin kappa variable 2-24 [Source:HGNC Symbol;Acc:HGNC:5781]	ENSG00000241294.1	IGKV2-24	NA	-3.82	2.22	212	1.52e-35	2.64e-34	34.8
416	14	106349283	106349792	510	-	ENSG00000231475	IGHV4-31	IG_V_gene	chromosome	immunoglobulin heavy variable 4-31 [Source:HGNC Symbol;Acc:HGNC:5649]	ENSG00000231475.3	IGHV4-31	NA	-3.82	1.95	124	9.08e-24	7.77e-23	23
417	5	58582221	58859394	277174	+	ENSG00000152932	RAB3C	protein_coding	chromosome	RAB3C, member RAS oncogene family [Source:HGNC Symbol;Acc:HGNC:30269]	ENSG00000152932.8	RAB3C	115827	-3.82	-1.59	106	4.26e-21	3.03e-20	20.4
418	CHR_HSCHR15_4_CTG8	28428588	28428996	409	+	ENSG00000282105	RPL41P2	processed_pseudogene	chromosome	ribosomal protein L41 pseudogene 2 [Source:HGNC Symbol;Acc:HGNC:10357]	ENSG00000282105.1	RPL41P2	NA	-3.81	-1.59	143	1.67e-26	1.72e-25	25.8
419	16	27313668	27364778	51111	+	ENSG00000077238	IL4R	protein_coding	chromosome	interleukin 4 receptor [Source:HGNC Symbol;Acc:HGNC:6015]	ENSG00000077238.14	IL4R	3566	-3.8	6.97	554	1.96e-66	1.77e-64	65.7
420	2	230203110	230313215	110106	+	ENSG00000079263	SP140	protein_coding	chromosome	SP140 nuclear body protein [Source:HGNC Symbol;Acc:HGNC:17133]	ENSG00000079263.19	SP140	11262	-3.79	5.07	454	5.29e-59	3.16e-57	58.3
421	20	50913731	50914411	681	+	ENSG00000228663	PSMD10P1	processed_pseudogene	chromosome	proteasome 26S subunit, non-ATPase, 10 pseudogene 1 [Source:HGNC Symbol;Acc:HGNC:16602]	ENSG00000228663.1	PSMD10P1	NA	-3.79	0.307	393	5.46e-54	2.63e-52	53.3
422	2	89221698	89222461	764	-	ENSG00000244116	IGKV2-28	IG_V_gene	chromosome	immunoglobulin kappa variable 2-28 [Source:HGNC Symbol;Acc:HGNC:5783]	ENSG00000244116.3	IGKV2-28	NA	-3.79	3.05	121	1.98e-23	1.67e-22	22.7
423	14	68787660	68796253	8594	-	ENSG00000185650	ZFP36L1	protein_coding	chromosome	ZFP36 ring finger protein like 1 [Source:HGNC Symbol;Acc:HGNC:1107]	ENSG00000185650.9	ZFP36L1	677	-3.78	7.25	749	1.37e-78	2.8e-76	77.9
424	8	71841549	71844468	2920	-	ENSG00000178860	MSC	protein_coding	chromosome	musculin [Source:HGNC Symbol;Acc:HGNC:7321]	ENSG00000178860.8	MSC	9242	-3.78	-0.534	156	2.01e-28	2.33e-27	27.7
425	8	109573978	109691791	117814	-	ENSG00000147642	SYBU	protein_coding	chromosome	syntabulin [Source:HGNC Symbol;Acc:HGNC:26011]	ENSG00000147642.17	SYBU	55638	-3.77	0.613	184	4.69e-32	6.68e-31	31.3
426	3	25749488	25749896	409	+	ENSG00000213872	AC092798.1	processed_pseudogene	chromosome	ribosomal protein L32 (RPL32) pseudogene	ENSG00000213872.3	AC092798.1	NA	-3.76	-1.52	169	4.4e-30	5.6e-29	29.4
427	10	101825974	101843920	17947	-	ENSG00000120049	KCNIP2	protein_coding	chromosome	potassium voltage-gated channel interacting protein 2 [Source:HGNC Symbol;Acc:HGNC:15522]	ENSG00000120049.19	KCNIP2	30819	-3.74	1.92	841	1.52e-83	3.82e-81	82.8
428	7	64678954	64687393	8440	-	ENSG00000271550	BNIP3P11	processed_pseudogene	chromosome	BCL2 interacting protein 3 pseudogene 11 [Source:HGNC Symbol;Acc:HGNC:49724]	ENSG00000271550.1	BNIP3P11	NA	-3.74	-0.668	152	9.14e-28	1.02e-26	27
429	1	631074	632616	1543	+	ENSG00000237973	MTCO1P12	unprocessed_pseudogene	chromosome	MT-CO1 pseudogene 12 [Source:HGNC Symbol;Acc:HGNC:52014]	ENSG00000237973.1	MTCO1P12	NA	-3.74	5.67	56.3	9.95e-13	3.78e-12	12
430	8	38263130	38269243	6114	-	ENSG00000147535	PLPP5	protein_coding	chromosome	phospholipid phosphatase 5 [Source:HGNC Symbol;Acc:HGNC:25026]	ENSG00000147535.17	PLPP5	84513	-3.73	5.95	1360	2.08e-105	1.25e-102	105
431	15	78921058	78949574	28517	-	ENSG00000103811	CTSH	protein_coding	chromosome	cathepsin H [Source:HGNC Symbol;Acc:HGNC:2535]	ENSG00000103811.16	CTSH	1512	-3.73	5.28	293	1.78e-44	5.1e-43	43.8
432	2	27537386	27582721	45336	+	ENSG00000221843	C2orf16	protein_coding	chromosome	chromosome 2 open reading frame 16 [Source:HGNC Symbol;Acc:HGNC:25275]	ENSG00000221843.4	C2orf16	84226	-3.73	-1.72	143	1.32e-26	1.36e-25	25.9
433	15	57591904	57685364	93461	+	ENSG00000263155	MYZAP	protein_coding	chromosome	myocardial zonula adherens protein [Source:HGNC Symbol;Acc:HGNC:43444]	ENSG00000263155.6	MYZAP	100820829	-3.73	0.545	117	9.65e-23	7.7e-22	22
434	11	104901549	104919073	17525	-	ENSG00000235505	CASP17P	transcribed_unprocessed_pseudogene	chromosome	caspase 17, pseudogene [Source:HGNC Symbol;Acc:HGNC:53657]	ENSG00000235505.7	CASP17P	NA	-3.72	1.74	346	1.14e-49	4.42e-48	48.9
435	1	629640	630683	1044	+	ENSG00000225630	MTND2P28	unprocessed_pseudogene	chromosome	MT-ND2 pseudogene 28 [Source:HGNC Symbol;Acc:HGNC:42129]	ENSG00000225630.1	MTND2P28	NA	-3.72	5.36	162	3.15e-29	3.82e-28	28.5
436	5	70775506	70778475	2970	-	ENSG00000288349	AC139272.2	processed_pseudogene	chromosome	POM121 transmembrane nucleoporin C (POM121C) pseudogene	ENSG00000288349.1	AC139272.2	NA	-3.72	0.629	117	1.01e-22	8.02e-22	22
437	CHR_HSCHR14_3_CTG1	105854991	105856989	1999	-	ENSG00000282657	IGHM	IG_C_gene	chromosome	immunoglobulin heavy constant mu [Source:HGNC Symbol;Acc:HGNC:5541]	ENSG00000282657.3	IGHM	NA	-3.71	9.16	293	1.51e-44	4.36e-43	43.8
438	4	119494397	119628804	134408	-	ENSG00000138735	PDE5A	protein_coding	chromosome	phosphodiesterase 5A [Source:HGNC Symbol;Acc:HGNC:8784]	ENSG00000138735.16	PDE5A	8654	-3.71	0.972	180	1.49e-31	2.07e-30	30.8
439	20	57358447	57359498	1052	-	ENSG00000256222	MTRNR2L3	protein_coding	chromosome	MT-RNR2 like 3 [Source:HGNC Symbol;Acc:HGNC:37157]	ENSG00000256222.3	MTRNR2L3	100462983	-3.71	4.59	70.3	3.23e-15	1.49e-14	14.5
440	X	100913445	100929433	15989	-	ENSG00000182489	XKRX	protein_coding	chromosome	XK related X-linked [Source:HGNC Symbol;Acc:HGNC:29845]	ENSG00000182489.9	XKRX	402415	-3.7	0.134	277	6.52e-43	1.74e-41	42.2
441	7	75156639	75172044	15406	-	ENSG00000165178	NCF1C	unprocessed_pseudogene	chromosome	neutrophil cytosolic factor 1C pseudogene [Source:HGNC Symbol;Acc:HGNC:32523]	ENSG00000165178.9	NCF1C	NA	-3.69	5.12	325	9.28e-48	3.18e-46	47
442	12	4604944	4662643	57700	+	ENSG00000272921	AC005832.4	protein_coding	chromosome	novel protein	ENSG00000272921.1	AC005832.4	NA	-3.69	0.365	75.7	3.77e-16	1.88e-15	15.4
443	13	99294539	99307399	12861	-	ENSG00000169508	GPR183	protein_coding	chromosome	G protein-coupled receptor 183 [Source:HGNC Symbol;Acc:HGNC:3128]	ENSG00000169508.7	GPR183	1880	-3.68	5.51	202	2.88e-34	4.67e-33	33.5
444	9	101569353	101738580	169228	-	ENSG00000198785	GRIN3A	protein_coding	chromosome	glutamate ionotropic receptor NMDA type subunit 3A [Source:HGNC Symbol;Acc:HGNC:16767]	ENSG00000198785.6	GRIN3A	116443	-3.68	-1.16	148	2.49e-27	2.69e-26	26.6
445	2	60938204	60938604	401	-	ENSG00000232713	AC010733.1	processed_pseudogene	chromosome	ribosomal protein S12 (RPS12) pseudogene	ENSG00000232713.2	AC010733.1	NA	-3.67	-0.286	476	1.08e-60	6.87e-59	60
446	2	74414176	74421591	7416	-	ENSG00000284308	C2orf81	protein_coding	chromosome	chromosome 2 open reading frame 81 [Source:HGNC Symbol;Acc:HGNC:34350]	ENSG00000284308.1	C2orf81	388963	-3.67	0.184	407	4.12e-55	2.11e-53	54.4
447	16	15395754	15413271	17518	+	ENSG00000156968	MPV17L	protein_coding	chromosome	MPV17 mitochondrial inner membrane protein like [Source:HGNC Symbol;Acc:HGNC:26827]	ENSG00000156968.9	MPV17L	255027	-3.67	4.06	288	5.09e-44	1.44e-42	43.3
448	CHR_HSCHR16_2_CTG3_1	69142116	69169025	26910	+	ENSG00000262788	UTP4	protein_coding	chromosome	UTP4 small subunit processome component [Source:HGNC Symbol;Acc:HGNC:1983]	ENSG00000262788.3	UTP4	84916	-3.67	2.41	176	4.87e-31	6.58e-30	30.3
449	22	22871507	22872035	529	+	ENSG00000211672	IGLV4-3	IG_V_gene	chromosome	immunoglobulin lambda variable 4-3 [Source:HGNC Symbol;Acc:HGNC:5919]	ENSG00000211672.2	IGLV4-3	NA	-3.67	-0.754	149	2.25e-27	2.43e-26	26.6
450	1	220748225	220784815	36591	+	ENSG00000117791	2025-03-02	protein_coding	chromosome	mitochondrial amidoxime reducing component 2 [Source:HGNC Symbol;Acc:HGNC:26064]	ENSG00000117791.16	2025-03-02	54996	-3.67	0.0262	119	4.77e-23	3.89e-22	22.3
451	18	47108188	47176345	68158	-	ENSG00000267228	AC012254.2	protein_coding	chromosome	novel transcript	ENSG00000267228.7	AC012254.2	NA	-3.67	0.524	88.2	3.1e-18	1.8e-17	17.5
452	19	7476875	7497449	20575	-	ENSG00000104883	PEX11G	protein_coding	chromosome	peroxisomal biogenesis factor 11 gamma [Source:HGNC Symbol;Acc:HGNC:20208]	ENSG00000104883.8	PEX11G	92960	-3.66	-0.291	385	2.72e-53	1.27e-51	52.6
453	6	24544104	24646191	102088	-	ENSG00000137261	KIAA0319	protein_coding	chromosome	KIAA0319 [Source:HGNC Symbol;Acc:HGNC:21580]	ENSG00000137261.14	KIAA0319	9856	-3.66	-0.651	314	1.19e-46	3.87e-45	45.9
454	11	78016971	78079865	62895	-	ENSG00000259112	NDUFC2-KCTD14	protein_coding	chromosome	NDUFC2-KCTD14 readthrough [Source:HGNC Symbol;Acc:HGNC:42956]	ENSG00000259112.2	NDUFC2-KCTD14	100532726	-3.66	1.31	215	6.67e-36	1.18e-34	35.2
455	18	49481681	49492479	10799	-	ENSG00000215472	RPL17-C18orf32	protein_coding	chromosome	RPL17-C18orf32 readthrough [Source:HGNC Symbol;Acc:HGNC:44661]	ENSG00000215472.10	RPL17-C18orf32	100526842	-3.64	2.55	239	9.96e-39	2.09e-37	38
456	16	1333601	1349441	15841	+	ENSG00000007516	BAIAP3	protein_coding	chromosome	BAI1 associated protein 3 [Source:HGNC Symbol;Acc:HGNC:948]	ENSG00000007516.13	BAIAP3	8938	-3.64	3.81	151	1.12e-27	1.24e-26	27
457	CHR_HSCHR14_3_CTG1	106350054	106350526	473	-	ENSG00000282404	AC234301.4	IG_V_gene	chromosome	Immunoglobulin heavy variable 4-30-2 [Source:UniProtKB/Swiss-Prot;Acc:A0A087WSY4]	ENSG00000282404.1	AC234301.4	NA	-3.64	-1.24	75.3	4.48e-16	2.22e-15	15.3
458	11	118003634	118088299	84666	-	ENSG00000255274	SMIM35	protein_coding	chromosome	small integral membrane protein 35 [Source:HGNC Symbol;Acc:HGNC:44179]	ENSG00000255274.9	SMIM35	NA	-3.63	-0.397	130	1.09e-24	9.99e-24	24
459	X	85277396	85379717	102322	-	ENSG00000124429	POF1B	protein_coding	chromosome	POF1B actin binding protein [Source:HGNC Symbol;Acc:HGNC:13711]	ENSG00000124429.18	POF1B	79983	-3.62	-0.837	103	1.31e-20	8.99e-20	19.9
460	1	178725147	178921841	196695	+	ENSG00000116191	RALGPS2	protein_coding	chromosome	Ral GEF with PH domain and SH3 binding motif 2 [Source:HGNC Symbol;Acc:HGNC:30279]	ENSG00000116191.17	RALGPS2	55103	-3.61	7.22	717	8.82e-77	1.55e-74	76.1
461	20	62307955	62367312	59358	-	ENSG00000130702	LAMA5	protein_coding	chromosome	laminin subunit alpha 5 [Source:HGNC Symbol;Acc:HGNC:6485]	ENSG00000130702.15	LAMA5	3911	-3.61	4.29	138	8.52e-26	8.31e-25	25.1
462	12	57459785	57472268	12484	+	ENSG00000111087	GLI1	protein_coding	chromosome	GLI family zinc finger 1 [Source:HGNC Symbol;Acc:HGNC:4317]	ENSG00000111087.10	GLI1	2735	-3.6	0.374	237	2.02e-38	4.17e-37	37.7
463	CHR_HSCHR14_3_CTG1	106117406	106117975	570	-	ENSG00000282322	IGHV3-11	IG_V_gene	chromosome	immunoglobulin heavy variable 3-11 (gene/pseudogene) [Source:HGNC Symbol;Acc:HGNC:5580]	ENSG00000282322.1	IGHV3-11	NA	-3.6	3.46	113	4.41e-22	3.36e-21	21.4
464	CHR_HSCHR19LRC_COX1_CTG3_1	54156104	54160226	4123	-	ENSG00000277808	LENG1	protein_coding	chromosome	leukocyte receptor cluster member 1 [Source:HGNC Symbol;Acc:HGNC:15502]	ENSG00000277808.1	LENG1	79165	-3.6	0.143	48.3	2.97e-11	9.92e-11	10.5
465	8	98189826	98294393	104568	-	ENSG00000104361	NIPAL2	protein_coding	chromosome	NIPA like domain containing 2 [Source:HGNC Symbol;Acc:HGNC:25854]	ENSG00000104361.10	NIPAL2	79815	-3.59	4.05	313	1.54e-46	4.98e-45	45.8
466	7	156640281	156677130	36850	+	ENSG00000105982	RNF32	protein_coding	chromosome	ring finger protein 32 [Source:HGNC Symbol;Acc:HGNC:17118]	ENSG00000105982.16	RNF32	140545	-3.59	0.3	170	3.18e-30	4.08e-29	29.5
467	16	20623237	20698890	75654	-	ENSG00000166743	ACSM1	protein_coding	chromosome	acyl-CoA synthetase medium chain family member 1 [Source:HGNC Symbol;Acc:HGNC:18049]	ENSG00000166743.9	ACSM1	116285	-3.59	-0.988	164	2.02e-29	2.47e-28	28.7
468	11	130159782	130210362	50581	+	ENSG00000149418	ST14	protein_coding	chromosome	suppression of tumorigenicity 14 [Source:HGNC Symbol;Acc:HGNC:11344]	ENSG00000149418.11	ST14	6768	-3.58	3.41	157	1.54e-28	1.79e-27	27.8
469	11	1223066	1262172	39107	+	ENSG00000117983	MUC5B	protein_coding	chromosome	mucin 5B, oligomeric mucus/gel-forming [Source:HGNC Symbol;Acc:HGNC:7516]	ENSG00000117983.17	MUC5B	727897	-3.58	-1.62	56.5	9.17e-13	3.49e-12	12
470	1	11637018	11655785	18768	-	ENSG00000116661	FBXO2	protein_coding	chromosome	F-box protein 2 [Source:HGNC Symbol;Acc:HGNC:13581]	ENSG00000116661.11	FBXO2	26232	-3.56	0.563	517	8.15e-64	6.32e-62	63.1
471	10	89837612	89839334	1723	-	ENSG00000270670	MARK2P16	processed_pseudogene	chromosome	microtubule affinity regulating kinase 2 pseudogene 16 [Source:HGNC Symbol;Acc:HGNC:45171]	ENSG00000270670.1	MARK2P16	NA	-3.56	-0.978	267	9.02e-42	2.24e-40	41
472	11	113387779	113400416	12638	+	ENSG00000170209	ANKK1	protein_coding	chromosome	ankyrin repeat and kinase domain containing 1 [Source:HGNC Symbol;Acc:HGNC:21027]	ENSG00000170209.5	ANKK1	255239	-3.56	-1.4	178	2.64e-31	3.63e-30	30.6
473	X	23075758	23076767	1010	+	ENSG00000174028	FAM3C2	processed_pseudogene	chromosome	family with sequence similarity 3 member C2 (pseudogene) [Source:HGNC Symbol;Acc:HGNC:34501]	ENSG00000174028.6	FAM3C2	NA	-3.56	-0.652	53.4	3.33e-12	1.21e-11	11.5
474	13	48771128	48771827	700	+	ENSG00000225131	PSME2P2	processed_pseudogene	chromosome	proteasome activator subunit 2 pseudogene 2 [Source:HGNC Symbol;Acc:HGNC:30160]	ENSG00000225131.2	PSME2P2	NA	-3.55	-1.31	103	1.34e-20	9.17e-20	19.9
475	3	191199241	191265615	66375	+	ENSG00000188729	OSTN	protein_coding	chromosome	osteocrin [Source:HGNC Symbol;Acc:HGNC:29961]	ENSG00000188729.6	OSTN	344901	-3.54	-1.81	88.1	3.19e-18	1.85e-17	17.5
476	CHR_HSCHR6_MHC_QBL_CTG1	32570792	32577071	6280	+	ENSG00000206305	HLA-DQA1	protein_coding	chromosome	major histocompatibility complex, class II, DQ alpha 1 [Source:HGNC Symbol;Acc:HGNC:4942]	ENSG00000206305.12	HLA-DQA1	3117	-3.54	6	51.8	6.51e-12	2.31e-11	11.2
477	19	51410020	51417803	7784	-	ENSG00000142512	SIGLEC10	protein_coding	chromosome	sialic acid binding Ig like lectin 10 [Source:HGNC Symbol;Acc:HGNC:15620]	ENSG00000142512.15	SIGLEC10	89790	-3.53	4.46	878	2.19e-85	6.34e-83	84.7
478	21	41167801	41282530	114730	+	ENSG00000182240	BACE2	protein_coding	chromosome	beta-secretase 2 [Source:HGNC Symbol;Acc:HGNC:934]	ENSG00000182240.16	BACE2	25825	-3.53	3.85	265	1.38e-41	3.38e-40	40.9
479	14	105472962	105480170	7209	+	ENSG00000182809	CRIP2	protein_coding	chromosome	cysteine rich protein 2 [Source:HGNC Symbol;Acc:HGNC:2361]	ENSG00000182809.10	CRIP2	1397	-3.53	2.41	173	1.32e-30	1.73e-29	29.9
480	6	31580525	31582522	1998	-	ENSG00000227507	LTB	protein_coding	chromosome	lymphotoxin beta [Source:HGNC Symbol;Acc:HGNC:6711]	ENSG00000227507.2	LTB	4050	-3.52	7.09	286	7.78e-44	2.19e-42	43.1
481	14	105851705	105856218	4514	-	ENSG00000211899	IGHM	IG_C_gene	chromosome	immunoglobulin heavy constant mu [Source:HGNC Symbol;Acc:HGNC:5541]	ENSG00000211899.10	IGHM	NA	-3.52	9.97	259	6.68e-41	1.58e-39	40.2
482	10	27246350	27259455	13106	-	ENSG00000230445	LRRC37A6P	transcribed_processed_pseudogene	chromosome	leucine rich repeat containing 37 member A6, pseudogene [Source:HGNC Symbol;Acc:HGNC:33746]	ENSG00000230445.4	LRRC37A6P	NA	-3.52	-0.462	218	2.61e-36	4.79e-35	35.6
483	15	59132434	59372871	240438	-	ENSG00000157483	MYO1E	protein_coding	chromosome	myosin IE [Source:HGNC Symbol;Acc:HGNC:7599]	ENSG00000157483.9	MYO1E	4643	-3.52	3.2	181	1.12e-31	1.57e-30	31
484	5	157625679	157671480	45802	-	ENSG00000039600	SOX30	protein_coding	chromosome	SRY-box transcription factor 30 [Source:HGNC Symbol;Acc:HGNC:30635]	ENSG00000039600.11	SOX30	11063	-3.52	-1.61	175	7.4e-31	9.87e-30	30.1
485	16	85690084	85751129	61046	-	ENSG00000154102	C16orf74	protein_coding	chromosome	chromosome 16 open reading frame 74 [Source:HGNC Symbol;Acc:HGNC:23362]	ENSG00000154102.11	C16orf74	404550	-3.52	3.07	139	4.91e-26	4.88e-25	25.3
486	11	73974672	73983246	8575	-	ENSG00000175567	UCP2	protein_coding	chromosome	uncoupling protein 2 [Source:HGNC Symbol;Acc:HGNC:12518]	ENSG00000175567.10	UCP2	7351	-3.5	7.08	821	1.82e-82	4.34e-80	81.7
487	11	82973133	83071923	98791	-	ENSG00000137502	RAB30	protein_coding	chromosome	RAB30, member RAS oncogene family [Source:HGNC Symbol;Acc:HGNC:9770]	ENSG00000137502.10	RAB30	27314	-3.5	5.29	251	4.84e-40	1.09e-38	39.3
488	4	146214515	146230878	16364	+	ENSG00000250673	REELD1	protein_coding	chromosome	reeler domain containing 1 [Source:HGNC Symbol;Acc:HGNC:53638]	ENSG00000250673.2	REELD1	345051	-3.5	-0.275	240	8.79e-39	1.85e-37	38.1
489	1	241532134	241595642	63509	+	ENSG00000117009	KMO	protein_coding	chromosome	kynurenine 3-monooxygenase [Source:HGNC Symbol;Acc:HGNC:6381]	ENSG00000117009.12	KMO	8564	-3.49	3.79	371	5.25e-52	2.32e-50	51.3
490	1	32679906	32703596	23691	-	ENSG00000162520	SYNC	protein_coding	chromosome	syncoilin, intermediate filament protein [Source:HGNC Symbol;Acc:HGNC:28897]	ENSG00000162520.15	SYNC	81493	-3.49	1.84	276	8.83e-43	2.33e-41	42.1
491	12	15322508	15598331	275824	+	ENSG00000151490	PTPRO	protein_coding	chromosome	protein tyrosine phosphatase receptor type O [Source:HGNC Symbol;Acc:HGNC:9678]	ENSG00000151490.14	PTPRO	5800	-3.49	2.4	194	2.41e-33	3.69e-32	32.6
492	4	25718082	25719745	1664	-	ENSG00000250050	MTND4P9	unprocessed_pseudogene	chromosome	MT-ND4 pseudogene 9 [Source:HGNC Symbol;Acc:HGNC:42226]	ENSG00000250050.1	MTND4P9	NA	-3.49	-1.55	145	7.48e-27	7.84e-26	26.1
493	3	156037701	156539138	501438	+	ENSG00000169282	KCNAB1	protein_coding	chromosome	potassium voltage-gated channel subfamily A member regulatory beta subunit 1 [Source:HGNC Symbol;Acc:HGNC:6228]	ENSG00000169282.17	KCNAB1	7881	-3.49	-0.791	142	2.23e-26	2.27e-25	25.7
494	4	174636920	174829247	192328	-	ENSG00000145451	GLRA3	protein_coding	chromosome	glycine receptor alpha 3 [Source:HGNC Symbol;Acc:HGNC:4328]	ENSG00000145451.13	GLRA3	8001	-3.49	-0.541	142	2.27e-26	2.31e-25	25.6
495	1	214605470	214608840	3371	-	ENSG00000250536	ABHD17AP3	unprocessed_pseudogene	chromosome	abhydrolase domain containing 17A pseudogene 3 [Source:HGNC Symbol;Acc:HGNC:34041]	ENSG00000250536.1	ABHD17AP3	NA	-3.49	-1.55	128	2.15e-24	1.92e-23	23.7
496	7	135681237	135729258	48022	-	ENSG00000164707	SLC13A4	protein_coding	chromosome	solute carrier family 13 member 4 [Source:HGNC Symbol;Acc:HGNC:15827]	ENSG00000164707.15	SLC13A4	26266	-3.48	-0.572	195	1.65e-33	2.56e-32	32.8
497	19	45467995	45475179	7185	+	ENSG00000125740	FOSB	protein_coding	chromosome	FosB proto-oncogene, AP-1 transcription factor subunit [Source:HGNC Symbol;Acc:HGNC:3797]	ENSG00000125740.14	FOSB	2354	-3.48	8.58	191	6.74e-33	1.01e-31	32.2
498	14	74852871	74871940	19070	-	ENSG00000119608	PROX2	protein_coding	chromosome	prospero homeobox 2 [Source:HGNC Symbol;Acc:HGNC:26715]	ENSG00000119608.12	PROX2	283571	-3.47	-1.23	154	4.83e-28	5.49e-27	27.3
499	CHR_HSCHR14_3_CTG1	106398342	106398826	485	-	ENSG00000276491	IGHV4-34	IG_V_gene	chromosome	immunoglobulin heavy variable 4-34 [Source:HGNC Symbol;Acc:HGNC:5650]	ENSG00000276491.2	IGHV4-34	NA	-3.47	4.67	81.9	3.37e-17	1.82e-16	16.5
500	11	68261338	68272001	10664	-	ENSG00000171067	C11orf24	protein_coding	chromosome	chromosome 11 open reading frame 24 [Source:HGNC Symbol;Acc:HGNC:1174]	ENSG00000171067.11	C11orf24	53838	-3.46	3.92	533	6.02e-65	5.07e-63	64.2
501	17	40553769	40565472	11704	-	ENSG00000126353	CCR7	protein_coding	chromosome	C-C motif chemokine receptor 7 [Source:HGNC Symbol;Acc:HGNC:1608]	ENSG00000126353.3	CCR7	1236	-3.46	5.32	295	1.04e-44	3.03e-43	44
502	1	30711277	30723585	12309	-	ENSG00000162510	MATN1	protein_coding	chromosome	matrilin 1 [Source:HGNC Symbol;Acc:HGNC:6907]	ENSG00000162510.6	MATN1	4146	-3.46	1.4	229	1.55e-37	3.02e-36	36.8
503	20	51003656	51023107	19452	-	ENSG00000026559	KCNG1	protein_coding	chromosome	potassium voltage-gated channel modifier subfamily G member 1 [Source:HGNC Symbol;Acc:HGNC:6248]	ENSG00000026559.14	KCNG1	3755	-3.45	2.82	422	2.22e-56	1.18e-54	55.7
504	4	185143266	185150382	7117	+	ENSG00000151729	SLC25A4	protein_coding	chromosome	solute carrier family 25 member 4 [Source:HGNC Symbol;Acc:HGNC:10990]	ENSG00000151729.11	SLC25A4	291	-3.45	2.49	212	1.63e-35	2.82e-34	34.8
505	CHR_HSCHR14_3_CTG1	106088893	106089344	452	-	ENSG00000282644	AC247036.4	IG_V_gene	chromosome	novel immunoglobulin heavy variable gene	ENSG00000282644.1	AC247036.4	NA	-3.45	1.75	58.8	3.5e-13	1.38e-12	12.5
506	7	73220624	73235945	15322	+	ENSG00000182487	NCF1B	transcribed_unprocessed_pseudogene	chromosome	neutrophil cytosolic factor 1B pseudogene [Source:HGNC Symbol;Acc:HGNC:32522]	ENSG00000182487.12	NCF1B	NA	-3.44	4.64	258	8.18e-41	1.93e-39	40.1
507	17	7012635	7017520	4886	+	ENSG00000161939	RNASEK-C17orf49	protein_coding	chromosome	RNASEK-C17orf49 readthrough [Source:HGNC Symbol;Acc:HGNC:44419]	ENSG00000161939.19	RNASEK-C17orf49	NA	-3.44	2.91	174	7.9e-31	1.05e-29	30.1
508	4	152551277	152552364	1088	-	ENSG00000243417	AC023424.2	processed_pseudogene	chromosome	ribosomal protein S3A (RPS3A) pseudogene	ENSG00000243417.1	AC023424.2	NA	-3.43	-1.98	163	2.51e-29	3.06e-28	28.6
509	15	90160604	90229679	69076	+	ENSG00000185033	SEMA4B	protein_coding	chromosome	semaphorin 4B [Source:HGNC Symbol;Acc:HGNC:10730]	ENSG00000185033.14	SEMA4B	10509	-3.42	5.79	984	1.96e-90	6.85e-88	89.7
510	22	29387909	29417757	29849	+	ENSG00000285697	AC002059.3	transcribed_unprocessed_pseudogene	chromosome	chromosome 22 open reading frame 42 (C22orf42) pseudogene	ENSG00000285697.1	AC002059.3	NA	-3.42	-1.64	176	4.29e-31	5.81e-30	30.4
511	3	16586792	16670306	83515	-	ENSG00000092345	DAZL	protein_coding	chromosome	deleted in azoospermia like [Source:HGNC Symbol;Acc:HGNC:2685]	ENSG00000092345.13	DAZL	1618	-3.42	-1.03	80.2	6.53e-17	3.44e-16	16.2
512	14	24426545	24430954	4410	-	ENSG00000139899	CBLN3	protein_coding	chromosome	cerebellin 3 precursor [Source:HGNC Symbol;Acc:HGNC:20146]	ENSG00000139899.11	CBLN3	643866	-3.41	2.34	305	1.03e-45	3.19e-44	45
513	2	90004797	90005629	833	+	ENSG00000241566	IGKV2D-24	IG_V_gene	chromosome	immunoglobulin kappa variable 2D-24 (non-functional) [Source:HGNC Symbol;Acc:HGNC:5797]	ENSG00000241566.1	IGKV2D-24	NA	-3.41	-1.49	124	8.82e-24	7.57e-23	23.1
514	22	31104772	31120069	15298	-	ENSG00000198832	SELENOM	protein_coding	chromosome	selenoprotein M [Source:HGNC Symbol;Acc:HGNC:30397]	ENSG00000198832.10	SELENOM	140606	-3.4	1.8	244	2.71e-39	5.88e-38	38.6
515	19	35143250	35154301	11052	+	ENSG00000221946	FXYD7	protein_coding	chromosome	FXYD domain containing ion transport regulator 7 [Source:HGNC Symbol;Acc:HGNC:4034]	ENSG00000221946.7	FXYD7	53822	-3.4	-0.31	182	7.57e-32	1.07e-30	31.1
516	CHR_HSCHR19_4_CTG3_1	54341203	54347168	5966	-	ENSG00000277092	LILRA4	protein_coding	chromosome	leukocyte immunoglobulin like receptor A4 [Source:HGNC Symbol;Acc:HGNC:15503]	ENSG00000277092.4	LILRA4	23547	-3.39	0.0262	72.1	1.59e-15	7.53e-15	14.8
517	11	65044818	65058553	13736	-	ENSG00000168060	NAALADL1	protein_coding	chromosome	N-acetylated alpha-linked acidic dipeptidase like 1 [Source:HGNC Symbol;Acc:HGNC:23536]	ENSG00000168060.16	NAALADL1	10004	-3.38	1.17	238	1.26e-38	2.62e-37	37.9
518	17	4932277	4935023	2747	+	ENSG00000185245	GP1BA	protein_coding	chromosome	glycoprotein Ib platelet subunit alpha [Source:HGNC Symbol;Acc:HGNC:4439]	ENSG00000185245.8	GP1BA	2811	-3.38	-0.574	106	4.49e-21	3.18e-20	20.3
519	1	59814786	59876370	61585	+	ENSG00000134709	HOOK1	protein_coding	chromosome	hook microtubule tethering protein 1 [Source:HGNC Symbol;Acc:HGNC:19884]	ENSG00000134709.11	HOOK1	51361	-3.37	2.02	234	4.16e-38	8.38e-37	37.4
520	18	32672673	32773023	100351	-	ENSG00000197705	KLHL14	protein_coding	chromosome	kelch like family member 14 [Source:HGNC Symbol;Acc:HGNC:29266]	ENSG00000197705.10	KLHL14	57565	-3.37	3.64	215	5.87e-36	1.05e-34	35.2
521	19	38730187	38769904	39718	-	ENSG00000182472	CAPN12	protein_coding	chromosome	calpain 12 [Source:HGNC Symbol;Acc:HGNC:13249]	ENSG00000182472.9	CAPN12	147968	-3.36	1.91	341	2.77e-49	1.05e-47	48.6
522	CHR_HSCHR6_MHC_QBL_CTG1	33200834	33205337	4504	+	ENSG00000096150	RPS18	protein_coding	chromosome	ribosomal protein S18 [Source:HGNC Symbol;Acc:HGNC:10401]	ENSG00000096150.9	RPS18	6222	-3.36	4.92	196	1.45e-33	2.26e-32	32.8
523	6	126643488	126644390	903	+	ENSG00000217325	PRELID1P1	transcribed_processed_pseudogene	chromosome	PRELI domain containing 1 pseudogene 1 [Source:HGNC Symbol;Acc:HGNC:43886]	ENSG00000217325.2	PRELID1P1	NA	-3.36	-0.993	110	9.3e-22	6.93e-21	21
524	17	3672199	3696240	24042	-	ENSG00000083454	P2RX5	protein_coding	chromosome	purinergic receptor P2X 5 [Source:HGNC Symbol;Acc:HGNC:8536]	ENSG00000083454.22	P2RX5	5026	-3.35	6.72	211	1.87e-35	3.24e-34	34.7
525	CHR_HSCHR19LRC_PGF2_CTG3_1	54316049	54346292	30244	-	ENSG00000274185	LILRA4	protein_coding	chromosome	leukocyte immunoglobulin like receptor A4 [Source:HGNC Symbol;Acc:HGNC:15503]	ENSG00000274185.4	LILRA4	23547	-3.35	0.203	74.2	6.94e-16	3.39e-15	15.2
526	19	45071500	45076587	5088	-	ENSG00000170684	ZNF296	protein_coding	chromosome	zinc finger protein 296 [Source:HGNC Symbol;Acc:HGNC:15981]	ENSG00000170684.9	ZNF296	162979	-3.34	2.47	369	8.02e-52	3.53e-50	51.1
527	5	150400041	150412929	12889	-	ENSG00000019582	CD74	protein_coding	chromosome	CD74 molecule [Source:HGNC Symbol;Acc:HGNC:1697]	ENSG00000019582.15	CD74	972	-3.34	11.6	309	4.17e-46	1.32e-44	45.4
528	CHR_HSCHR6_MHC_MANN_CTG1	32723350	32757450	34101	-	ENSG00000229074	HLA-DRB1	protein_coding	chromosome	major histocompatibility complex, class II, DR beta 1 [Source:HGNC Symbol;Acc:HGNC:4948]	ENSG00000229074.8	HLA-DRB1	3123	-3.34	5.31	42.7	3.37e-10	1.02e-09	9.47
529	22	22369614	22370087	474	+	ENSG00000211649	IGLV7-46	IG_V_gene	chromosome	immunoglobulin lambda variable 7-46 (gene/pseudogene) [Source:HGNC Symbol;Acc:HGNC:5930]	ENSG00000211649.3	IGLV7-46	NA	-3.33	2.88	69.6	4.28e-15	1.96e-14	14.4
530	CHR_HSCHR6_MHC_COX_CTG1	31717988	31727162	9175	-	ENSG00000230685	CLIC1	protein_coding	chromosome	chloride intracellular channel 1 [Source:HGNC Symbol;Acc:HGNC:2062]	ENSG00000230685.6	CLIC1	1192	-3.33	3.57	29.8	1.12e-07	2.63e-07	6.95
531	18	59139866	59158832	18967	+	ENSG00000166562	SEC11C	protein_coding	chromosome	SEC11 homolog C, signal peptidase complex subunit [Source:HGNC Symbol;Acc:HGNC:23400]	ENSG00000166562.9	SEC11C	90701	-3.32	4.66	291	2.84e-44	8.11e-43	43.5
532	7	146116002	148420998	2304997	+	ENSG00000174469	CNTNAP2	protein_coding	chromosome	contactin associated protein like 2 [Source:HGNC Symbol;Acc:HGNC:13830]	ENSG00000174469.23	CNTNAP2	26047	-3.32	2.14	198	7.35e-34	1.16e-32	33.1
533	4	2505081	2506279	1199	-	ENSG00000251229	AL645924.2	processed_pseudogene	chromosome	ribosomal protein S3A (RPS3A) pseudogene	ENSG00000251229.1	AL645924.2	NA	-3.31	-0.159	256	1.35e-40	3.14e-39	39.9
534	11	113974881	113990313	15433	+	ENSG00000166736	HTR3A	protein_coding	chromosome	5-hydroxytryptamine receptor 3A [Source:HGNC Symbol;Acc:HGNC:5297]	ENSG00000166736.11	HTR3A	3359	-3.31	0.776	61.8	1.01e-13	4.14e-13	13
535	16	15094411	15109197	14787	+	ENSG00000260735	AC139256.1	transcribed_processed_pseudogene	chromosome	phospholipase A2 group X (PLA2G10) pseudogene	ENSG00000260735.2	AC139256.1	NA	-3.3	3.9	395	3.88e-54	1.89e-52	53.4
536	22	20667836	20670984	3149	-	ENSG00000229107	ABHD17AP4	processed_pseudogene	chromosome	abhydrolase domain containing 17A pseudogene P4 [Source:HGNC Symbol;Acc:HGNC:34042]	ENSG00000229107.2	ABHD17AP4	NA	-3.3	-1.37	92.9	5.32e-19	3.25e-18	18.3
537	CHR_HSCHR16_1_CTG1	15788326	15942169	153844	-	ENSG00000276480	MYH11	protein_coding	chromosome	myosin heavy chain 11 [Source:HGNC Symbol;Acc:HGNC:7569]	ENSG00000276480.5	MYH11	4629	-3.3	0.0905	86.9	5.14e-18	2.94e-17	17.3
538	CHR_HSCHR17_7_CTG4	35871491	35880793	9303	-	ENSG00000274233	CCL5	protein_coding	chromosome	C-C motif chemokine ligand 5 [Source:HGNC Symbol;Acc:HGNC:10632]	ENSG00000274233.4	CCL5	6352	-3.3	-0.7	43	2.91e-10	8.84e-10	9.54
539	22	22114844	22118005	3162	-	ENSG00000263366	ABHD17AP5	processed_pseudogene	chromosome	abhydrolase domain containing 17A pseudogene 5 [Source:HGNC Symbol;Acc:HGNC:34043]	ENSG00000263366.2	ABHD17AP5	NA	-3.29	0.767	93	5.07e-19	3.1e-18	18.3
540	1	160485030	160523262	38233	-	ENSG00000162739	SLAMF6	protein_coding	chromosome	SLAM family member 6 [Source:HGNC Symbol;Acc:HGNC:21392]	ENSG00000162739.14	SLAMF6	114836	-3.28	4.88	205	1.21e-34	2.01e-33	33.9
541	11	59208510	59212927	4418	-	ENSG00000197629	MPEG1	protein_coding	chromosome	macrophage expressed 1 [Source:HGNC Symbol;Acc:HGNC:29619]	ENSG00000197629.6	MPEG1	219972	-3.28	5.9	194	2.49e-33	3.8e-32	32.6
542	11	90131515	90192894	61380	+	ENSG00000077616	NAALAD2	protein_coding	chromosome	N-acetylated alpha-linked acidic dipeptidase 2 [Source:HGNC Symbol;Acc:HGNC:14526]	ENSG00000077616.11	NAALAD2	10003	-3.28	-1.1	129	1.73e-24	1.56e-23	23.8
543	7	73020338	73029766	9429	-	ENSG00000273520	SPDYE8P	protein_coding	chromosome	speedy/RINGO cell cycle regulator family member E8, pseudogene [Source:HGNC Symbol;Acc:HGNC:33771]	ENSG00000273520.5	SPDYE8P	102723849	-3.28	-0.307	68	7.98e-15	3.59e-14	14.1
544	2	60936819	60938049	1231	-	ENSG00000237522	NONOP2	processed_pseudogene	chromosome	non-POU domain containing, octamer-binding pseudogene 2 [Source:HGNC Symbol;Acc:HGNC:42032]	ENSG00000237522.1	NONOP2	NA	-3.27	1.49	574	8.44e-68	8.17e-66	67.1
545	6	14117256	14136918	19663	+	ENSG00000112149	CD83	protein_coding	chromosome	CD83 molecule [Source:HGNC Symbol;Acc:HGNC:1703]	ENSG00000112149.10	CD83	9308	-3.27	6.59	145	7.91e-27	8.28e-26	26.1
546	2	222424543	222562621	138079	+	ENSG00000163082	SGPP2	protein_coding	chromosome	sphingosine-1-phosphate phosphatase 2 [Source:HGNC Symbol;Acc:HGNC:19953]	ENSG00000163082.10	SGPP2	130367	-3.26	1.23	416	6.03e-56	3.14e-54	55.2
547	8	24384285	24406013	21729	+	ENSG00000134028	ADAMDEC1	protein_coding	chromosome	ADAM like decysin 1 [Source:HGNC Symbol;Acc:HGNC:16299]	ENSG00000134028.14	ADAMDEC1	27299	-3.26	-1.07	115	1.69e-22	1.33e-21	21.8
548	6	43645036	43672600	27565	+	ENSG00000172426	RSPH9	protein_coding	chromosome	radial spoke head 9 homolog [Source:HGNC Symbol;Acc:HGNC:21057]	ENSG00000172426.16	RSPH9	221421	-3.25	-0.649	394	4.53e-54	2.19e-52	53.3
549	12	47079603	47236662	157060	+	ENSG00000179715	PCED1B	protein_coding	chromosome	PC-esterase domain containing 1B [Source:HGNC Symbol;Acc:HGNC:28255]	ENSG00000179715.13	PCED1B	91523	-3.25	2.64	330	3.27e-48	1.16e-46	47.5
550	22	22327300	22327814	515	+	ENSG00000211645	IGLV1-50	IG_V_gene	chromosome	immunoglobulin lambda variable 1-50 (non-functional) [Source:HGNC Symbol;Acc:HGNC:5881]	ENSG00000211645.2	IGLV1-50	NA	-3.25	-1.45	174	9.8e-31	1.29e-29	30
551	CHR_HSCHR6_MHC_MANN_CTG1	29723740	29724210	471	-	ENSG00000242039	RPL23AP1	transcribed_processed_pseudogene	chromosome	ribosomal protein L23a pseudogene 1 [Source:HGNC Symbol;Acc:HGNC:10318]	ENSG00000242039.1	RPL23AP1	NA	-3.25	-0.998	147	4.43e-27	4.71e-26	26.4
552	7	144355288	144380632	25345	+	ENSG00000050327	ARHGEF5	protein_coding	chromosome	Rho guanine nucleotide exchange factor 5 [Source:HGNC Symbol;Acc:HGNC:13209]	ENSG00000050327.15	ARHGEF5	7984	-3.25	1.49	124	9.14e-24	7.82e-23	23
553	20	63547891	63556695	8805	+	ENSG00000125531	FNDC11	protein_coding	chromosome	fibronectin type III domain containing 11 [Source:HGNC Symbol;Acc:HGNC:28764]	ENSG00000125531.7	FNDC11	79025	-3.24	0.466	195	1.65e-33	2.56e-32	32.8
554	10	100969518	100985871	16354	+	ENSG00000095539	SEMA4G	protein_coding	chromosome	semaphorin 4G [Source:HGNC Symbol;Acc:HGNC:10735]	ENSG00000095539.15	SEMA4G	57715	-3.24	-0.911	150	1.54e-27	1.69e-26	26.8
555	CHR_HSCHR6_MHC_MCF_CTG1	32690241	32699289	9049	-	ENSG00000231286	HLA-DQB1	protein_coding	chromosome	major histocompatibility complex, class II, DQ beta 1 [Source:HGNC Symbol;Acc:HGNC:4944]	ENSG00000231286.7	HLA-DQB1	3119	-3.24	6.05	46.4	6.51e-11	2.1e-10	10.2
556	17	8159149	8163546	4398	-	ENSG00000220205	VAMP2	protein_coding	chromosome	vesicle associated membrane protein 2 [Source:HGNC Symbol;Acc:HGNC:12643]	ENSG00000220205.9	VAMP2	6844	-3.23	5.81	1490	8.87e-110	7.27e-107	109
557	CHR_HSCHR15_5_CTG8	82615842	82619653	3812	-	ENSG00000278229	RPS17	protein_coding	chromosome	ribosomal protein S17 [Source:HGNC Symbol;Acc:HGNC:10397]	ENSG00000278229.2	RPS17	6218	-3.23	3.97	272	2.31e-42	5.89e-41	41.6
558	19	6463777	6467221	3445	+	ENSG00000130545	CRB3	protein_coding	chromosome	crumbs cell polarity complex component 3 [Source:HGNC Symbol;Acc:HGNC:20237]	ENSG00000130545.16	CRB3	92359	-3.23	-1.76	159	9.35e-29	1.1e-27	28
559	17	74842023	74861504	19482	-	ENSG00000161509	GRIN2C	protein_coding	chromosome	glutamate ionotropic receptor NMDA type subunit 2C [Source:HGNC Symbol;Acc:HGNC:4587]	ENSG00000161509.14	GRIN2C	2905	-3.23	-0.702	139	6.02e-26	5.94e-25	25.2
560	1	24899511	24965121	65611	-	ENSG00000020633	RUNX3	protein_coding	chromosome	RUNX family transcription factor 3 [Source:HGNC Symbol;Acc:HGNC:10473]	ENSG00000020633.18	RUNX3	864	-3.22	5.4	256	1.38e-40	3.2e-39	39.9
561	14	106762092	106762588	497	-	ENSG00000280411	IGHV1-69D	IG_V_gene	chromosome	immunoglobulin heavy variable 1-69D [Source:HGNC Symbol;Acc:HGNC:49601]	ENSG00000280411.1	IGHV1-69D	NA	-3.22	3.61	57.7	5.45e-13	2.12e-12	12.3
562	11	45921621	45929096	7476	+	ENSG00000165905	LARGE2	protein_coding	chromosome	LARGE xylosyl- and glucuronyltransferase 2 [Source:HGNC Symbol;Acc:HGNC:16522]	ENSG00000165905.18	LARGE2	120071	-3.21	4.26	125	5.21e-24	4.54e-23	23.3
563	3	196197452	196211437	13986	-	ENSG00000163958	ZDHHC19	protein_coding	chromosome	zinc finger DHHC-type containing 19 [Source:HGNC Symbol;Acc:HGNC:20713]	ENSG00000163958.14	ZDHHC19	131540	-3.21	-0.059	112	6.1e-22	4.6e-21	21.2
564	1	222737207	222750805	13599	+	ENSG00000197520	FAM177B	protein_coding	chromosome	family with sequence similarity 177 member B [Source:HGNC Symbol;Acc:HGNC:34395]	ENSG00000197520.10	FAM177B	400823	-3.21	1.82	106	4.31e-21	3.06e-20	20.4
565	4	52051304	52097299	45996	+	ENSG00000163071	SPATA18	protein_coding	chromosome	spermatogenesis associated 18 [Source:HGNC Symbol;Acc:HGNC:29579]	ENSG00000163071.11	SPATA18	132671	-3.21	-1.43	86.2	6.59e-18	3.74e-17	17.2
566	6	29585121	29590500	5380	+	ENSG00000204657	OR2H2	protein_coding	chromosome	olfactory receptor family 2 subfamily H member 2 [Source:HGNC Symbol;Acc:HGNC:8253]	ENSG00000204657.4	OR2H2	7932	-3.21	-2.1	85.1	9.9e-18	5.55e-17	17
567	21	25361821	25381756	19936	+	ENSG00000213885	RPL13AP7	transcribed_processed_pseudogene	chromosome	ribosomal protein L13a pseudogene 7 [Source:HGNC Symbol;Acc:HGNC:23755]	ENSG00000213885.4	RPL13AP7	NA	-3.2	-0.537	130	1.11e-24	1.02e-23	24
568	15	59372693	59523555	150863	+	ENSG00000157470	FAM81A	protein_coding	chromosome	family with sequence similarity 81 member A [Source:HGNC Symbol;Acc:HGNC:28379]	ENSG00000157470.12	FAM81A	145773	-3.2	0.116	91.6	8.68e-19	5.23e-18	18.1
569	6	31765590	31777328	11739	-	ENSG00000204396	VWA7	protein_coding	chromosome	von Willebrand factor A domain containing 7 [Source:HGNC Symbol;Acc:HGNC:13939]	ENSG00000204396.11	VWA7	80737	-3.2	-1.24	63.2	5.67e-14	2.39e-13	13.2
570	3	48465811	48467645	1835	+	ENSG00000213689	TREX1	protein_coding	chromosome	three prime repair exonuclease 1 [Source:HGNC Symbol;Acc:HGNC:12269]	ENSG00000213689.14	TREX1	11277	-3.19	3.35	570	1.6e-67	1.52e-65	66.8
571	3	62318973	62336213	17241	+	ENSG00000114405	C3orf14	protein_coding	chromosome	chromosome 3 open reading frame 14 [Source:HGNC Symbol;Acc:HGNC:25024]	ENSG00000114405.10	C3orf14	57415	-3.19	-1.07	131	8.85e-25	8.13e-24	24.1
572	CHR_HSCHR7_1_CTG6	141633901	141655244	21344	+	ENSG00000262327	AGK	protein_coding	chromosome	acylglycerol kinase [Source:HGNC Symbol;Acc:HGNC:21869]	ENSG00000262327.7	AGK	55750	-3.19	1.74	94.6	2.83e-19	1.76e-18	18.5
573	11	113314529	113383544	69016	+	ENSG00000149292	TTC12	protein_coding	chromosome	tetratricopeptide repeat domain 12 [Source:HGNC Symbol;Acc:HGNC:23700]	ENSG00000149292.16	TTC12	54970	-3.18	1.86	225	4.52e-37	8.58e-36	36.3
574	1	161721563	161728143	6581	+	ENSG00000162746	FCRLB	protein_coding	chromosome	Fc receptor like B [Source:HGNC Symbol;Acc:HGNC:26431]	ENSG00000162746.14	FCRLB	127943	-3.18	-0.206	121	1.93e-23	1.62e-22	22.7
575	18	57646426	57803315	156890	-	ENSG00000081923	ATP8B1	protein_coding	chromosome	ATPase phospholipid transporting 8B1 [Source:HGNC Symbol;Acc:HGNC:3706]	ENSG00000081923.14	ATP8B1	5205	-3.18	2.11	63.4	5.28e-14	2.23e-13	13.3
576	4	90127535	91601913	1474379	+	ENSG00000184305	CCSER1	protein_coding	chromosome	coiled-coil serine rich protein 1 [Source:HGNC Symbol;Acc:HGNC:29349]	ENSG00000184305.15	CCSER1	401145	-3.17	1.91	147	3.99e-27	4.25e-26	26.4
577	CHR_HSCHR6_MHC_COX_CTG1	29931616	29932608	993	-	ENSG00000223708	AL645935.1	unprocessed_pseudogene	chromosome	HLA complex group 4 pseudogene 5	ENSG00000223708.1	AL645935.1	NA	-3.17	-1.4	69.1	5.21e-15	2.37e-14	14.3
578	11	77589391	77610356	20966	+	ENSG00000178301	AQP11	protein_coding	chromosome	aquaporin 11 [Source:HGNC Symbol;Acc:HGNC:19940]	ENSG00000178301.4	AQP11	282679	-3.16	-0.909	278	6.24e-43	1.67e-41	42.2
579	CHR_HSCHR6_MHC_APD_CTG1	31643520	31645322	1803	+	ENSG00000228978	TNF	protein_coding	chromosome	tumor necrosis factor [Source:HGNC Symbol;Acc:HGNC:11892]	ENSG00000228978.2	TNF	7124	-3.16	-0.859	40.1	1.05e-09	3.03e-09	8.98
580	3	58192257	58214697	22441	-	ENSG00000163687	DNASE1L3	protein_coding	chromosome	deoxyribonuclease 1 like 3 [Source:HGNC Symbol;Acc:HGNC:2959]	ENSG00000163687.14	DNASE1L3	1776	-3.15	0.704	195	1.84e-33	2.84e-32	32.7
581	CHR_HSCHR14_3_CTG1	106130311	106130843	533	-	ENSG00000282286	IGHV3-13	IG_V_gene	chromosome	immunoglobulin heavy variable 3-13 [Source:HGNC Symbol;Acc:HGNC:5581]	ENSG00000282286.1	IGHV3-13	NA	-3.15	2.03	68	8.28e-15	3.72e-14	14.1
582	7	74773962	74789376	15415	+	ENSG00000158517	NCF1	protein_coding	chromosome	neutrophil cytosolic factor 1 [Source:HGNC Symbol;Acc:HGNC:7660]	ENSG00000158517.15	NCF1	653361	-3.14	5.99	249	8.79e-40	1.95e-38	39.1
583	6	69866556	70212468	345913	+	ENSG00000082293	COL19A1	protein_coding	chromosome	collagen type XIX alpha 1 chain [Source:HGNC Symbol;Acc:HGNC:2196]	ENSG00000082293.13	COL19A1	1310	-3.14	4.68	210	2.5e-35	4.29e-34	34.6
584	3	31657890	32077580	419691	-	ENSG00000144645	OSBPL10	protein_coding	chromosome	oxysterol binding protein like 10 [Source:HGNC Symbol;Acc:HGNC:16395]	ENSG00000144645.14	OSBPL10	114884	-3.13	5.94	311	2.65e-46	8.48e-45	45.6
585	1	1671990	1674397	2408	+	ENSG00000269737	AL691432.1	transcribed_processed_pseudogene	chromosome	ribosomal protein S7 (RPS7) pseudogene	ENSG00000269737.2	AL691432.1	NA	-3.13	1.52	57.8	5.25e-13	2.04e-12	12.3
586	CHR_HSCHR6_MHC_QBL_CTG1	31258588	31261959	3372	-	ENSG00000206452	HLA-C	protein_coding	chromosome	major histocompatibility complex, class I, C [Source:HGNC Symbol;Acc:HGNC:4933]	ENSG00000206452.10	HLA-C	3107	-3.13	6.03	32.2	3.78e-08	9.3e-08	7.42
587	7	128937457	128950038	12582	+	ENSG00000128604	IRF5	protein_coding	chromosome	interferon regulatory factor 5 [Source:HGNC Symbol;Acc:HGNC:6120]	ENSG00000128604.20	IRF5	3663	-3.12	4.31	282	2.42e-43	6.59e-42	42.6
588	6	31356647	31357637	991	+	ENSG00000271581	AL671883.2	unprocessed_pseudogene	chromosome	HLA complex group 4 (HCG4) pseudogene	ENSG00000271581.1	AL671883.2	NA	-3.12	0.439	249	7.96e-40	1.77e-38	39.1
589	20	44531785	44624247	92463	+	ENSG00000168734	PKIG	protein_coding	chromosome	cAMP-dependent protein kinase inhibitor gamma [Source:HGNC Symbol;Acc:HGNC:9019]	ENSG00000168734.14	PKIG	11142	-3.12	4.59	168	5.07e-30	6.42e-29	29.3
590	1	20482391	20486210	3820	-	ENSG00000162545	CAMK2N1	protein_coding	chromosome	calcium/calmodulin dependent protein kinase II inhibitor 1 [Source:HGNC Symbol;Acc:HGNC:24190]	ENSG00000162545.6	CAMK2N1	55450	-3.12	-0.799	142	1.74e-26	1.79e-25	25.8
591	6	29942075	29943067	993	-	ENSG00000227766	AL671277.1	unprocessed_pseudogene	chromosome	HLA complex group 4 pseudogene 5	ENSG00000227766.1	AL671277.1	NA	-3.11	-1.04	78.2	1.43e-16	7.36e-16	15.8
592	12	113221050	113298585	77536	+	ENSG00000186815	TPCN1	protein_coding	chromosome	two pore segment channel 1 [Source:HGNC Symbol;Acc:HGNC:18182]	ENSG00000186815.12	TPCN1	53373	-3.1	4.6	366	1.37e-51	5.95e-50	50.9
593	X	78945332	78963727	18396	+	ENSG00000078589	P2RY10	protein_coding	chromosome	P2Y receptor family member 10 [Source:HGNC Symbol;Acc:HGNC:19906]	ENSG00000078589.13	P2RY10	27334	-3.1	5.16	341	2.82e-49	1.07e-47	48.6
594	12	14612632	14696599	83968	-	ENSG00000070019	GUCY2C	protein_coding	chromosome	guanylate cyclase 2C [Source:HGNC Symbol;Acc:HGNC:4688]	ENSG00000070019.5	GUCY2C	2984	-3.1	-1.63	106	4.32e-21	3.07e-20	20.4
595	1	111473792	111478512	4721	+	ENSG00000143110	C1orf162	protein_coding	chromosome	chromosome 1 open reading frame 162 [Source:HGNC Symbol;Acc:HGNC:28344]	ENSG00000143110.11	C1orf162	128346	-3.09	4.38	301	2.48e-45	7.51e-44	44.6
596	12	42456757	42590355	133599	-	ENSG00000139174	PRICKLE1	protein_coding	chromosome	prickle planar cell polarity protein 1 [Source:HGNC Symbol;Acc:HGNC:17019]	ENSG00000139174.12	PRICKLE1	144165	-3.09	2.39	255	1.59e-40	3.68e-39	39.8
597	6	33075990	33089696	13707	+	ENSG00000223865	HLA-DPB1	protein_coding	chromosome	major histocompatibility complex, class II, DP beta 1 [Source:HGNC Symbol;Acc:HGNC:4940]	ENSG00000223865.11	HLA-DPB1	3115	-3.08	5.93	127	3.02e-24	2.67e-23	23.5
598	1	205302063	205321760	19698	-	ENSG00000163545	NUAK2	protein_coding	chromosome	NUAK family kinase 2 [Source:HGNC Symbol;Acc:HGNC:29558]	ENSG00000163545.10	NUAK2	81788	-3.07	4.97	580	3.19e-68	3.17e-66	67.5
599	CHR_HSCHR6_MHC_COX_CTG1	32856943	32875441	18499	-	ENSG00000234154	HLA-DMB	protein_coding	chromosome	major histocompatibility complex, class II, DM beta [Source:HGNC Symbol;Acc:HGNC:4935]	ENSG00000234154.10	HLA-DMB	3109	-3.07	0.989	71.7	1.88e-15	8.83e-15	14.7
600	11	67461710	67469272	7563	-	ENSG00000172663	TMEM134	protein_coding	chromosome	transmembrane protein 134 [Source:HGNC Symbol;Acc:HGNC:26142]	ENSG00000172663.9	TMEM134	80194	-3.06	4.43	1760	8.48e-118	1.45e-114	117
601	1	158289923	158294774	4852	+	ENSG00000158481	CD1C	protein_coding	chromosome	CD1c molecule [Source:HGNC Symbol;Acc:HGNC:1636]	ENSG00000158481.13	CD1C	911	-3.06	4.21	88.8	2.52e-18	1.48e-17	17.6
602	2	156324437	156342348	17912	-	ENSG00000153234	NR4A2	protein_coding	chromosome	nuclear receptor subfamily 4 group A member 2 [Source:HGNC Symbol;Acc:HGNC:7981]	ENSG00000153234.14	NR4A2	4929	-3.05	6.02	100	3.56e-20	2.37e-19	19.4
603	17	7389727	7394842	5116	-	ENSG00000187838	PLSCR3	protein_coding	chromosome	phospholipid scramblase 3 [Source:HGNC Symbol;Acc:HGNC:16495]	ENSG00000187838.17	PLSCR3	57048	-3.04	3.99	810	6.44e-82	1.5e-79	81.2
604	19	35738801	35742453	3653	-	ENSG00000126246	IGFLR1	protein_coding	chromosome	IGF like family receptor 1 [Source:HGNC Symbol;Acc:HGNC:23620]	ENSG00000126246.10	IGFLR1	79713	-3.04	3.76	602	1.06e-69	1.11e-67	69
605	15	20012741	20014208	1468	+	ENSG00000277988	FAM30B	unprocessed_pseudogene	chromosome	family with sequence similarity 30 member B [Source:HGNC Symbol;Acc:HGNC:31023]	ENSG00000277988.1	FAM30B	NA	-3.04	0.978	71.7	1.84e-15	8.66e-15	14.7
606	11	1554051	1572271	18221	-	ENSG00000184545	DUSP8	protein_coding	chromosome	dual specificity phosphatase 8 [Source:HGNC Symbol;Acc:HGNC:3074]	ENSG00000184545.11	DUSP8	1850	-3.04	1.57	43.4	2.48e-10	7.57e-10	9.61
607	16	21376648	21386064	9417	+	ENSG00000158482	SNX29P1	unprocessed_pseudogene	chromosome	sorting nexin 29 pseudogene 1 [Source:HGNC Symbol;Acc:HGNC:31913]	ENSG00000158482.10	SNX29P1	NA	-3.03	1.8	206	9.28e-35	1.55e-33	34
608	1	54099968	54100224	257	-	ENSG00000279049	AL353898.2	pseudogene	chromosome	NULL	ENSG00000279049.1	AL353898.2	NA	-3.03	-0.455	95.6	1.96e-19	1.24e-18	18.7
609	7	44748581	44769881	21301	+	ENSG00000122515	ZMIZ2	protein_coding	chromosome	zinc finger MIZ-type containing 2 [Source:HGNC Symbol;Acc:HGNC:22229]	ENSG00000122515.15	ZMIZ2	83637	-3.02	6.02	648	1.28e-72	1.7e-70	71.9
610	11	117199370	117207464	8095	+	ENSG00000149591	TAGLN	protein_coding	chromosome	transgelin [Source:HGNC Symbol;Acc:HGNC:11553]	ENSG00000149591.17	TAGLN	6876	-3.02	3.99	296	7.32e-45	2.16e-43	44.1
611	11	67414968	67425607	10640	+	ENSG00000172508	CARNS1	protein_coding	chromosome	carnosine synthase 1 [Source:HGNC Symbol;Acc:HGNC:29268]	ENSG00000172508.10	CARNS1	57571	-3.02	3.47	204	1.27e-34	2.1e-33	33.9
612	6	61679961	62286225	606265	-	ENSG00000112232	KHDRBS2	protein_coding	chromosome	KH RNA binding domain containing, signal transduction associated 2 [Source:HGNC Symbol;Acc:HGNC:18114]	ENSG00000112232.9	KHDRBS2	202559	-3.02	1.66	74.4	6.38e-16	3.13e-15	15.2
613	1	94974405	95072951	98547	-	ENSG00000172339	ALG14	protein_coding	chromosome	ALG14 UDP-N-acetylglucosaminyltransferase subunit [Source:HGNC Symbol;Acc:HGNC:28287]	ENSG00000172339.10	ALG14	199857	-3.01	4.06	289	4.53e-44	1.28e-42	43.3
614	7	26291895	26374329	82435	+	ENSG00000086300	SNX10	protein_coding	chromosome	sorting nexin 10 [Source:HGNC Symbol;Acc:HGNC:14974]	ENSG00000086300.15	SNX10	29887	-3.01	4.54	195	1.66e-33	2.58e-32	32.8
615	2	240998618	241095568	96951	+	ENSG00000162804	SNED1	protein_coding	chromosome	sushi, nidogen and EGF like domains 1 [Source:HGNC Symbol;Acc:HGNC:24696]	ENSG00000162804.14	SNED1	25992	-3.01	3.34	92.2	6.84e-19	4.15e-18	18.2
616	4	129041766	129041877	112	+	ENSG00000281369	AC093826.2	pseudogene	chromosome	NULL	ENSG00000281369.1	AC093826.2	NA	-3.01	-1	74.2	6.79e-16	3.32e-15	15.2
617	14	105486317	105488947	2631	+	ENSG00000213145	CRIP1	protein_coding	chromosome	cysteine rich protein 1 [Source:HGNC Symbol;Acc:HGNC:2360]	ENSG00000213145.10	CRIP1	1396	-3	5.42	254	2.09e-40	4.82e-39	39.7
618	CHR_HSCHR11_1_CTG8	554854	560793	5940	-	ENSG00000275873	LMNTD2	protein_coding	chromosome	lamin tail domain containing 2 [Source:HGNC Symbol;Acc:HGNC:28561]	ENSG00000275873.2	LMNTD2	256329	-3	1.22	187	1.72e-32	2.51e-31	31.8
619	1	151982915	151993859	10945	-	ENSG00000197747	S100A10	protein_coding	chromosome	S100 calcium binding protein A10 [Source:HGNC Symbol;Acc:HGNC:10487]	ENSG00000197747.9	S100A10	6281	-3	4.44	121	2.43e-23	2.02e-22	22.6
620	10	133420666	133424572	3907	-	ENSG00000203772	SPRN	protein_coding	chromosome	shadow of prion protein [Source:HGNC Symbol;Acc:HGNC:16871]	ENSG00000203772.7	SPRN	503542	-3	-1.51	64.4	3.53e-14	1.51e-13	13.5
621	12	10845849	11171600	325752	-	ENSG00000275778	AC018630.2	protein_coding	chromosome	PRH1-PRR4 readthrough	ENSG00000275778.2	AC018630.2	NA	-3	-1.2	38.2	2.47e-09	6.84e-09	8.61
622	11	9664077	9752993	88917	+	ENSG00000133789	SWAP70	protein_coding	chromosome	switching B cell complex subunit SWAP70 [Source:HGNC Symbol;Acc:HGNC:17070]	ENSG00000133789.15	SWAP70	23075	-2.99	6.84	547	6.23e-66	5.44e-64	65.2
623	8	22987417	23020199	32783	+	ENSG00000008853	RHOBTB2	protein_coding	chromosome	Rho related BTB domain containing 2 [Source:HGNC Symbol;Acc:HGNC:18756]	ENSG00000008853.16	RHOBTB2	23221	-2.99	4.54	280	3.59e-43	9.73e-42	42.4
624	14	20781268	20782467	1200	+	ENSG00000169413	RNASE6	protein_coding	chromosome	ribonuclease A family member k6 [Source:HGNC Symbol;Acc:HGNC:10048]	ENSG00000169413.3	RNASE6	6039	-2.99	3.57	146	6.35e-27	6.69e-26	26.2
625	CHR_HSCHR14_3_CTG1	106739363	106739862	500	-	ENSG00000282350	IGHV1-69	IG_V_gene	chromosome	immunoglobulin heavy variable 1-69 [Source:HGNC Symbol;Acc:HGNC:5558]	ENSG00000282350.1	IGHV1-69	NA	-2.99	2.7	57.1	7.03e-13	2.71e-12	12.2
626	CHR_HSCHR6_MHC_COX_CTG1	32997896	33009106	11211	+	ENSG00000230708	HLA-DPB1	protein_coding	chromosome	major histocompatibility complex, class II, DP beta 1 [Source:HGNC Symbol;Acc:HGNC:4940]	ENSG00000230708.10	HLA-DPB1	3115	-2.99	7.42	36.9	4.49e-09	1.21e-08	8.35
627	2	184598529	184939492	340964	+	ENSG00000170396	ZNF804A	protein_coding	chromosome	zinc finger protein 804A [Source:HGNC Symbol;Acc:HGNC:21711]	ENSG00000170396.8	ZNF804A	91752	-2.98	0.568	72.7	1.27e-15	6.06e-15	14.9
628	CHR_HSCHR22_1_CTG1	42079691	42124100	44410	+	ENSG00000272901	SMDT1	protein_coding	chromosome	single-pass membrane protein with aspartate rich tail 1 [Source:HGNC Symbol;Acc:HGNC:25055]	ENSG00000272901.5	SMDT1	91689	-2.97	3.46	405	6.03e-55	3.04e-53	54.2
629	6	138088505	138107419	18915	-	ENSG00000112378	PERP	protein_coding	chromosome	p53 apoptosis effector related to PMP22 [Source:HGNC Symbol;Acc:HGNC:17637]	ENSG00000112378.12	PERP	64065	-2.97	-0.199	139	5.09e-26	5.04e-25	25.3
630	16	84565596	84618078	52483	-	ENSG00000103187	COTL1	protein_coding	chromosome	coactosin like F-actin binding protein 1 [Source:HGNC Symbol;Acc:HGNC:18304]	ENSG00000103187.8	COTL1	23406	-2.96	6.39	276	9.57e-43	2.51e-41	42
631	12	56470944	56488414	17471	-	ENSG00000135423	GLS2	protein_coding	chromosome	glutaminase 2 [Source:HGNC Symbol;Acc:HGNC:29570]	ENSG00000135423.13	GLS2	27165	-2.96	-0.865	156	2.03e-28	2.36e-27	27.7
632	16	75412684	75464706	52023	-	ENSG00000261717	AC009163.5	protein_coding	chromosome	novel TMEM170A-CFDP1 readthrough protein	ENSG00000261717.5	AC009163.5	NA	-2.96	-1.31	103	1.52e-20	1.03e-19	19.8
633	17	8150816	8162975	12160	-	ENSG00000263620	AC129492.3	protein_coding	chromosome	novel protein	ENSG00000263620.1	AC129492.3	NA	-2.96	1.1	92.5	6.08e-19	3.7e-18	18.2
634	2	113215997	113278921	62925	-	ENSG00000125618	PAX8	protein_coding	chromosome	paired box 8 [Source:HGNC Symbol;Acc:HGNC:8622]	ENSG00000125618.17	PAX8	7849	-2.96	0.481	91.6	8.73e-19	5.26e-18	18.1
635	1	20111939	20119566	7628	-	ENSG00000117215	PLA2G2D	protein_coding	chromosome	phospholipase A2 group IID [Source:HGNC Symbol;Acc:HGNC:9033]	ENSG00000117215.15	PLA2G2D	26279	-2.95	0.565	375	2.13e-52	9.63e-51	51.7
636	1	26317958	26320523	2566	+	ENSG00000169442	CD52	protein_coding	chromosome	CD52 molecule [Source:HGNC Symbol;Acc:HGNC:1804]	ENSG00000169442.9	CD52	1043	-2.95	8.08	230	1.1e-37	2.17e-36	37
637	11	417933	442011	24079	-	ENSG00000185101	ANO9	protein_coding	chromosome	anoctamin 9 [Source:HGNC Symbol;Acc:HGNC:20679]	ENSG00000185101.13	ANO9	338440	-2.95	3.89	139	5.29e-26	5.24e-25	25.3
638	1	112709994	112715477	5484	-	ENSG00000155367	PPM1J	protein_coding	chromosome	protein phosphatase, Mg2+/Mn2+ dependent 1J [Source:HGNC Symbol;Acc:HGNC:20785]	ENSG00000155367.15	PPM1J	333926	-2.95	0.527	108	2.45e-21	1.77e-20	20.6
639	11	8106056	8169055	63000	-	ENSG00000166405	RIC3	protein_coding	chromosome	RIC3 acetylcholine receptor chaperone [Source:HGNC Symbol;Acc:HGNC:30338]	ENSG00000166405.15	RIC3	79608	-2.94	3.45	617	1.21e-70	1.35e-68	69.9
640	9	133471094	133479127	8034	-	ENSG00000160326	SLC2A6	protein_coding	chromosome	solute carrier family 2 member 6 [Source:HGNC Symbol;Acc:HGNC:11011]	ENSG00000160326.14	SLC2A6	11182	-2.94	4.03	295	9.16e-45	2.68e-43	44
641	X	10156945	10237660	80716	+	ENSG00000073464	CLCN4	protein_coding	chromosome	chloride voltage-gated channel 4 [Source:HGNC Symbol;Acc:HGNC:2022]	ENSG00000073464.12	CLCN4	1183	-2.94	3.09	123	1.1e-23	9.38e-23	23
642	19	11384341	11419342	35002	-	ENSG00000205517	RGL3	protein_coding	chromosome	ral guanine nucleotide dissociation stimulator like 3 [Source:HGNC Symbol;Acc:HGNC:30282]	ENSG00000205517.12	RGL3	57139	-2.94	-1.09	74.6	5.97e-16	2.93e-15	15.2
643	4	113214046	113217170	3125	-	ENSG00000196656	AC004057.1	transcribed_processed_pseudogene	chromosome	ribosomal protein S26 (RPS26) pseudogene	ENSG00000196656.7	AC004057.1	NA	-2.94	4.27	30.5	7.96e-08	1.89e-07	7.1
644	12	53191323	53207282	15960	-	ENSG00000139626	ITGB7	protein_coding	chromosome	integrin subunit beta 7 [Source:HGNC Symbol;Acc:HGNC:6162]	ENSG00000139626.16	ITGB7	3695	-2.93	5.68	245	2.33e-39	5.07e-38	38.6
645	19	19516227	19536076	19850	+	ENSG00000258674	AC011448.1	protein_coding	chromosome	novel protein	ENSG00000258674.5	AC011448.1	NA	-2.93	1.08	204	1.51e-34	2.49e-33	33.8
646	CHR_HSCHR14_3_CTG1	106647038	106647536	499	-	ENSG00000282337	IGHV1-58	IG_V_gene	chromosome	immunoglobulin heavy variable 1-58 [Source:HGNC Symbol;Acc:HGNC:5555]	ENSG00000282337.1	IGHV1-58	NA	-2.93	0.573	112	5.1e-22	3.87e-21	21.3
647	7	38685346	38687037	1692	-	ENSG00000164556	FAM183BP	processed_pseudogene	chromosome	family with sequence similarity 183 member B, pseudogene [Source:HGNC Symbol;Acc:HGNC:34511]	ENSG00000164556.7	FAM183BP	NA	-2.93	-0.849	92.6	5.85e-19	3.57e-18	18.2
648	2	134455759	134719000	263242	-	ENSG00000152128	TMEM163	protein_coding	chromosome	transmembrane protein 163 [Source:HGNC Symbol;Acc:HGNC:25380]	ENSG00000152128.13	TMEM163	81615	-2.93	0.00211	77.8	1.66e-16	8.47e-16	15.8
649	6	7881522	8064364	182843	-	ENSG00000259040	BLOC1S5-TXNDC5	protein_coding	chromosome	BLOC1S5-TXNDC5 readthrough (NMD candidate) [Source:HGNC Symbol;Acc:HGNC:42001]	ENSG00000259040.5	BLOC1S5-TXNDC5	NA	-2.93	-0.515	35.6	7.78e-09	2.05e-08	8.11
650	11	5754243	5755905	1663	+	ENSG00000181074	OR52N4	protein_coding	chromosome	olfactory receptor family 52 subfamily N member 4 (gene/pseudogene) [Source:HGNC Symbol;Acc:HGNC:15230]	ENSG00000181074.4	OR52N4	390072	-2.92	-0.107	187	1.69e-32	2.47e-31	31.8
651	CHR_HSCHR7_1_CTG4_4	103088664	103089610	947	-	ENSG00000282789	CRYZP1	processed_pseudogene	chromosome	crystallin zeta pseudogene 1 [Source:HGNC Symbol;Acc:HGNC:2421]	ENSG00000282789.1	CRYZP1	NA	-2.92	-1.39	170	2.84e-30	3.66e-29	29.5
652	CHR_HSCHR12_6_CTG2_1	123918723	123946006	27284	-	ENSG00000275035	CCDC92	protein_coding	chromosome	coiled-coil domain containing 92 [Source:HGNC Symbol;Acc:HGNC:29563]	ENSG00000275035.2	CCDC92	80212	-2.92	2.3	125	5.63e-24	4.89e-23	23.2
653	19	3708362	3750813	42452	+	ENSG00000105289	TJP3	protein_coding	chromosome	tight junction protein 3 [Source:HGNC Symbol;Acc:HGNC:11829]	ENSG00000105289.15	TJP3	27134	-2.91	-0.75	98.4	6.94e-20	4.51e-19	19.2
654	20	37521206	37523690	2485	+	ENSG00000053438	NNAT	protein_coding	chromosome	neuronatin [Source:HGNC Symbol;Acc:HGNC:7860]	ENSG00000053438.11	NNAT	4826	-2.91	-0.509	50.1	1.36e-11	4.68e-11	10.9
655	CHR_HSCHR6_MHC_QBL_CTG1	33004965	33016242	11278	+	ENSG00000215048	HLA-DPB1	protein_coding	chromosome	major histocompatibility complex, class II, DP beta 1 [Source:HGNC Symbol;Acc:HGNC:4940]	ENSG00000215048.13	HLA-DPB1	3115	-2.9	2.52	38.2	2.48e-09	6.87e-09	8.61
656	6	32190766	32195523	4758	-	ENSG00000213654	GPSM3	protein_coding	chromosome	G protein signaling modulator 3 [Source:HGNC Symbol;Acc:HGNC:13945]	ENSG00000213654.10	GPSM3	63940	-2.89	5.64	335	1.07e-48	3.91e-47	48
657	17	46923133	47049932	126800	+	ENSG00000262633	AC005670.2	protein_coding	chromosome	novel protein	ENSG00000262633.2	AC005670.2	NA	-2.89	-0.666	65.9	1.91e-14	8.33e-14	13.7
658	1	155247205	155255483	8279	-	ENSG00000160767	FAM189B	protein_coding	chromosome	family with sequence similarity 189 member B [Source:HGNC Symbol;Acc:HGNC:1233]	ENSG00000160767.21	FAM189B	10712	-2.89	-0.126	45	1.2e-10	3.8e-10	9.92
659	CHR_HSCHR6_MHC_QBL_CTG1	32587742	32595353	7612	-	ENSG00000206302	HLA-DQB1	protein_coding	chromosome	major histocompatibility complex, class II, DQ beta 1 [Source:HGNC Symbol;Acc:HGNC:4944]	ENSG00000206302.10	HLA-DQB1	3119	-2.89	2.91	38.3	2.39e-09	6.64e-09	8.62
660	17	4988130	4997610	9481	-	ENSG00000196388	INCA1	protein_coding	chromosome	inhibitor of CDK, cyclin A1 interacting protein 1 [Source:HGNC Symbol;Acc:HGNC:32224]	ENSG00000196388.8	INCA1	388324	-2.88	-0.845	279	4.87e-43	1.31e-41	42.3
661	4	25747433	25863760	116328	-	ENSG00000091490	SEL1L3	protein_coding	chromosome	SEL1L family member 3 [Source:HGNC Symbol;Acc:HGNC:29108]	ENSG00000091490.11	SEL1L3	23231	-2.88	6.77	127	3.04e-24	2.69e-23	23.5
662	8	80034745	80231232	196488	-	ENSG00000076554	TPD52	protein_coding	chromosome	tumor protein D52 [Source:HGNC Symbol;Acc:HGNC:12005]	ENSG00000076554.15	TPD52	7163	-2.87	5.94	284	1.52e-43	4.22e-42	42.8
663	19	12791486	12793315	1830	+	ENSG00000171223	JUNB	protein_coding	chromosome	JunB proto-oncogene, AP-1 transcription factor subunit [Source:HGNC Symbol;Acc:HGNC:6205]	ENSG00000171223.6	JUNB	3726	-2.87	8.76	158	1.17e-28	1.37e-27	27.9
664	2	148875227	149026759	151533	+	ENSG00000168280	KIF5C	protein_coding	chromosome	kinesin family member 5C [Source:HGNC Symbol;Acc:HGNC:6325]	ENSG00000168280.17	KIF5C	3800	-2.87	1.09	147	4.68e-27	4.96e-26	26.3
665	18	32124877	32470882	346006	-	ENSG00000141441	GAREM1	protein_coding	chromosome	GRB2 associated regulator of MAPK1 subtype 1 [Source:HGNC Symbol;Acc:HGNC:26136]	ENSG00000141441.16	GAREM1	64762	-2.87	0.906	45.9	8.42e-11	2.69e-10	10.1
666	4	175632934	176002664	369731	-	ENSG00000150625	GPM6A	protein_coding	chromosome	glycoprotein M6A [Source:HGNC Symbol;Acc:HGNC:4460]	ENSG00000150625.16	GPM6A	2823	-2.86	2.67	173	1.27e-30	1.66e-29	29.9
667	2	151802651	151973949	171299	-	ENSG00000283228	AC068547.1	protein_coding	chromosome	novel transcript	ENSG00000283228.1	AC068547.1	NA	-2.86	3.02	75.4	4.25e-16	2.11e-15	15.4
668	1	220690363	220699153	8791	+	ENSG00000162817	C1orf115	protein_coding	chromosome	chromosome 1 open reading frame 115 [Source:HGNC Symbol;Acc:HGNC:25873]	ENSG00000162817.7	C1orf115	79762	-2.86	0.996	59.5	2.64e-13	1.05e-12	12.6
669	1	22030527	22030748	222	+	ENSG00000285794	AL031281.2	transcribed_processed_pseudogene	chromosome	SCAN domain containing 1 (SCAND1) pseudogene	ENSG00000285794.1	AL031281.2	NA	-2.85	1.1	360	5.37e-51	2.24e-49	50.3
670	7	40134977	40860763	725787	+	ENSG00000175600	SUGCT	protein_coding	chromosome	succinyl-CoA:glutarate-CoA transferase [Source:HGNC Symbol;Acc:HGNC:16001]	ENSG00000175600.15	SUGCT	79783	-2.85	-0.74	111	8.65e-22	6.46e-21	21.1
671	17	58352500	58417595	65096	-	ENSG00000108375	RNF43	protein_coding	chromosome	ring finger protein 43 [Source:HGNC Symbol;Acc:HGNC:18505]	ENSG00000108375.12	RNF43	54894	-2.84	1.95	358	7.98e-51	3.28e-49	50.1
672	8	124550790	124728429	177640	-	ENSG00000170873	MTSS1	protein_coding	chromosome	MTSS I-BAR domain containing 1 [Source:HGNC Symbol;Acc:HGNC:20443]	ENSG00000170873.18	MTSS1	9788	-2.84	6.02	211	2.23e-35	3.83e-34	34.7
673	3	52221081	52231190	10110	-	ENSG00000173366	AC097637.1	protein_coding	chromosome	novel twinfilin, actin-binding protein, homolog 2 (Drosophila) (TWF2) and toll-like receptor 9 (TLR9) protein	ENSG00000173366.11	AC097637.1	NA	-2.84	1.63	72.3	1.47e-15	6.99e-15	14.8
674	2	87379880	87380767	888	-	ENSG00000224881	AC068279.1	processed_pseudogene	chromosome	novel pseudogene	ENSG00000224881.1	AC068279.1	NA	-2.84	-1.16	67.6	9.62e-15	4.3e-14	14
675	CHR_HSCHR19LRC_PGF1_CTG3_1	54138182	54156191	18010	+	ENSG00000274616	CNOT3	protein_coding	chromosome	CCR4-NOT transcription complex subunit 3 [Source:HGNC Symbol;Acc:HGNC:7879]	ENSG00000274616.4	CNOT3	4849	-2.84	-0.625	40.7	7.98e-10	2.33e-09	9.1
676	10	102402617	102421539	18923	-	ENSG00000059915	PSD	protein_coding	chromosome	pleckstrin and Sec7 domain containing [Source:HGNC Symbol;Acc:HGNC:9507]	ENSG00000059915.17	PSD	5662	-2.83	1.09	220	1.86e-36	3.43e-35	35.7
677	14	104924713	104937790	13078	+	ENSG00000166428	PLD4	protein_coding	chromosome	phospholipase D family member 4 [Source:HGNC Symbol;Acc:HGNC:23792]	ENSG00000166428.13	PLD4	122618	-2.83	5.14	169	3.69e-30	4.72e-29	29.4
678	17	7549099	7561601	12503	+	ENSG00000248871	TNFSF12-TNFSF13	protein_coding	chromosome	TNFSF12-TNFSF13 readthrough [Source:HGNC Symbol;Acc:HGNC:33537]	ENSG00000248871.1	TNFSF12-TNFSF13	407977	-2.83	0.0713	42	4.49e-10	1.34e-09	9.35
679	11	65375192	65383701	8510	-	ENSG00000162241	SLC25A45	protein_coding	chromosome	solute carrier family 25 member 45 [Source:HGNC Symbol;Acc:HGNC:27442]	ENSG00000162241.12	SLC25A45	283130	-2.82	4.56	1010	1.34e-91	5.04e-89	90.9
680	1	160739057	160754821	15765	+	ENSG00000026751	SLAMF7	protein_coding	chromosome	SLAM family member 7 [Source:HGNC Symbol;Acc:HGNC:21394]	ENSG00000026751.17	SLAMF7	57823	-2.82	3.14	257	1.04e-40	2.44e-39	40
681	17	42678889	42683917	5029	-	ENSG00000184451	CCR10	protein_coding	chromosome	C-C motif chemokine receptor 10 [Source:HGNC Symbol;Acc:HGNC:4474]	ENSG00000184451.5	CCR10	2826	-2.82	-0.682	177	3.27e-31	4.45e-30	30.5
682	1	226870184	226896105	25922	+	ENSG00000143801	PSEN2	protein_coding	chromosome	presenilin 2 [Source:HGNC Symbol;Acc:HGNC:9509]	ENSG00000143801.17	PSEN2	5664	-2.82	1.65	165	1.35e-29	1.67e-28	28.9
683	16	67987394	68000586	13193	-	ENSG00000167261	DPEP2	protein_coding	chromosome	dipeptidase 2 [Source:HGNC Symbol;Acc:HGNC:23028]	ENSG00000167261.14	DPEP2	64174	-2.81	3.86	489	9.61e-62	6.52e-60	61
684	19	35739252	35745432	6181	-	ENSG00000267120	AD000671.2	protein_coding	chromosome	novel transcript	ENSG00000267120.3	AD000671.2	NA	-2.81	1.24	295	1.02e-44	2.97e-43	44
685	19	54333185	54339162	5978	-	ENSG00000239961	LILRA4	protein_coding	chromosome	leukocyte immunoglobulin like receptor A4 [Source:HGNC Symbol;Acc:HGNC:15503]	ENSG00000239961.3	LILRA4	23547	-2.81	-0.759	59.6	2.52e-13	1.01e-12	12.6
686	3	38039205	38124025	84821	+	ENSG00000008226	DLEC1	protein_coding	chromosome	DLEC1 cilia and flagella associated protein [Source:HGNC Symbol;Acc:HGNC:2899]	ENSG00000008226.20	DLEC1	9940	-2.8	0.674	204	1.46e-34	2.4e-33	33.8
687	1	11761787	11789585	27799	+	ENSG00000215910	C1orf167	protein_coding	chromosome	chromosome 1 open reading frame 167 [Source:HGNC Symbol;Acc:HGNC:25262]	ENSG00000215910.7	C1orf167	284498	-2.8	-0.191	161	4.34e-29	5.21e-28	28.4
688	18	9708275	9862551	154277	+	ENSG00000168461	RAB31	protein_coding	chromosome	RAB31, member RAS oncogene family [Source:HGNC Symbol;Acc:HGNC:9771]	ENSG00000168461.13	RAB31	11031	-2.8	4.27	90.3	1.4e-18	8.36e-18	17.9
689	8	41645177	41650817	5641	-	ENSG00000165066	NKX6-3	protein_coding	chromosome	NK6 homeobox 3 [Source:HGNC Symbol;Acc:HGNC:26328]	ENSG00000165066.13	NKX6-3	157848	-2.8	-0.573	53.2	3.62e-12	1.31e-11	11.4
690	MT	7586	8269	684	+	ENSG00000198712	MT-CO2	protein_coding	chromosome	mitochondrially encoded cytochrome c oxidase II [Source:HGNC Symbol;Acc:HGNC:7421]	ENSG00000198712.1	MT-CO2	4513	-2.79	10.9	316	8.23e-47	2.71e-45	46.1
691	19	43766533	43781257	14725	-	ENSG00000104783	KCNN4	protein_coding	chromosome	potassium calcium-activated channel subfamily N member 4 [Source:HGNC Symbol;Acc:HGNC:6293]	ENSG00000104783.14	KCNN4	3783	-2.79	4.44	247	1.28e-39	2.83e-38	38.9
692	20	18587893	18766644	178752	+	ENSG00000125821	DTD1	protein_coding	chromosome	D-aminoacyl-tRNA deacylase 1 [Source:HGNC Symbol;Acc:HGNC:16219]	ENSG00000125821.12	DTD1	92675	-2.79	2.85	146	4.82e-27	5.11e-26	26.3
693	1	27612064	27635185	23122	-	ENSG00000000938	FGR	protein_coding	chromosome	FGR proto-oncogene, Src family tyrosine kinase [Source:HGNC Symbol;Acc:HGNC:3697]	ENSG00000000938.13	FGR	2268	-2.79	5.55	134	2.86e-25	2.71e-24	24.5
694	X	119942834	119992810	49977	+	ENSG00000282933	RHOXF1P3	transcribed_unprocessed_pseudogene	chromosome	Rhox homeobox family member 1 pseudogene 3 [Source:HGNC Symbol;Acc:HGNC:51612]	ENSG00000282933.2	RHOXF1P3	NA	-2.79	-0.8	112	5.92e-22	4.47e-21	21.2
695	1	158179947	158184896	4950	+	ENSG00000158473	CD1D	protein_coding	chromosome	CD1d molecule [Source:HGNC Symbol;Acc:HGNC:1637]	ENSG00000158473.6	CD1D	912	-2.79	2.84	89.8	1.73e-18	1.03e-17	17.8
696	12	23529504	24562544	1033041	-	ENSG00000134532	SOX5	protein_coding	chromosome	SRY-box transcription factor 5 [Source:HGNC Symbol;Acc:HGNC:11201]	ENSG00000134532.18	SOX5	6660	-2.79	1.92	66.8	1.31e-14	5.8e-14	13.9
697	10	102854272	102901899	47628	+	ENSG00000270316	BORCS7-ASMT	protein_coding	chromosome	BORCS7-ASMT readthrough (NMD candidate) [Source:HGNC Symbol;Acc:HGNC:49183]	ENSG00000270316.1	BORCS7-ASMT	NA	-2.79	-0.459	34.7	1.2e-08	3.1e-08	7.92
698	15	90229975	90234047	4073	-	ENSG00000185043	CIB1	protein_coding	chromosome	calcium and integrin binding 1 [Source:HGNC Symbol;Acc:HGNC:16920]	ENSG00000185043.12	CIB1	10519	-2.77	5.36	607	5.6e-70	6.07e-68	69.3
699	8	11486894	11564599	77706	+	ENSG00000136573	BLK	protein_coding	chromosome	BLK proto-oncogene, Src family tyrosine kinase [Source:HGNC Symbol;Acc:HGNC:1057]	ENSG00000136573.14	BLK	640	-2.77	6.61	180	1.6e-31	2.22e-30	30.8
700	14	70641916	70675366	33451	+	ENSG00000133985	TTC9	protein_coding	chromosome	tetratricopeptide repeat domain 9 [Source:HGNC Symbol;Acc:HGNC:20267]	ENSG00000133985.3	TTC9	23508	-2.77	3.83	135	1.72e-25	1.64e-24	24.8
701	CHR_HSCHR14_7_CTG1	94127779	94130253	2475	-	ENSG00000276879	IFI27L2	protein_coding	chromosome	interferon alpha inducible protein 27 like 2 [Source:HGNC Symbol;Acc:HGNC:19753]	ENSG00000276879.2	IFI27L2	83982	-2.77	0.427	133	4.14e-25	3.88e-24	24.4
702	19	51642553	51646801	4249	-	ENSG00000254415	SIGLEC14	protein_coding	chromosome	sialic acid binding Ig like lectin 14 [Source:HGNC Symbol;Acc:HGNC:32926]	ENSG00000254415.3	SIGLEC14	100049587	-2.77	2.63	125	5.88e-24	5.1e-23	23.2
703	16	57542643	57591681	49039	+	ENSG00000159618	ADGRG5	protein_coding	chromosome	adhesion G protein-coupled receptor G5 [Source:HGNC Symbol;Acc:HGNC:19010]	ENSG00000159618.16	ADGRG5	221188	-2.77	3.74	104	8.56e-21	5.96e-20	20.1
704	2	68131238	68261230	129993	-	ENSG00000273398	AC017083.3	protein_coding	chromosome	novel protein	ENSG00000273398.6	AC017083.3	NA	-2.77	-0.919	99	5.6e-20	3.67e-19	19.3
705	X	71615916	71618511	2596	-	ENSG00000186810	CXCR3	protein_coding	chromosome	C-X-C motif chemokine receptor 3 [Source:HGNC Symbol;Acc:HGNC:4540]	ENSG00000186810.8	CXCR3	2833	-2.77	1.71	98.6	6.59e-20	4.3e-19	19.2
706	9	133761894	133992604	230711	-	ENSG00000160293	VAV2	protein_coding	chromosome	vav guanine nucleotide exchange factor 2 [Source:HGNC Symbol;Acc:HGNC:12658]	ENSG00000160293.17	VAV2	7410	-2.76	4.67	217	4.21e-36	7.62e-35	35.4
707	10	62811996	62919900	107905	-	ENSG00000122877	EGR2	protein_coding	chromosome	early growth response 2 [Source:HGNC Symbol;Acc:HGNC:3239]	ENSG00000122877.16	EGR2	1959	-2.76	1.98	88.1	3.19e-18	1.85e-17	17.5
708	7	73293497	73301161	7665	+	ENSG00000205578	POM121B	unprocessed_pseudogene	chromosome	POM121 transmembrane nucleoporin B (pseudogene) [Source:HGNC Symbol;Acc:HGNC:34004]	ENSG00000205578.6	POM121B	NA	-2.76	-0.733	80.2	6.6e-17	3.47e-16	16.2
709	16	29812261	29820092	7832	+	ENSG00000280893	AC009133.6	protein_coding	chromosome	novel transcript	ENSG00000280893.1	AC009133.6	NA	-2.76	0.777	39.3	1.47e-09	4.16e-09	8.83
710	20	63520765	63522206	1442	+	ENSG00000125534	PPDPF	protein_coding	chromosome	pancreatic progenitor cell differentiation and proliferation factor [Source:HGNC Symbol;Acc:HGNC:16142]	ENSG00000125534.10	PPDPF	79144	-2.75	4.87	619	8.51e-71	9.67e-69	70.1
711	22	39120167	39152680	32514	-	ENSG00000100307	CBX7	protein_coding	chromosome	chromobox 7 [Source:HGNC Symbol;Acc:HGNC:1557]	ENSG00000100307.13	CBX7	23492	-2.75	4.73	418	4.17e-56	2.19e-54	55.4
712	CHR_HG76_PATCH	8388247	8409603	21357	-	ENSG00000285369	AC270286.1	protein_coding	chromosome	BLK proto-oncogene, Src family tyrosine kinase [Source:NCBI gene;Acc:640]	ENSG00000285369.2	AC270286.1	640	-2.75	5.3	162	3.09e-29	3.75e-28	28.5
713	6	25279078	25620530	341453	+	ENSG00000079691	CARMIL1	protein_coding	chromosome	capping protein regulator and myosin 1 linker 1 [Source:HGNC Symbol;Acc:HGNC:21581]	ENSG00000079691.18	CARMIL1	55604	-2.75	2.82	150	1.48e-27	1.62e-26	26.8
714	17	48133442	48430275	296834	-	ENSG00000141293	SKAP1	protein_coding	chromosome	src kinase associated phosphoprotein 1 [Source:HGNC Symbol;Acc:HGNC:15605]	ENSG00000141293.16	SKAP1	8631	-2.75	3.32	134	3.28e-25	3.09e-24	24.5
715	6	31572054	31574324	2271	+	ENSG00000226979	LTA	protein_coding	chromosome	lymphotoxin alpha [Source:HGNC Symbol;Acc:HGNC:6709]	ENSG00000226979.8	LTA	4049	-2.75	0.25	39.8	1.22e-09	3.48e-09	8.92
716	20	34844720	34872856	28137	-	ENSG00000131067	GGT7	protein_coding	chromosome	gamma-glutamyltransferase 7 [Source:HGNC Symbol;Acc:HGNC:4259]	ENSG00000131067.17	GGT7	2686	-2.74	2.48	174	7.74e-31	1.03e-29	30.1
717	16	21639550	21652608	13059	-	ENSG00000140749	IGSF6	protein_coding	chromosome	immunoglobulin superfamily member 6 [Source:HGNC Symbol;Acc:HGNC:5953]	ENSG00000140749.9	IGSF6	10261	-2.74	0.424	102	1.89e-20	1.28e-19	19.7
718	6	41189749	41201149	11401	-	ENSG00000112195	TREML2	protein_coding	chromosome	triggering receptor expressed on myeloid cells like 2 [Source:HGNC Symbol;Acc:HGNC:21092]	ENSG00000112195.9	TREML2	79865	-2.73	4.12	283	1.71e-43	4.74e-42	42.8
719	3	121593379	121630295	36917	+	ENSG00000163833	FBXO40	protein_coding	chromosome	F-box protein 40 [Source:HGNC Symbol;Acc:HGNC:29816]	ENSG00000163833.8	FBXO40	51725	-2.73	-0.662	167	6.79e-30	8.54e-29	29.2
720	19	49969673	49975814	6142	+	ENSG00000161643	SIGLEC16	transcribed_unprocessed_pseudogene	chromosome	sialic acid binding Ig like lectin 16 (gene/pseudogene) [Source:HGNC Symbol;Acc:HGNC:24851]	ENSG00000161643.12	SIGLEC16	400709	-2.73	-1.92	82.2	3.07e-17	1.66e-16	16.5
721	11	18704305	18726230	21926	-	ENSG00000179057	IGSF22	protein_coding	chromosome	immunoglobulin superfamily member 22 [Source:HGNC Symbol;Acc:HGNC:26750]	ENSG00000179057.13	IGSF22	283284	-2.73	-0.857	64.8	2.95e-14	1.27e-13	13.5
722	7	102285091	102321711	36621	+	ENSG00000160999	SH2B2	protein_coding	chromosome	SH2B adaptor protein 2 [Source:HGNC Symbol;Acc:HGNC:17381]	ENSG00000160999.10	SH2B2	10603	-2.72	3.21	349	5.98e-50	2.35e-48	49.2
723	11	7513298	7657127	143830	+	ENSG00000166387	PPFIBP2	protein_coding	chromosome	PPFIA binding protein 2 [Source:HGNC Symbol;Acc:HGNC:9250]	ENSG00000166387.13	PPFIBP2	8495	-2.72	3.23	188	1.39e-32	2.05e-31	31.9
724	1	92832737	92961522	128786	-	ENSG00000154511	DIPK1A	protein_coding	chromosome	divergent protein kinase domain 1A [Source:HGNC Symbol;Acc:HGNC:32213]	ENSG00000154511.12	DIPK1A	388650	-2.71	3.72	448	1.51e-58	8.8e-57	57.8
725	17	39757718	39864312	106595	-	ENSG00000161405	IKZF3	protein_coding	chromosome	IKAROS family zinc finger 3 [Source:HGNC Symbol;Acc:HGNC:13178]	ENSG00000161405.17	IKZF3	22806	-2.71	7.17	344	1.6e-49	6.16e-48	48.8
726	2	37923187	38067142	143956	+	ENSG00000115841	RMDN2	protein_coding	chromosome	regulator of microtubule dynamics 2 [Source:HGNC Symbol;Acc:HGNC:26567]	ENSG00000115841.20	RMDN2	151393	-2.71	1.59	205	1.19e-34	1.97e-33	33.9
727	6	6588108	6654983	66876	+	ENSG00000112799	LY86	protein_coding	chromosome	lymphocyte antigen 86 [Source:HGNC Symbol;Acc:HGNC:16837]	ENSG00000112799.9	LY86	9450	-2.71	4.62	159	9.55e-29	1.13e-27	28
728	22	50545899	50551023	5125	+	ENSG00000130487	KLHDC7B	protein_coding	chromosome	kelch domain containing 7B [Source:HGNC Symbol;Acc:HGNC:25145]	ENSG00000130487.9	KLHDC7B	113730	-2.71	0.754	153	5.57e-28	6.3e-27	27.3
729	9	39816599	39874562	57964	-	ENSG00000283886	BX664615.2	protein_coding	chromosome	Uncharacterized protein FLJ76381 [Source:UniProtKB/Swiss-Prot;Acc:Q8NFD4]	ENSG00000283886.3	BX664615.2	NA	-2.71	-1.42	44.5	1.55e-10	4.83e-10	9.81
730	5	69653248	69654334	1087	+	ENSG00000248769	AC139495.2	unprocessed_pseudogene	chromosome	POM121 membrane glycoprotein-like 1 (POM121L1) pseudogene	ENSG00000248769.1	AC139495.2	NA	-2.71	-1.62	43.9	1.96e-10	6.06e-10	9.71
731	8	17296794	17413528	116735	-	ENSG00000003987	MTMR7	protein_coding	chromosome	myotubularin related protein 7 [Source:HGNC Symbol;Acc:HGNC:7454]	ENSG00000003987.14	MTMR7	9108	-2.71	-0.351	34.4	1.38e-08	3.53e-08	7.86
732	22	23834503	23839128	4626	-	ENSG00000099958	DERL3	protein_coding	chromosome	derlin 3 [Source:HGNC Symbol;Acc:HGNC:14236]	ENSG00000099958.14	DERL3	91319	-2.7	4.41	187	2.13e-32	3.1e-31	31.7
733	12	57249609	57296484	46876	-	ENSG00000258830	AC137834.1	protein_coding	chromosome	novel protein	ENSG00000258830.1	AC137834.1	NA	-2.7	-0.748	62.8	6.77e-14	2.83e-13	13.2
734	19	49340595	49362457	21863	-	ENSG00000074219	TEAD2	protein_coding	chromosome	TEA domain transcription factor 2 [Source:HGNC Symbol;Acc:HGNC:11715]	ENSG00000074219.13	TEAD2	8463	-2.7	1.44	47.3	4.47e-11	1.47e-10	10.3
735	CHR_HSCHR14_3_CTG1	106005866	106006345	480	-	ENSG00000282213	IGHV1-3	IG_V_gene	chromosome	immunoglobulin heavy variable 1-3 [Source:HGNC Symbol;Acc:HGNC:5552]	ENSG00000282213.1	IGHV1-3	NA	-2.7	3.75	41.7	5.11e-10	1.52e-09	9.29
736	2	75046463	75199520	153058	-	ENSG00000115353	TACR1	protein_coding	chromosome	tachykinin receptor 1 [Source:HGNC Symbol;Acc:HGNC:11526]	ENSG00000115353.11	TACR1	6869	-2.7	-1.96	40.6	8.51e-10	2.47e-09	9.07
737	MT	5904	7445	1542	+	ENSG00000198804	MT-CO1	protein_coding	chromosome	mitochondrially encoded cytochrome c oxidase I [Source:HGNC Symbol;Acc:HGNC:7419]	ENSG00000198804.2	MT-CO1	4512	-2.68	12.7	302	1.74e-45	5.31e-44	44.8
738	12	110627841	110704950	77110	-	ENSG00000122986	HVCN1	protein_coding	chromosome	hydrogen voltage gated channel 1 [Source:HGNC Symbol;Acc:HGNC:28240]	ENSG00000122986.13	HVCN1	84329	-2.68	6.26	293	1.73e-44	4.99e-43	43.8
739	3	98531978	98534681	2704	+	ENSG00000154165	GPR15	protein_coding	chromosome	G protein-coupled receptor 15 [Source:HGNC Symbol;Acc:HGNC:4469]	ENSG00000154165.5	GPR15	2838	-2.68	0.71	102	2.22e-20	1.5e-19	19.7
740	15	88636153	88656483	20331	+	ENSG00000172183	ISG20	protein_coding	chromosome	interferon stimulated exonuclease gene 20 [Source:HGNC Symbol;Acc:HGNC:6130]	ENSG00000172183.15	ISG20	3669	-2.67	6.45	233	5.03e-38	1.01e-36	37.3
741	12	31382226	31591136	208911	-	ENSG00000170456	DENND5B	protein_coding	chromosome	DENN domain containing 5B [Source:HGNC Symbol;Acc:HGNC:28338]	ENSG00000170456.16	DENND5B	160518	-2.67	4.89	156	2.4e-28	2.76e-27	27.6
742	4	151102751	151325632	222882	-	ENSG00000109686	SH3D19	protein_coding	chromosome	SH3 domain containing 19 [Source:HGNC Symbol;Acc:HGNC:30418]	ENSG00000109686.18	SH3D19	152503	-2.67	0.204	82.5	2.69e-17	1.46e-16	16.6
743	17	7389734	7404097	14364	-	ENSG00000262481	TMEM256-PLSCR3	protein_coding	chromosome	TMEM256-PLSCR3 readthrough (NMD candidate) [Source:HGNC Symbol;Acc:HGNC:49186]	ENSG00000262481.5	TMEM256-PLSCR3	NA	-2.67	-0.708	77.1	2.24e-16	1.13e-15	15.6
744	X	103309346	103311046	1701	-	ENSG00000133134	BEX2	protein_coding	chromosome	brain expressed X-linked 2 [Source:HGNC Symbol;Acc:HGNC:30933]	ENSG00000133134.11	BEX2	84707	-2.67	2.25	75.1	4.91e-16	2.42e-15	15.3
745	17	31303770	31314105	10336	-	ENSG00000185862	EVI2B	protein_coding	chromosome	ecotropic viral integration site 2B [Source:HGNC Symbol;Acc:HGNC:3500]	ENSG00000185862.7	EVI2B	2124	-2.66	6.62	405	6.01e-55	3.04e-53	54.2
746	11	1852970	1892267	39298	+	ENSG00000130592	LSP1	protein_coding	chromosome	lymphocyte specific protein 1 [Source:HGNC Symbol;Acc:HGNC:6707]	ENSG00000130592.15	LSP1	4046	-2.66	7.26	219	2.15e-36	3.96e-35	35.7
747	CHR_HSCHR22_1_CTG7	24033952	24042493	8542	-	ENSG00000277656	GSTT1	protein_coding	chromosome	glutathione S-transferase theta 1 [Source:HGNC Symbol;Acc:HGNC:4641]	ENSG00000277656.3	GSTT1	2952	-2.66	1.35	71.2	2.28e-15	1.07e-14	14.6
748	15	85255369	85330334	74966	-	ENSG00000218052	ADAMTS7P4	transcribed_unprocessed_pseudogene	chromosome	ADAMTS7 pseudogene 4 [Source:HGNC Symbol;Acc:HGNC:49410]	ENSG00000218052.5	ADAMTS7P4	NA	-2.65	1.03	244	3.27e-39	7.06e-38	38.5
749	11	117986348	118003037	16690	+	ENSG00000110324	IL10RA	protein_coding	chromosome	interleukin 10 receptor subunit alpha [Source:HGNC Symbol;Acc:HGNC:5964]	ENSG00000110324.10	IL10RA	3587	-2.65	6.11	198	8.14e-34	1.29e-32	33.1
750	5	138465479	138469303	3825	+	ENSG00000120738	EGR1	protein_coding	chromosome	early growth response 1 [Source:HGNC Symbol;Acc:HGNC:3238]	ENSG00000120738.8	EGR1	1958	-2.65	6.64	62.4	7.99e-14	3.33e-13	13.1
751	9	37510892	37576380	65489	-	ENSG00000147912	FBXO10	protein_coding	chromosome	F-box protein 10 [Source:HGNC Symbol;Acc:HGNC:13589]	ENSG00000147912.13	FBXO10	26267	-2.64	3.34	430	4.33e-57	2.36e-55	56.4
752	3	99830141	100114513	284373	-	ENSG00000168386	FILIP1L	protein_coding	chromosome	filamin A interacting protein 1 like [Source:HGNC Symbol;Acc:HGNC:24589]	ENSG00000168386.18	FILIP1L	11259	-2.64	0.598	242	4.35e-39	9.34e-38	38.4
753	19	39406847	39409412	2566	+	ENSG00000128016	ZFP36	protein_coding	chromosome	ZFP36 ring finger protein [Source:HGNC Symbol;Acc:HGNC:12862]	ENSG00000128016.7	ZFP36	7538	-2.64	7.83	185	3.4e-32	4.87e-31	31.5
754	7	105565120	105600875	35756	-	ENSG00000185055	EFCAB10	protein_coding	chromosome	EF-hand calcium binding domain 10 [Source:HGNC Symbol;Acc:HGNC:34531]	ENSG00000185055.11	EFCAB10	100130771	-2.64	-1.71	101	3.11e-20	2.08e-19	19.5
755	9	112878920	112890876	11957	-	ENSG00000119457	SLC46A2	protein_coding	chromosome	solute carrier family 46 member 2 [Source:HGNC Symbol;Acc:HGNC:16055]	ENSG00000119457.8	SLC46A2	57864	-2.64	-1.74	59.7	2.35e-13	9.42e-13	12.6
756	CHR_HSCHR6_MHC_SSTO_CTG1	32912700	32929495	16796	-	ENSG00000232326	TAP2	protein_coding	chromosome	transporter 2, ATP binding cassette subfamily B member [Source:HGNC Symbol;Acc:HGNC:44]	ENSG00000232326.9	TAP2	6891	-2.64	3.34	20	1.17e-05	2.27e-05	4.93
757	8	23243637	23262000	18364	+	ENSG00000147457	CHMP7	protein_coding	chromosome	charged multivesicular body protein 7 [Source:HGNC Symbol;Acc:HGNC:28439]	ENSG00000147457.14	CHMP7	91782	-2.63	5.98	711	1.94e-76	3.3e-74	75.7
758	6	34246381	34249108	2728	-	ENSG00000186577	SMIM29	protein_coding	chromosome	small integral membrane protein 29 [Source:HGNC Symbol;Acc:HGNC:1340]	ENSG00000186577.14	SMIM29	221491	-2.63	3.29	666	9.98e-74	1.45e-71	73
759	14	22883222	22887678	4457	+	ENSG00000139890	REM2	protein_coding	chromosome	RRAD and GEM like GTPase 2 [Source:HGNC Symbol;Acc:HGNC:20248]	ENSG00000139890.10	REM2	161253	-2.63	1.8	246	1.71e-39	3.75e-38	38.8
760	22	25318256	25320080	1825	+	ENSG00000206066	IGLL3P	unprocessed_pseudogene	chromosome	immunoglobulin lambda like polypeptide 3, pseudogene [Source:HGNC Symbol;Acc:HGNC:5872]	ENSG00000206066.3	IGLL3P	NA	-2.63	-1.13	39.4	1.41e-09	4.02e-09	8.85
761	CHR_HSCHR6_MHC_MCF_CTG1	33037640	33043074	5435	-	ENSG00000230141	HLA-DOA	protein_coding	chromosome	major histocompatibility complex, class II, DO alpha [Source:HGNC Symbol;Acc:HGNC:4936]	ENSG00000230141.11	HLA-DOA	3111	-2.63	2.73	16.3	7.02e-05	0.000126	4.15
762	22	20965108	20981360	16253	+	ENSG00000183773	AIFM3	protein_coding	chromosome	apoptosis inducing factor mitochondria associated 3 [Source:HGNC Symbol;Acc:HGNC:26398]	ENSG00000183773.15	AIFM3	150209	-2.62	-0.335	114	2.57e-22	2e-21	21.6
763	CHR_HSCHR6_MHC_SSTO_CTG1	30609932	30618618	8687	+	ENSG00000223775	MRPS18B	protein_coding	chromosome	mitochondrial ribosomal protein S18B [Source:HGNC Symbol;Acc:HGNC:14516]	ENSG00000223775.8	MRPS18B	28973	-2.62	2.5	97.6	9.44e-20	6.08e-19	19
764	15	40528683	40565057	36375	-	ENSG00000128891	CCDC32	protein_coding	chromosome	coiled-coil domain containing 32 [Source:HGNC Symbol;Acc:HGNC:28295]	ENSG00000128891.15	CCDC32	90416	-2.61	5	997	4.8e-91	1.71e-88	90.3
765	12	116548105	116576606	28502	+	ENSG00000258102	MAP1LC3B2	protein_coding	chromosome	microtubule associated protein 1 light chain 3 beta 2 [Source:HGNC Symbol;Acc:HGNC:34390]	ENSG00000258102.5	MAP1LC3B2	643246	-2.61	0.845	87.6	3.91e-18	2.26e-17	17.4
766	19	1000419	1009732	9314	+	ENSG00000116032	GRIN3B	protein_coding	chromosome	glutamate ionotropic receptor NMDA type subunit 3B [Source:HGNC Symbol;Acc:HGNC:16768]	ENSG00000116032.5	GRIN3B	116444	-2.61	-1.37	68.4	6.9e-15	3.12e-14	14.2
767	3	138261437	138329886	68450	-	ENSG00000181322	NME9	protein_coding	chromosome	NME/NM23 family member 9 [Source:HGNC Symbol;Acc:HGNC:21343]	ENSG00000181322.14	NME9	347736	-2.6	-1.09	87.6	3.95e-18	2.28e-17	17.4
768	CHR_HSCHR14_3_CTG1	106025916	106026401	486	-	ENSG00000282678	AC244226.1	IG_V_gene	chromosome	novel immunoglobulin heavy variable gene	ENSG00000282678.1	AC244226.1	NA	-2.6	1.44	26.4	5.54e-07	1.22e-06	6.26
769	20	58995185	59007254	12070	-	ENSG00000101160	CTSZ	protein_coding	chromosome	cathepsin Z [Source:HGNC Symbol;Acc:HGNC:2547]	ENSG00000101160.14	CTSZ	1522	-2.59	5.34	215	7.46e-36	1.32e-34	35.1
770	8	23190452	23225102	34651	-	ENSG00000104689	TNFRSF10A	protein_coding	chromosome	TNF receptor superfamily member 10a [Source:HGNC Symbol;Acc:HGNC:11904]	ENSG00000104689.10	TNFRSF10A	8797	-2.59	3.85	188	1.51e-32	2.21e-31	31.8
771	19	41877120	41881372	4253	+	ENSG00000105369	CD79A	protein_coding	chromosome	CD79a molecule [Source:HGNC Symbol;Acc:HGNC:1698]	ENSG00000105369.9	CD79A	973	-2.59	8.52	169	4.22e-30	5.38e-29	29.4
772	2	26970637	27027219	56583	+	ENSG00000084764	MAPRE3	protein_coding	chromosome	microtubule associated protein RP/EB family member 3 [Source:HGNC Symbol;Acc:HGNC:6892]	ENSG00000084764.12	MAPRE3	22924	-2.59	0.0195	107	3.59e-21	2.57e-20	20.4
773	1	160608106	160647295	39190	-	ENSG00000117090	SLAMF1	protein_coding	chromosome	signaling lymphocytic activation molecule family member 1 [Source:HGNC Symbol;Acc:HGNC:10903]	ENSG00000117090.15	SLAMF1	6504	-2.59	3.42	90.2	1.47e-18	8.77e-18	17.8
774	12	54016931	54056030	39100	+	ENSG00000198353	HOXC4	protein_coding	chromosome	homeobox C4 [Source:HGNC Symbol;Acc:HGNC:5126]	ENSG00000198353.8	HOXC4	3221	-2.58	0.149	47.9	3.51e-11	1.16e-10	10.5
775	CHR_HSCHR6_MHC_QBL_CTG1	32513411	32544028	30618	-	ENSG00000206306	HLA-DRB1	protein_coding	chromosome	major histocompatibility complex, class II, DR beta 1 [Source:HGNC Symbol;Acc:HGNC:4948]	ENSG00000206306.10	HLA-DRB1	3123	-2.58	7.75	35.4	8.51e-09	2.23e-08	8.07
776	CHR_HG2365_PATCH	20012746	20014191	1446	+	ENSG00000288133	AC275546.1	protein_coding	chromosome	NULL	ENSG00000288133.1	AC275546.1	NA	-2.57	2.34	46.3	7.09e-11	2.28e-10	10.1
777	CHR_HSCHR6_MHC_APD_CTG1	29555714	29633284	77571	-	ENSG00000232569	GABBR1	protein_coding	chromosome	gamma-aminobutyric acid type B receptor subunit 1 [Source:HGNC Symbol;Acc:HGNC:4070]	ENSG00000232569.8	GABBR1	2550	-2.57	2.18	24.8	1.18e-06	2.52e-06	5.93
778	17	45263119	45317029	53911	-	ENSG00000006062	MAP3K14	protein_coding	chromosome	mitogen-activated protein kinase kinase kinase 14 [Source:HGNC Symbol;Acc:HGNC:6853]	ENSG00000006062.17	MAP3K14	9020	-2.56	4.92	877	2.29e-85	6.56e-83	84.6
779	13	45390353	45391267	915	-	ENSG00000214455	RCN1P2	processed_pseudogene	chromosome	reticulocalbin 1 pseudogene 2 [Source:HGNC Symbol;Acc:HGNC:39204]	ENSG00000214455.4	RCN1P2	NA	-2.56	0.0357	142	2.19e-26	2.23e-25	25.7
780	3	50350892	50367923	17032	+	ENSG00000272104	Z84492.1	protein_coding	chromosome	novel protein	ENSG00000272104.1	Z84492.1	NA	-2.56	-1.53	97.6	9.47e-20	6.1e-19	19
781	13	48316863	48320475	3613	-	ENSG00000238086	PPP1R26P1	processed_pseudogene	chromosome	protein phosphatase 1 regulatory subunit 26 pseudogene 1 [Source:HGNC Symbol;Acc:HGNC:42015]	ENSG00000238086.5	PPP1R26P1	NA	-2.56	-0.184	49.7	1.6e-11	5.46e-11	10.8
782	1	92930696	92934098	3403	+	ENSG00000229052	AL449283.1	transcribed_processed_pseudogene	chromosome	GAJ protein pseudogene	ENSG00000229052.2	AL449283.1	NA	-2.55	0.156	117	8.84e-23	7.08e-22	22.1
783	11	83040806	83041403	598	-	ENSG00000254522	AP001767.1	processed_pseudogene	chromosome	ribosomal protein L10 (RPL10) pseudogene	ENSG00000254522.1	AP001767.1	NA	-2.55	-1.87	63.4	5.34e-14	2.25e-13	13.3
784	19	4815932	4831704	15773	-	ENSG00000127666	TICAM1	protein_coding	chromosome	toll like receptor adaptor molecule 1 [Source:HGNC Symbol;Acc:HGNC:18348]	ENSG00000127666.9	TICAM1	148022	-2.54	2.86	680	1.42e-74	2.17e-72	73.8
785	1	26280086	26281522	1437	+	ENSG00000142669	SH3BGRL3	protein_coding	chromosome	SH3 domain binding glutamate rich protein like 3 [Source:HGNC Symbol;Acc:HGNC:15568]	ENSG00000142669.15	SH3BGRL3	83442	-2.54	6.99	379	1.08e-52	4.89e-51	52
786	19	56397966	56436035	38070	+	ENSG00000198440	ZNF583	protein_coding	chromosome	zinc finger protein 583 [Source:HGNC Symbol;Acc:HGNC:26427]	ENSG00000198440.9	ZNF583	147949	-2.54	3.43	270	3.95e-42	9.92e-41	41.4
787	17	7041630	7043923	2294	-	ENSG00000174326	SLC16A11	protein_coding	chromosome	solute carrier family 16 member 11 [Source:HGNC Symbol;Acc:HGNC:23093]	ENSG00000174326.12	SLC16A11	162515	-2.54	0.366	73.8	7.95e-16	3.87e-15	15.1
788	7	73076165	73086038	9874	-	ENSG00000262461	SPDYE9P	protein_coding	chromosome	speedy/RINGO cell cycle regulator family member E9, pseudogene [Source:HGNC Symbol;Acc:HGNC:45034]	ENSG00000262461.6	SPDYE9P	102723849	-2.54	-1.17	32.6	3.07e-08	7.63e-08	7.51
789	1	159918107	159925732	7626	-	ENSG00000158710	TAGLN2	protein_coding	chromosome	transgelin 2 [Source:HGNC Symbol;Acc:HGNC:11554]	ENSG00000158710.14	TAGLN2	8407	-2.53	7.76	280	3.19e-43	8.66e-42	42.5
790	10	102394110	102402524	8415	+	ENSG00000077150	NFKB2	protein_coding	chromosome	nuclear factor kappa B subunit 2 [Source:HGNC Symbol;Acc:HGNC:7795]	ENSG00000077150.20	NFKB2	4791	-2.53	5.33	273	1.93e-42	4.96e-41	41.7
791	10	124461823	124617888	156066	+	ENSG00000107902	LHPP	protein_coding	chromosome	phospholysine phosphohistidine inorganic pyrophosphate phosphatase [Source:HGNC Symbol;Acc:HGNC:30042]	ENSG00000107902.14	LHPP	64077	-2.53	4.15	241	6e-39	1.28e-37	38.2
792	4	101411286	102074812	663527	+	ENSG00000153064	BANK1	protein_coding	chromosome	B cell scaffold protein with ankyrin repeats 1 [Source:HGNC Symbol;Acc:HGNC:18233]	ENSG00000153064.12	BANK1	55024	-2.53	8.08	129	1.44e-24	1.3e-23	23.8
793	12	103237591	103496010	258420	-	ENSG00000179088	C12orf42	protein_coding	chromosome	chromosome 12 open reading frame 42 [Source:HGNC Symbol;Acc:HGNC:24729]	ENSG00000179088.14	C12orf42	374470	-2.53	2.57	94.8	2.63e-19	1.64e-18	18.6
794	1	16642767	16643109	343	-	ENSG00000283773	AL137798.3	transcribed_unprocessed_pseudogene	chromosome	ring finger protein 123 (RNF123) pseudogene	ENSG00000283773.1	AL137798.3	NA	-2.53	-1.8	32	4.02e-08	9.87e-08	7.4
795	2	230167293	230225729	58437	-	ENSG00000135899	SP110	protein_coding	chromosome	SP110 nuclear body protein [Source:HGNC Symbol;Acc:HGNC:5401]	ENSG00000135899.17	SP110	3431	-2.52	6.4	862	1.36e-84	3.64e-82	83.9
796	4	99816827	99870190	53364	+	ENSG00000070190	DAPP1	protein_coding	chromosome	dual adaptor of phosphotyrosine and 3-phosphoinositides 1 [Source:HGNC Symbol;Acc:HGNC:16500]	ENSG00000070190.13	DAPP1	27071	-2.52	5.46	452	8.12e-59	4.85e-57	58.1
797	20	346782	359660	12879	+	ENSG00000125841	NRSN2	protein_coding	chromosome	neurensin 2 [Source:HGNC Symbol;Acc:HGNC:16229]	ENSG00000125841.13	NRSN2	80023	-2.52	0.551	141	2.8e-26	2.83e-25	25.6
798	10	120354701	120355183	483	-	ENSG00000220842	RPL21P16	processed_pseudogene	chromosome	ribosomal protein L21 pseudogene 16 [Source:HGNC Symbol;Acc:HGNC:31396]	ENSG00000220842.6	RPL21P16	NA	-2.52	5.86	22.3	3.87e-06	7.88e-06	5.41
799	15	81331088	81374213	43126	-	ENSG00000188869	TMC3	protein_coding	chromosome	transmembrane channel like 3 [Source:HGNC Symbol;Acc:HGNC:22995]	ENSG00000188869.13	TMC3	342125	-2.51	-0.39	265	1.34e-41	3.28e-40	40.9
800	9	5113549	5114804	1256	+	ENSG00000254017	IGHEP2	IG_C_pseudogene	chromosome	immunoglobulin heavy constant epsilon P2 (pseudogene) [Source:HGNC Symbol;Acc:HGNC:5524]	ENSG00000254017.1	IGHEP2	NA	-2.51	0.483	143	1.63e-26	1.68e-25	25.8
801	4	11393150	11429564	36415	-	ENSG00000002587	HS3ST1	protein_coding	chromosome	heparan sulfate-glucosamine 3-sulfotransferase 1 [Source:HGNC Symbol;Acc:HGNC:5194]	ENSG00000002587.10	HS3ST1	9957	-2.51	2.57	112	6.22e-22	4.69e-21	21.2
802	X	141111605	141177129	65525	-	ENSG00000182195	LDOC1	protein_coding	chromosome	LDOC1 regulator of NFKB signaling [Source:HGNC Symbol;Acc:HGNC:6548]	ENSG00000182195.9	LDOC1	23641	-2.51	1.98	106	4.42e-21	3.13e-20	20.4
803	22	20701114	20704606	3493	+	ENSG00000226287	TMEM191A	transcribed_unprocessed_pseudogene	chromosome	transmembrane protein 191A (pseudogene) [Source:HGNC Symbol;Acc:HGNC:25317]	ENSG00000226287.8	TMEM191A	NA	-2.5	0.47	261	3.43e-41	8.21e-40	40.5
804	1	160678746	160711831	33086	-	ENSG00000117091	CD48	protein_coding	chromosome	CD48 molecule [Source:HGNC Symbol;Acc:HGNC:1683]	ENSG00000117091.10	CD48	962	-2.5	6.04	236	2.57e-38	5.26e-37	37.6
805	7	27830573	28180795	350223	-	ENSG00000153814	JAZF1	protein_coding	chromosome	JAZF zinc finger 1 [Source:HGNC Symbol;Acc:HGNC:28917]	ENSG00000153814.13	JAZF1	221895	-2.5	4.31	231	7.96e-38	1.59e-36	37.1
806	1	26326688	26327033	346	+	ENSG00000225854	AL451139.1	processed_pseudogene	chromosome	ribosomal protein L34 (RPL34) pseudogene	ENSG00000225854.2	AL451139.1	NA	-2.5	-1.57	94.7	2.77e-19	1.73e-18	18.6
807	20	57648392	57711536	63145	-	ENSG00000124225	PMEPA1	protein_coding	chromosome	prostate transmembrane protein, androgen induced 1 [Source:HGNC Symbol;Acc:HGNC:14107]	ENSG00000124225.16	PMEPA1	56937	-2.5	3.22	72.6	1.29e-15	6.16e-15	14.9
808	8	11421476	11475908	54433	-	ENSG00000154319	FAM167A	protein_coding	chromosome	family with sequence similarity 167 member A [Source:HGNC Symbol;Acc:HGNC:15549]	ENSG00000154319.16	FAM167A	83648	-2.5	2.15	65.7	2.07e-14	9.02e-14	13.7
809	22	23966888	23972556	5669	+	ENSG00000099974	DDTL	protein_coding	chromosome	D-dopachrome tautomerase like [Source:HGNC Symbol;Acc:HGNC:33446]	ENSG00000099974.8	DDTL	100037417	-2.5	0.652	43.7	2.17e-10	6.67e-10	9.66
810	CHR_HSCHR6_MHC_MANN_CTG1	33088404	33106898	18495	-	ENSG00000239329	HLA-DMB	protein_coding	chromosome	major histocompatibility complex, class II, DM beta [Source:HGNC Symbol;Acc:HGNC:4935]	ENSG00000239329.8	HLA-DMB	3109	-2.5	5.78	25.4	8.79e-07	1.9e-06	6.06
811	3	113964137	114056594	92458	-	ENSG00000163617	CCDC191	protein_coding	chromosome	coiled-coil domain containing 191 [Source:HGNC Symbol;Acc:HGNC:29272]	ENSG00000163617.11	CCDC191	57577	-2.49	3.96	643	2.56e-72	3.29e-70	71.6
812	19	6752160	6767463	15304	-	ENSG00000125731	SH2D3A	protein_coding	chromosome	SH2 domain containing 3A [Source:HGNC Symbol;Acc:HGNC:16885]	ENSG00000125731.13	SH2D3A	10045	-2.49	4.12	421	2.32e-56	1.23e-54	55.6
813	19	35319261	35347361	28101	+	ENSG00000012124	CD22	protein_coding	chromosome	CD22 molecule [Source:HGNC Symbol;Acc:HGNC:1643]	ENSG00000012124.17	CD22	933	-2.49	7.94	173	1.33e-30	1.74e-29	29.9
814	16	67975663	67980549	4887	-	ENSG00000141096	DPEP3	protein_coding	chromosome	dipeptidase 3 [Source:HGNC Symbol;Acc:HGNC:23029]	ENSG00000141096.6	DPEP3	64180	-2.49	-1.07	94.2	3.34e-19	2.07e-18	18.5
815	12	40196744	40369285	172542	+	ENSG00000188906	LRRK2	protein_coding	chromosome	leucine rich repeat kinase 2 [Source:HGNC Symbol;Acc:HGNC:18618]	ENSG00000188906.16	LRRK2	120892	-2.49	5.06	80.8	5.17e-17	2.74e-16	16.3
816	CHR_HSCHR19LRC_PGF2_CTG3_1	54388712	54389685	974	+	ENSG00000276452	LILRB1	protein_coding	chromosome	leukocyte immunoglobulin like receptor B1 [Source:HGNC Symbol;Acc:HGNC:6605]	ENSG00000276452.4	LILRB1	10859	-2.49	1.29	56.7	8.37e-13	3.2e-12	12.1
817	22	37639693	37666932	27240	+	ENSG00000285304	Z83844.3	protein_coding	chromosome	novel protein	ENSG00000285304.1	Z83844.3	NA	-2.49	0.134	42.6	3.52e-10	1.06e-09	9.45
818	CHR_HG926_PATCH	22423969	22446363	22395	+	ENSG00000283855	AC241401.2	protein_coding	chromosome	nuclear pore complex interacting protein family member B4 [Source:NCBI gene;Acc:440345]	ENSG00000283855.2	AC241401.2	440345	-2.49	-0.251	41.9	4.85e-10	1.45e-09	9.31
819	CHR_HSCHR6_MHC_MANN_CTG1	33230030	33241311	11282	+	ENSG00000229295	HLA-DPB1	protein_coding	chromosome	major histocompatibility complex, class II, DP beta 1 [Source:HGNC Symbol;Acc:HGNC:4940]	ENSG00000229295.11	HLA-DPB1	3115	-2.49	5.98	20.1	1.13e-05	2.19e-05	4.95
820	12	57755103	57760411	5309	+	ENSG00000139266	2025-03-09	protein_coding	chromosome	membrane associated ring-CH-type finger 9 [Source:HGNC Symbol;Acc:HGNC:25139]	ENSG00000139266.6	2025-03-09	92979	-2.48	4.29	486	1.68e-61	1.11e-59	60.8
821	11	117178736	117197445	18710	+	ENSG00000149577	SIDT2	protein_coding	chromosome	SID1 transmembrane family member 2 [Source:HGNC Symbol;Acc:HGNC:24272]	ENSG00000149577.16	SIDT2	51092	-2.48	5.78	431	3.5e-57	1.91e-55	56.5
822	11	62559603	62591531	31929	-	ENSG00000255508	AP002990.1	protein_coding	chromosome	novel protein	ENSG00000255508.7	AP002990.1	NA	-2.48	2.74	274	1.67e-42	4.3e-41	41.8
823	1	52633168	52669683	36516	+	ENSG00000182183	SHISAL2A	protein_coding	chromosome	shisa like 2A [Source:HGNC Symbol;Acc:HGNC:28757]	ENSG00000182183.15	SHISAL2A	348378	-2.48	3.03	172	1.43e-30	1.87e-29	29.8
824	2	71182738	71227103	44366	-	ENSG00000124374	PAIP2B	protein_coding	chromosome	poly(A) binding protein interacting protein 2B [Source:HGNC Symbol;Acc:HGNC:29200]	ENSG00000124374.9	PAIP2B	400961	-2.48	3.08	154	4.5e-28	5.12e-27	27.3
825	4	38772238	38782990	10753	-	ENSG00000174123	TLR10	protein_coding	chromosome	toll like receptor 10 [Source:HGNC Symbol;Acc:HGNC:15634]	ENSG00000174123.11	TLR10	81793	-2.48	5.3	149	2.35e-27	2.54e-26	26.6
826	19	12643831	12648397	4567	-	ENSG00000269242	AC010422.3	protein_coding	chromosome	novel transcript	ENSG00000269242.1	AC010422.3	NA	-2.48	1.02	93.3	4.53e-19	2.78e-18	18.3
827	2	223757258	223945299	188042	-	ENSG00000286239	AC093884.1	protein_coding	chromosome	novel protein, WDFY1-AP1S3 readthrough	ENSG00000286239.1	AC093884.1	NA	-2.48	-1.34	67.4	1.02e-14	4.57e-14	14
828	7	144257663	144264792	7130	-	ENSG00000243896	OR2A7	protein_coding	chromosome	olfactory receptor family 2 subfamily A member 7 [Source:HGNC Symbol;Acc:HGNC:8234]	ENSG00000243896.4	OR2A7	401427	-2.48	0.538	59.1	3.11e-13	1.23e-12	12.5
829	17	28879335	28897733	18399	-	ENSG00000132589	FLOT2	protein_coding	chromosome	flotillin 2 [Source:HGNC Symbol;Acc:HGNC:3758]	ENSG00000132589.16	FLOT2	2319	-2.47	6.41	757	4.85e-79	1.02e-76	78.3
830	17	75130225	75131757	1533	-	ENSG00000125458	NT5C	protein_coding	chromosome	5', 3'-nucleotidase, cytosolic [Source:HGNC Symbol;Acc:HGNC:17144]	ENSG00000125458.7	NT5C	30833	-2.47	4.54	525	2.38e-64	1.9e-62	63.6
831	4	185396021	185400628	4608	+	ENSG00000186352	ANKRD37	protein_coding	chromosome	ankyrin repeat domain 37 [Source:HGNC Symbol;Acc:HGNC:29593]	ENSG00000186352.9	ANKRD37	353322	-2.47	1.84	315	1.02e-46	3.33e-45	46
832	16	29381354	29404029	22676	-	ENSG00000254206	NPIPB11	protein_coding	chromosome	nuclear pore complex interacting protein family member B11 [Source:HGNC Symbol;Acc:HGNC:37453]	ENSG00000254206.5	NPIPB11	728888	-2.47	2.36	163	2.9e-29	3.53e-28	28.5
833	13	99254714	99261744	7031	-	ENSG00000125245	GPR18	protein_coding	chromosome	G protein-coupled receptor 18 [Source:HGNC Symbol;Acc:HGNC:4472]	ENSG00000125245.12	GPR18	2841	-2.47	3.6	144	1.17e-26	1.21e-25	25.9
834	7	73104201	73111140	6940	-	ENSG00000274570	SPDYE10P	transcribed_unprocessed_pseudogene	chromosome	speedy/RINGO cell cycle regulator family member E10, pseudogene [Source:HGNC Symbol;Acc:HGNC:51506]	ENSG00000274570.4	SPDYE10P	NA	-2.47	-0.0958	58.9	3.3e-13	1.31e-12	12.5
835	4	164943290	164943937	648	+	ENSG00000121089	NACA3P	processed_pseudogene	chromosome	NACA family member 3, pseudogene [Source:HGNC Symbol;Acc:HGNC:33442]	ENSG00000121089.4	NACA3P	NA	-2.47	0.454	35.3	9.14e-09	2.39e-08	8.04
836	17	63695888	63701172	5285	-	ENSG00000136490	LIMD2	protein_coding	chromosome	LIM domain containing 2 [Source:HGNC Symbol;Acc:HGNC:28142]	ENSG00000136490.9	LIMD2	80774	-2.46	7.67	542	1.43e-65	1.24e-63	64.8
837	CHR_HSCHR15_1_CTG8	28320122	28322152	2031	-	ENSG00000277278	HERC2	protein_coding	chromosome	HECT and RLD domain containing E3 ubiquitin protein ligase 2 [Source:HGNC Symbol;Acc:HGNC:4868]	ENSG00000277278.4	HERC2	8924	-2.46	1.76	141	2.4e-26	2.44e-25	25.6
838	17	3665220	3665702	483	+	ENSG00000240898	AC132942.1	processed_pseudogene	chromosome	ribosomal protein L21 (RPL21)pseudogene	ENSG00000240898.1	AC132942.1	NA	-2.46	-1.14	138	6.93e-26	6.82e-25	25.2
839	12	95867048	95942635	75588	-	ENSG00000165972	CCDC38	protein_coding	chromosome	coiled-coil domain containing 38 [Source:HGNC Symbol;Acc:HGNC:26843]	ENSG00000165972.13	CCDC38	120935	-2.46	-1.54	88	3.32e-18	1.93e-17	17.5
840	1	205767986	205775482	7497	-	ENSG00000117280	RAB29	protein_coding	chromosome	RAB29, member RAS oncogene family [Source:HGNC Symbol;Acc:HGNC:9789]	ENSG00000117280.13	RAB29	8934	-2.45	4.67	594	3.78e-69	3.85e-67	68.4
841	2	88170295	88186636	16342	+	ENSG00000144115	THNSL2	protein_coding	chromosome	threonine synthase like 2 [Source:HGNC Symbol;Acc:HGNC:25602]	ENSG00000144115.16	THNSL2	55258	-2.45	-0.219	129	1.54e-24	1.4e-23	23.8
842	20	35615829	35621094	5266	+	ENSG00000061656	SPAG4	protein_coding	chromosome	sperm associated antigen 4 [Source:HGNC Symbol;Acc:HGNC:11214]	ENSG00000061656.10	SPAG4	6676	-2.45	0.862	124	7.94e-24	6.83e-23	23.1
843	1	147993862	148014956	21095	-	ENSG00000215859	PDZK1P1	transcribed_unprocessed_pseudogene	chromosome	PDZ domain containing 1 pseudogene 1 [Source:HGNC Symbol;Acc:HGNC:31974]	ENSG00000215859.9	PDZK1P1	NA	-2.45	-1.27	103	1.26e-20	8.67e-20	19.9
844	19	11420604	11435782	15179	-	ENSG00000198003	CCDC151	protein_coding	chromosome	coiled-coil domain containing 151 [Source:HGNC Symbol;Acc:HGNC:28303]	ENSG00000198003.12	CCDC151	115948	-2.45	-1.43	97.3	1.03e-19	6.61e-19	19
845	2	196967017	197311173	344157	-	ENSG00000065413	ANKRD44	protein_coding	chromosome	ankyrin repeat domain 44 [Source:HGNC Symbol;Acc:HGNC:25259]	ENSG00000065413.20	ANKRD44	91526	-2.44	7.34	456	3.71e-59	2.23e-57	58.4
846	18	8609437	8639382	29946	+	ENSG00000206418	RAB12	protein_coding	chromosome	RAB12, member RAS oncogene family [Source:HGNC Symbol;Acc:HGNC:31332]	ENSG00000206418.4	RAB12	201475	-2.44	5.87	390	1.19e-53	5.61e-52	52.9
847	19	43525497	43536130	10634	+	ENSG00000176472	ZNF575	protein_coding	chromosome	zinc finger protein 575 [Source:HGNC Symbol;Acc:HGNC:27606]	ENSG00000176472.10	ZNF575	284346	-2.44	0.205	235	3.46e-38	7.01e-37	37.5
848	14	75064170	75079988	15819	+	ENSG00000119703	ZC2HC1C	protein_coding	chromosome	zinc finger C2HC-type containing 1C [Source:HGNC Symbol;Acc:HGNC:20354]	ENSG00000119703.14	ZC2HC1C	79696	-2.44	-0.522	124	8.81e-24	7.57e-23	23.1
849	9	127397138	127408424	11287	+	ENSG00000136856	SLC2A8	protein_coding	chromosome	solute carrier family 2 member 8 [Source:HGNC Symbol;Acc:HGNC:13812]	ENSG00000136856.18	SLC2A8	29988	-2.44	1.12	97.1	1.14e-19	7.33e-19	18.9
850	3	195937243	195938739	1497	+	ENSG00000231443	AC124944.1	processed_pseudogene	chromosome	protein phosphatase 4, regulatory subunit 2 (PPP4R2) pseudogene	ENSG00000231443.2	AC124944.1	NA	-2.44	-1.79	41.3	6.3e-10	1.86e-09	9.2
851	CHR_HSCHR6_MHC_SSTO_CTG1	31643159	31648952	5794	+	ENSG00000235754	APOM	protein_coding	chromosome	apolipoprotein M [Source:HGNC Symbol;Acc:HGNC:13916]	ENSG00000235754.7	APOM	55937	-2.44	-0.811	31	6.35e-08	1.53e-07	7.2
852	3	185282941	185489094	206154	+	ENSG00000073803	MAP3K13	protein_coding	chromosome	mitogen-activated protein kinase kinase kinase 13 [Source:HGNC Symbol;Acc:HGNC:6852]	ENSG00000073803.14	MAP3K13	9175	-2.43	3.51	281	2.58e-43	7.02e-42	42.6
853	17	68101908	68115518	13611	+	ENSG00000237854	LINC00674	transcribed_unprocessed_pseudogene	chromosome	long intergenic non-protein coding RNA 674 [Source:HGNC Symbol;Acc:HGNC:44355]	ENSG00000237854.3	LINC00674	NA	-2.43	1.58	131	7.76e-25	7.15e-24	24.1
854	11	554850	560738	5889	-	ENSG00000185522	LMNTD2	protein_coding	chromosome	lamin tail domain containing 2 [Source:HGNC Symbol;Acc:HGNC:28561]	ENSG00000185522.9	LMNTD2	256329	-2.43	0.347	117	7.71e-23	6.2e-22	22.1
855	19	16324817	16327874	3058	+	ENSG00000127528	KLF2	protein_coding	chromosome	Kruppel like factor 2 [Source:HGNC Symbol;Acc:HGNC:6347]	ENSG00000127528.5	KLF2	10365	-2.43	7.97	106	5.06e-21	3.57e-20	20.3
856	16	88638572	88640468	1897	+	ENSG00000124391	IL17C	protein_coding	chromosome	interleukin 17C [Source:HGNC Symbol;Acc:HGNC:5983]	ENSG00000124391.5	IL17C	27189	-2.43	-1.75	60.7	1.59e-13	6.45e-13	12.8
857	CHR_HSCHR6_MHC_QBL_CTG1	32863344	32881839	18496	-	ENSG00000241674	HLA-DMB	protein_coding	chromosome	major histocompatibility complex, class II, DM beta [Source:HGNC Symbol;Acc:HGNC:4935]	ENSG00000241674.8	HLA-DMB	3109	-2.43	6.36	42	4.49e-10	1.34e-09	9.35
858	CHR_HSCHR6_MHC_SSTO_CTG1	29931354	29932345	992	-	ENSG00000231067	BX005091.1	unprocessed_pseudogene	chromosome	HLA complex group 4 pseudogene 5	ENSG00000231067.1	BX005091.1	NA	-2.43	-1.35	37.1	3.96e-09	1.07e-08	8.4
859	CHR_HSCHR6_MHC_MCF_CTG1	31357419	31358618	1200	+	ENSG00000227656	RPL3P2	processed_pseudogene	chromosome	ribosomal protein L3 pseudogene 2 [Source:HGNC Symbol;Acc:HGNC:17834]	ENSG00000227656.3	RPL3P2	NA	-2.43	1.84	37.1	4.03e-09	1.09e-08	8.39
860	4	171812254	173041559	1229306	+	ENSG00000174473	GALNTL6	protein_coding	chromosome	polypeptide N-acetylgalactosaminyltransferase like 6 [Source:HGNC Symbol;Acc:HGNC:33844]	ENSG00000174473.16	GALNTL6	442117	-2.43	0.367	33	2.54e-08	6.35e-08	7.6
861	3	186930502	187078553	148052	+	ENSG00000073849	ST6GAL1	protein_coding	chromosome	ST6 beta-galactoside alpha-2,6-sialyltransferase 1 [Source:HGNC Symbol;Acc:HGNC:10860]	ENSG00000073849.15	ST6GAL1	6480	-2.42	6.97	514	1.46e-63	1.1e-61	62.8
862	17	40818117	40822614	4498	-	ENSG00000186395	KRT10	protein_coding	chromosome	keratin 10 [Source:HGNC Symbol;Acc:HGNC:6413]	ENSG00000186395.8	KRT10	3858	-2.42	3.73	283	1.66e-43	4.61e-42	42.8
863	22	24556007	24629005	72999	+	ENSG00000286070	GGT1	protein_coding	chromosome	gamma-glutamyltransferase 1 [Source:HGNC Symbol;Acc:HGNC:4250]	ENSG00000286070.1	GGT1	2678	-2.42	2.93	80.8	5.31e-17	2.82e-16	16.3
864	7	996986	1138260	141275	-	ENSG00000146540	C7orf50	protein_coding	chromosome	chromosome 7 open reading frame 50 [Source:HGNC Symbol;Acc:HGNC:22421]	ENSG00000146540.15	C7orf50	84310	-2.41	4.12	402	9.39e-55	4.69e-53	54
865	4	48885019	48906937	21919	-	ENSG00000145247	OCIAD2	protein_coding	chromosome	OCIA domain containing 2 [Source:HGNC Symbol;Acc:HGNC:28685]	ENSG00000145247.12	OCIAD2	132299	-2.41	4.04	173	1.4e-30	1.84e-29	29.9
866	8	55879835	56014169	134335	+	ENSG00000254087	LYN	protein_coding	chromosome	LYN proto-oncogene, Src family tyrosine kinase [Source:HGNC Symbol;Acc:HGNC:6735]	ENSG00000254087.8	LYN	4067	-2.4	6.59	240	8.72e-39	1.84e-37	38.1
867	10	95711779	95877266	165488	+	ENSG00000138185	ENTPD1	protein_coding	chromosome	ectonucleoside triphosphate diphosphohydrolase 1 [Source:HGNC Symbol;Acc:HGNC:3363]	ENSG00000138185.20	ENTPD1	953	-2.4	5.85	206	7.17e-35	1.2e-33	34.1
868	CHR_HSCHR6_MHC_COX_CTG1	29552212	29629760	77549	-	ENSG00000232632	GABBR1	protein_coding	chromosome	gamma-aminobutyric acid type B receptor subunit 1 [Source:HGNC Symbol;Acc:HGNC:4070]	ENSG00000232632.8	GABBR1	2550	-2.4	3.59	111	6.3e-22	4.74e-21	21.2
869	9	137423350	137434406	11057	+	ENSG00000188747	NOXA1	protein_coding	chromosome	NADPH oxidase activator 1 [Source:HGNC Symbol;Acc:HGNC:10668]	ENSG00000188747.8	NOXA1	10811	-2.4	0.74	96.1	1.63e-19	1.03e-18	18.8
870	16	54114697	54114878	182	-	ENSG00000280454	AC007347.2	pseudogene	chromosome	NULL	ENSG00000280454.1	AC007347.2	NA	-2.4	-0.96	53.8	2.83e-12	1.03e-11	11.5
871	CHR_HSCHR6_MHC_COX_CTG1	31845195	31850443	5249	-	ENSG00000227315	NEU1	protein_coding	chromosome	neuraminidase 1 [Source:HGNC Symbol;Acc:HGNC:7758]	ENSG00000227315.7	NEU1	4758	-2.4	0.151	30.5	8.11e-08	1.93e-07	7.09
872	3	68635705	68637024	1320	+	ENSG00000241506	PSMC1P1	processed_pseudogene	chromosome	proteasome 26S subunit, ATPase 1 pseudogene 1 [Source:HGNC Symbol;Acc:HGNC:30147]	ENSG00000241506.1	PSMC1P1	NA	-2.4	1.74	26.8	4.6e-07	1.02e-06	6.34
873	X	48913182	48919024	5843	-	ENSG00000102096	PIM2	protein_coding	chromosome	Pim-2 proto-oncogene, serine/threonine kinase [Source:HGNC Symbol;Acc:HGNC:8987]	ENSG00000102096.9	PIM2	11040	-2.39	6.42	248	1.01e-39	2.23e-38	39
874	19	18173162	18178117	4956	+	ENSG00000216490	IFI30	protein_coding	chromosome	IFI30 lysosomal thiol reductase [Source:HGNC Symbol;Acc:HGNC:5398]	ENSG00000216490.4	IFI30	10437	-2.39	5.77	122	1.68e-23	1.41e-22	22.8
875	X	120258650	120311556	52907	-	ENSG00000125355	TMEM255A	protein_coding	chromosome	transmembrane protein 255A [Source:HGNC Symbol;Acc:HGNC:26086]	ENSG00000125355.15	TMEM255A	55026	-2.39	-1.24	48.3	2.95e-11	9.86e-11	10.5
876	8	30384511	30572256	187746	+	ENSG00000157110	RBPMS	protein_coding	chromosome	RNA binding protein, mRNA processing factor [Source:HGNC Symbol;Acc:HGNC:19097]	ENSG00000157110.16	RBPMS	11030	-2.39	0.93	45	1.24e-10	3.9e-10	9.91
877	16	74712955	74774831	61877	-	ENSG00000103089	FA2H	protein_coding	chromosome	fatty acid 2-hydroxylase [Source:HGNC Symbol;Acc:HGNC:21197]	ENSG00000103089.9	FA2H	79152	-2.39	0.206	28.4	2.15e-07	4.92e-07	6.67
878	12	6946468	6961316	14849	+	ENSG00000111679	PTPN6	protein_coding	chromosome	protein tyrosine phosphatase non-receptor type 6 [Source:HGNC Symbol;Acc:HGNC:9658]	ENSG00000111679.17	PTPN6	5777	-2.38	7.51	283	1.72e-43	4.76e-42	42.8
879	16	30378133	30395991	17859	-	ENSG00000180096	SEPTIN1	protein_coding	chromosome	septin 1 [Source:HGNC Symbol;Acc:HGNC:2879]	ENSG00000180096.12	SEPTIN1	1731	-2.38	5.86	172	1.57e-30	2.04e-29	29.8
880	16	71447600	71489311	41712	-	ENSG00000261611	AC010547.4	protein_coding	chromosome	novel transcript	ENSG00000261611.6	AC010547.4	NA	-2.38	1.8	161	4.98e-29	5.97e-28	28.3
881	7	87401697	87480435	78739	-	ENSG00000005471	ABCB4	protein_coding	chromosome	ATP binding cassette subfamily B member 4 [Source:HGNC Symbol;Acc:HGNC:45]	ENSG00000005471.17	ABCB4	5244	-2.38	3.79	69	5.5e-15	2.5e-14	14.3
882	CHR_HSCHR6_MHC_MANN_CTG1	30373944	30391525	17582	+	ENSG00000239865	RPP21	protein_coding	chromosome	ribonuclease P/MRP subunit p21 [Source:HGNC Symbol;Acc:HGNC:21300]	ENSG00000239865.6	RPP21	79897	-2.38	1.25	25.2	9.72e-07	2.09e-06	6.01
883	CHR_HSCHR6_MHC_COX_CTG1	31626429	31640114	13686	-	ENSG00000229524	BAG6	protein_coding	chromosome	BCL2 associated athanogene 6 [Source:HGNC Symbol;Acc:HGNC:13919]	ENSG00000229524.10	BAG6	7917	-2.38	0.871	16.5	6.55e-05	0.000118	4.18
884	17	28725897	28743455	17559	+	ENSG00000160602	NEK8	protein_coding	chromosome	NIMA related kinase 8 [Source:HGNC Symbol;Acc:HGNC:13387]	ENSG00000160602.14	NEK8	284086	-2.37	4.16	756	5.4e-79	1.12e-76	78.3
885	7	55436056	55572988	136933	-	ENSG00000154978	VOPP1	protein_coding	chromosome	VOPP1 WW domain binding protein [Source:HGNC Symbol;Acc:HGNC:34518]	ENSG00000154978.13	VOPP1	81552	-2.37	5.99	362	3.6e-51	1.53e-49	50.4
886	16	19167971	19268332	100362	+	ENSG00000103528	SYT17	protein_coding	chromosome	synaptotagmin 17 [Source:HGNC Symbol;Acc:HGNC:24119]	ENSG00000103528.17	SYT17	51760	-2.37	2.72	264	1.88e-41	4.53e-40	40.7
887	18	79395856	79529325	133470	+	ENSG00000131196	NFATC1	protein_coding	chromosome	nuclear factor of activated T cells 1 [Source:HGNC Symbol;Acc:HGNC:7775]	ENSG00000131196.17	NFATC1	4772	-2.37	4.98	142	2.31e-26	2.35e-25	25.6
888	17	17972813	18016889	44077	+	ENSG00000171962	DRC3	protein_coding	chromosome	dynein regulatory complex subunit 3 [Source:HGNC Symbol;Acc:HGNC:25384]	ENSG00000171962.18	DRC3	83450	-2.37	0.808	104	9.64e-21	6.68e-20	20
889	1	58780791	58784047	3257	-	ENSG00000177606	JUN	protein_coding	chromosome	Jun proto-oncogene, AP-1 transcription factor subunit [Source:HGNC Symbol;Acc:HGNC:6204]	ENSG00000177606.7	JUN	3725	-2.37	9.1	103	1.35e-20	9.23e-20	19.9
890	19	7629796	7643048	13253	+	ENSG00000268400	AC008763.2	protein_coding	chromosome	novel transcript	ENSG00000268400.5	AC008763.2	NA	-2.37	-0.454	43.6	2.28e-10	7.01e-10	9.64
891	KI270721.1	2585	11802	9218	+	ENSG00000276345	AC004556.3	protein_coding	scaffold	39S ribosomal protein L23, mitochondrial [Source:NCBI gene;Acc:107987373]	ENSG00000276345.1	AC004556.3	107987373	-2.37	1.75	17.8	3.32e-05	6.17e-05	4.48
892	7	2906141	3043945	137805	-	ENSG00000198286	CARD11	protein_coding	chromosome	caspase recruitment domain family member 11 [Source:HGNC Symbol;Acc:HGNC:16393]	ENSG00000198286.9	CARD11	84433	-2.36	6	265	1.48e-41	3.61e-40	40.8
893	11	111352255	111455630	103376	-	ENSG00000110777	POU2AF1	protein_coding	chromosome	POU class 2 homeobox associating factor 1 [Source:HGNC Symbol;Acc:HGNC:9211]	ENSG00000110777.12	POU2AF1	5450	-2.36	6.43	189	9.86e-33	1.46e-31	32
894	14	92513781	92688994	175214	+	ENSG00000100599	RIN3	protein_coding	chromosome	Ras and Rab interactor 3 [Source:HGNC Symbol;Acc:HGNC:18751]	ENSG00000100599.16	RIN3	79890	-2.36	5.32	122	1.4e-23	1.18e-22	22.9
895	16	89947925	89968060	20136	+	ENSG00000140995	DEF8	protein_coding	chromosome	differentially expressed in FDCP 8 homolog [Source:HGNC Symbol;Acc:HGNC:25969]	ENSG00000140995.16	DEF8	54849	-2.36	5.48	99.6	4.53e-20	2.98e-19	19.3
896	8	17027238	17122642	95405	+	ENSG00000155970	MICU3	protein_coding	chromosome	mitochondrial calcium uptake family member 3 [Source:HGNC Symbol;Acc:HGNC:27820]	ENSG00000155970.12	MICU3	286097	-2.36	1.14	50	1.39e-11	4.78e-11	10.9
897	7	55764797	55773288	8492	+	ENSG00000226278	PSPHP1	unprocessed_pseudogene	chromosome	phosphoserine phosphatase pseudogene 1 [Source:HGNC Symbol;Acc:HGNC:9578]	ENSG00000226278.1	PSPHP1	NA	-2.36	-1.77	30.8	6.9e-08	1.65e-07	7.16
898	2	142877657	143055833	178177	+	ENSG00000115919	KYNU	protein_coding	chromosome	kynureninase [Source:HGNC Symbol;Acc:HGNC:6469]	ENSG00000115919.15	KYNU	8942	-2.35	6.06	277	7.71e-43	2.04e-41	42.1
899	6	43225629	43229484	3856	-	ENSG00000112667	DNPH1	protein_coding	chromosome	2'-deoxynucleoside 5'-phosphate N-hydrolase 1 [Source:HGNC Symbol;Acc:HGNC:21218]	ENSG00000112667.12	DNPH1	10591	-2.35	2.63	209	3.52e-35	5.99e-34	34.5
900	3	66998307	67011210	12904	+	ENSG00000163376	KBTBD8	protein_coding	chromosome	kelch repeat and BTB domain containing 8 [Source:HGNC Symbol;Acc:HGNC:30691]	ENSG00000163376.11	KBTBD8	84541	-2.35	4.07	137	9.29e-26	9.04e-25	25
901	12	57591174	57603418	12245	+	ENSG00000166908	PIP4K2C	protein_coding	chromosome	phosphatidylinositol-5-phosphate 4-kinase type 2 gamma [Source:HGNC Symbol;Acc:HGNC:23786]	ENSG00000166908.18	PIP4K2C	79837	-2.35	2.82	103	1.21e-20	8.33e-20	19.9
902	10	49154725	49188585	33861	-	ENSG00000204161	TMEM273	protein_coding	chromosome	transmembrane protein 273 [Source:HGNC Symbol;Acc:HGNC:27274]	ENSG00000204161.14	TMEM273	170371	-2.35	2.97	86	7.03e-18	3.99e-17	17.2
903	8	142449430	142545009	95580	+	ENSG00000181790	ADGRB1	protein_coding	chromosome	adhesion G protein-coupled receptor B1 [Source:HGNC Symbol;Acc:HGNC:943]	ENSG00000181790.11	ADGRB1	575	-2.35	0.462	72.8	1.22e-15	5.83e-15	14.9
904	14	94026340	94048930	22591	+	ENSG00000089723	OTUB2	protein_coding	chromosome	OTU deubiquitinase, ubiquitin aldehyde binding 2 [Source:HGNC Symbol;Acc:HGNC:20351]	ENSG00000089723.10	OTUB2	78990	-2.35	-1.52	46.1	7.54e-11	2.42e-10	10.1
905	CHR_HSCHR6_MHC_COX_CTG1	31784754	31794345	9592	-	ENSG00000236826	LSM2	protein_coding	chromosome	LSM2 homolog, U6 small nuclear RNA and mRNA degradation associated [Source:HGNC Symbol;Acc:HGNC:13940]	ENSG00000236826.7	LSM2	57819	-2.35	-1.27	31.3	5.55e-08	1.34e-07	7.26
906	11	82689559	82689768	210	+	ENSG00000227097	RPS28P7	processed_pseudogene	chromosome	ribosomal protein S28 pseudogene 7 [Source:HGNC Symbol;Acc:HGNC:35787]	ENSG00000227097.5	RPS28P7	NA	-2.34	5.04	185	3.73e-32	5.34e-31	31.4
907	14	70722526	70809534	87009	-	ENSG00000006432	MAP3K9	protein_coding	chromosome	mitogen-activated protein kinase kinase kinase 9 [Source:HGNC Symbol;Acc:HGNC:6861]	ENSG00000006432.15	MAP3K9	4293	-2.34	4.1	151	1.11e-27	1.23e-26	27
908	17	1464186	1492686	28501	-	ENSG00000197879	MYO1C	protein_coding	chromosome	myosin IC [Source:HGNC Symbol;Acc:HGNC:7597]	ENSG00000197879.17	MYO1C	4641	-2.34	4.56	98.2	7.53e-20	4.89e-19	19.1
909	11	75759512	75801535	42024	+	ENSG00000062282	DGAT2	protein_coding	chromosome	diacylglycerol O-acyltransferase 2 [Source:HGNC Symbol;Acc:HGNC:16940]	ENSG00000062282.15	DGAT2	84649	-2.34	1.63	72.3	1.47e-15	6.96e-15	14.8
910	16	67987746	68079320	91575	+	ENSG00000167264	DUS2	protein_coding	chromosome	dihydrouridine synthase 2 [Source:HGNC Symbol;Acc:HGNC:26014]	ENSG00000167264.18	DUS2	54920	-2.33	4.1	1150	1.29e-97	6.09e-95	96.9
911	1	119911553	120100779	189227	-	ENSG00000134250	NOTCH2	protein_coding	chromosome	notch receptor 2 [Source:HGNC Symbol;Acc:HGNC:7882]	ENSG00000134250.20	NOTCH2	4853	-2.33	7.22	266	1.08e-41	2.65e-40	41
912	12	51186936	51217708	30773	-	ENSG00000184271	POU6F1	protein_coding	chromosome	POU class 6 homeobox 1 [Source:HGNC Symbol;Acc:HGNC:9224]	ENSG00000184271.17	POU6F1	5463	-2.33	2.94	160	7.3e-29	8.67e-28	28.1
913	17	42119674	42154916	35243	-	ENSG00000267261	AC099811.2	protein_coding	chromosome	novel protein	ENSG00000267261.5	AC099811.2	NA	-2.33	-1.32	38	2.63e-09	7.26e-09	8.58
914	1	111117333	111140216	22884	-	ENSG00000156171	DRAM2	protein_coding	chromosome	DNA damage regulated autophagy modulator 2 [Source:HGNC Symbol;Acc:HGNC:28769]	ENSG00000156171.14	DRAM2	128338	-2.32	5.72	648	1.31e-72	1.72e-70	71.9
915	13	76992078	77129589	137512	+	ENSG00000283208	AC001226.2	protein_coding	chromosome	novel protein	ENSG00000283208.2	AC001226.2	NA	-2.32	1.97	292	1.93e-44	5.53e-43	43.7
916	19	6467207	6482557	15351	-	ENSG00000205744	DENND1C	protein_coding	chromosome	DENN domain containing 1C [Source:HGNC Symbol;Acc:HGNC:26225]	ENSG00000205744.10	DENND1C	79958	-2.32	5.2	244	2.75e-39	5.96e-38	38.6
917	19	6436079	6465203	29125	-	ENSG00000125648	SLC25A23	protein_coding	chromosome	solute carrier family 25 member 23 [Source:HGNC Symbol;Acc:HGNC:19375]	ENSG00000125648.15	SLC25A23	79085	-2.32	2.47	106	5.17e-21	3.65e-20	20.3
918	1	148607040	148679779	72740	-	ENSG00000286019	NOTCH2NLB	protein_coding	chromosome	notch 2 N-terminal like B [Source:HGNC Symbol;Acc:HGNC:53923]	ENSG00000286019.1	NOTCH2NLB	100996763	-2.32	2.11	83.8	1.66e-17	9.11e-17	16.8
919	5	288833	290321	1489	-	ENSG00000250848	AC021087.2	processed_pseudogene	chromosome	protein phosphatase 4, regulatory subunit 2 (PPP4R2) pseudogene	ENSG00000250848.1	AC021087.2	NA	-2.32	-1.51	63.2	5.75e-14	2.42e-13	13.2
920	CHR_HSCHR6_MHC_MANN_CTG1	32811324	32820618	9295	-	ENSG00000225824	HLA-DQB1	protein_coding	chromosome	major histocompatibility complex, class II, DQ beta 1 [Source:HGNC Symbol;Acc:HGNC:4944]	ENSG00000225824.8	HLA-DQB1	3119	-2.32	4.95	27.9	2.76e-07	6.25e-07	6.56
921	22	37225270	37244448	19179	-	ENSG00000128340	RAC2	protein_coding	chromosome	Rac family small GTPase 2 [Source:HGNC Symbol;Acc:HGNC:9802]	ENSG00000128340.15	RAC2	5880	-2.31	7.29	462	1.22e-59	7.6e-58	58.9
922	17	80206716	80220923	14208	-	ENSG00000181523	SGSH	protein_coding	chromosome	N-sulfoglucosamine sulfohydrolase [Source:HGNC Symbol;Acc:HGNC:10818]	ENSG00000181523.13	SGSH	6448	-2.31	4.31	181	1.19e-31	1.66e-30	30.9
923	3	39107704	39138903	31200	+	ENSG00000168026	TTC21A	protein_coding	chromosome	tetratricopeptide repeat domain 21A [Source:HGNC Symbol;Acc:HGNC:30761]	ENSG00000168026.18	TTC21A	199223	-2.31	3.96	171	2e-30	2.58e-29	29.7
924	2	127638381	127681786	43406	-	ENSG00000072163	LIMS2	protein_coding	chromosome	LIM zinc finger domain containing 2 [Source:HGNC Symbol;Acc:HGNC:16084]	ENSG00000072163.19	LIMS2	55679	-2.31	3.26	102	2.07e-20	1.4e-19	19.7
925	17	46762506	46833154	70649	-	ENSG00000108379	WNT3	protein_coding	chromosome	Wnt family member 3 [Source:HGNC Symbol;Acc:HGNC:12782]	ENSG00000108379.10	WNT3	7473	-2.31	-0.656	35.3	9.1e-09	2.38e-08	8.04
926	9	32551144	32568621	17478	+	ENSG00000235453	SMIM27	protein_coding	chromosome	small integral membrane protein 27 [Source:HGNC Symbol;Acc:HGNC:31420]	ENSG00000235453.10	SMIM27	100129250	-2.3	2.44	323	1.63e-47	5.53e-46	46.8
927	1	21217247	21345572	128326	-	ENSG00000117298	ECE1	protein_coding	chromosome	endothelin converting enzyme 1 [Source:HGNC Symbol;Acc:HGNC:3146]	ENSG00000117298.16	ECE1	1889	-2.3	5.16	146	6e-27	6.34e-26	26.2
928	CHR_HG926_PATCH	22855983	22878913	22931	+	ENSG00000284454	AC256236.2	protein_coding	chromosome	NULL	ENSG00000284454.2	AC256236.2	NA	-2.3	4.86	121	2.59e-23	2.15e-22	22.6
929	11	117900641	117929459	28819	-	ENSG00000137747	TMPRSS13	protein_coding	chromosome	transmembrane serine protease 13 [Source:HGNC Symbol;Acc:HGNC:29808]	ENSG00000137747.16	TMPRSS13	84000	-2.3	0.286	96.9	1.2e-19	7.7e-19	18.9
930	X	135050932	135052196	1265	-	ENSG00000203950	RTL8A	protein_coding	chromosome	retrotransposon Gag like 8A [Source:HGNC Symbol;Acc:HGNC:24514]	ENSG00000203950.6	RTL8A	26071	-2.3	1.84	91.5	8.9e-19	5.36e-18	18.1
931	11	107928448	107963482	35035	+	ENSG00000179331	RAB39A	protein_coding	chromosome	RAB39A, member RAS oncogene family [Source:HGNC Symbol;Acc:HGNC:16521]	ENSG00000179331.3	RAB39A	54734	-2.3	-0.955	78.8	1.15e-16	5.94e-16	15.9
932	17	7380534	7389774	9241	+	ENSG00000174292	TNK1	protein_coding	chromosome	tyrosine kinase non receptor 1 [Source:HGNC Symbol;Acc:HGNC:11940]	ENSG00000174292.12	TNK1	8711	-2.3	1.61	78	1.54e-16	7.86e-16	15.8
933	CHR_HSCHR6_MHC_MANN_CTG1	30304241	30311591	7351	+	ENSG00000239618	HLA-L	transcribed_unprocessed_pseudogene	chromosome	major histocompatibility complex, class I, L (pseudogene) [Source:HGNC Symbol;Acc:HGNC:4970]	ENSG00000239618.6	HLA-L	NA	-2.3	0.725	20.9	7.57e-06	1.5e-05	5.12
934	CHR_HG76_PATCH	8628793	8666765	37973	-	ENSG00000285032	MTMR9	protein_coding	chromosome	myotubularin related protein 9 [Source:HGNC Symbol;Acc:HGNC:14596]	ENSG00000285032.2	MTMR9	66036	-2.3	-0.61	19.8	1.25e-05	2.42e-05	4.9
935	19	38587641	38618882	31242	-	ENSG00000104814	MAP4K1	protein_coding	chromosome	mitogen-activated protein kinase kinase kinase kinase 1 [Source:HGNC Symbol;Acc:HGNC:6863]	ENSG00000104814.13	MAP4K1	11184	-2.29	6.05	1030	1.94e-92	7.47e-90	91.7
936	3	51971426	51981199	9774	+	ENSG00000248487	ABHD14A	protein_coding	chromosome	abhydrolase domain containing 14A [Source:HGNC Symbol;Acc:HGNC:24538]	ENSG00000248487.9	ABHD14A	25864	-2.29	2.52	373	3.73e-52	1.67e-50	51.4
937	1	161037631	161038977	1347	-	ENSG00000215845	TSTD1	protein_coding	chromosome	thiosulfate sulfurtransferase like domain containing 1 [Source:HGNC Symbol;Acc:HGNC:35410]	ENSG00000215845.11	TSTD1	100131187	-2.29	4.42	210	2.88e-35	4.93e-34	34.5
938	9	6834456	6835577	1122	+	ENSG00000230581	ACTG1P14	processed_pseudogene	chromosome	actin gamma 1 pseudogene 14 [Source:HGNC Symbol;Acc:HGNC:49751]	ENSG00000230581.2	ACTG1P14	NA	-2.29	1.73	168	6.34e-30	7.98e-29	29.2
939	19	49289638	49325215	35578	-	ENSG00000063127	SLC6A16	protein_coding	chromosome	solute carrier family 6 member 16 [Source:HGNC Symbol;Acc:HGNC:13622]	ENSG00000063127.16	SLC6A16	28968	-2.29	2.44	146	5.8e-27	6.14e-26	26.2
940	4	176065834	176182818	116985	+	ENSG00000150627	WDR17	protein_coding	chromosome	WD repeat domain 17 [Source:HGNC Symbol;Acc:HGNC:16661]	ENSG00000150627.15	WDR17	116966	-2.29	1.09	141	2.62e-26	2.65e-25	25.6
941	9	35649295	35650950	1656	-	ENSG00000137078	SIT1	protein_coding	chromosome	signaling threshold regulating transmembrane adaptor 1 [Source:HGNC Symbol;Acc:HGNC:17710]	ENSG00000137078.9	SIT1	27240	-2.29	3.84	54.7	1.92e-12	7.11e-12	11.7
942	1	40344850	40423326	78477	+	ENSG00000084070	SMAP2	protein_coding	chromosome	small ArfGAP2 [Source:HGNC Symbol;Acc:HGNC:25082]	ENSG00000084070.12	SMAP2	64744	-2.28	7.62	346	1.09e-49	4.22e-48	49
943	1	209756032	209782320	26289	+	ENSG00000009790	TRAF3IP3	protein_coding	chromosome	TRAF3 interacting protein 3 [Source:HGNC Symbol;Acc:HGNC:30766]	ENSG00000009790.15	TRAF3IP3	80342	-2.28	6.42	300	3.17e-45	9.53e-44	44.5
944	11	106051098	106077459	26362	-	ENSG00000182359	KBTBD3	protein_coding	chromosome	kelch repeat and BTB domain containing 3 [Source:HGNC Symbol;Acc:HGNC:22934]	ENSG00000182359.15	KBTBD3	143879	-2.28	2.07	290	3.18e-44	9.04e-43	43.5
945	19	12763003	12872740	109738	-	ENSG00000095066	HOOK2	protein_coding	chromosome	hook microtubule tethering protein 2 [Source:HGNC Symbol;Acc:HGNC:19885]	ENSG00000095066.11	HOOK2	29911	-2.28	4.19	254	1.99e-40	4.6e-39	39.7
946	CHR_HSCHR6_MHC_QBL_CTG1	32993608	33009820	16213	-	ENSG00000206291	HLA-DPA1	protein_coding	chromosome	major histocompatibility complex, class II, DP alpha 1 [Source:HGNC Symbol;Acc:HGNC:4938]	ENSG00000206291.10	HLA-DPA1	3113	-2.28	6.73	52.3	5.31e-12	1.9e-11	11.3
947	2	127418427	127429246	10820	+	ENSG00000115718	PROC	protein_coding	chromosome	protein C, inactivator of coagulation factors Va and VIIIa [Source:HGNC Symbol;Acc:HGNC:9451]	ENSG00000115718.17	PROC	5624	-2.28	-1.83	52.1	5.76e-12	2.05e-11	11.2
948	11	67403915	67410089	6175	+	ENSG00000175463	TBC1D10C	protein_coding	chromosome	TBC1 domain family member 10C [Source:HGNC Symbol;Acc:HGNC:24702]	ENSG00000175463.12	TBC1D10C	374403	-2.27	7.04	365	1.97e-51	8.53e-50	50.7
949	15	62253730	62270680	16951	-	ENSG00000260062	GOLGA2P11	transcribed_unprocessed_pseudogene	chromosome	GOLGA2 pseudogene 11 [Source:HGNC Symbol;Acc:HGNC:26788]	ENSG00000260062.3	GOLGA2P11	NA	-2.27	0.531	253	2.89e-40	6.61e-39	39.5
950	15	82262810	82284930	22121	+	ENSG00000188659	SAXO2	protein_coding	chromosome	stabilizer of axonemal microtubules 2 [Source:HGNC Symbol;Acc:HGNC:33727]	ENSG00000188659.9	SAXO2	283726	-2.27	1.11	75.5	4.14e-16	2.06e-15	15.4
951	12	107732871	107761272	28402	-	ENSG00000110851	PRDM4	protein_coding	chromosome	PR/SET domain 4 [Source:HGNC Symbol;Acc:HGNC:9348]	ENSG00000110851.12	PRDM4	11108	-2.26	5.72	509	3.28e-63	2.38e-61	62.5
952	3	38138478	38143022	4545	+	ENSG00000172936	MYD88	protein_coding	chromosome	MYD88 innate immune signal transduction adaptor [Source:HGNC Symbol;Acc:HGNC:7562]	ENSG00000172936.14	MYD88	4615	-2.26	5.55	445	2.97e-58	1.7e-56	57.5
953	3	108160812	108222435	61624	-	ENSG00000114446	IFT57	protein_coding	chromosome	intraflagellar transport 57 [Source:HGNC Symbol;Acc:HGNC:17367]	ENSG00000114446.5	IFT57	55081	-2.26	5.58	306	7.78e-46	2.42e-44	45.1
954	1	131025	134836	3812	+	ENSG00000233750	CICP27	processed_pseudogene	chromosome	capicua transcriptional repressor pseudogene 27 [Source:HGNC Symbol;Acc:HGNC:48835]	ENSG00000233750.3	CICP27	NA	-2.26	2.05	188	1.28e-32	1.88e-31	31.9
955	10	94402541	94536332	133792	+	ENSG00000108239	TBC1D12	protein_coding	chromosome	TBC1 domain family member 12 [Source:HGNC Symbol;Acc:HGNC:29082]	ENSG00000108239.9	TBC1D12	23232	-2.26	1.66	136	1.7e-25	1.62e-24	24.8
956	19	51517819	51531856	14038	-	ENSG00000105492	SIGLEC6	protein_coding	chromosome	sialic acid binding Ig like lectin 6 [Source:HGNC Symbol;Acc:HGNC:10875]	ENSG00000105492.16	SIGLEC6	946	-2.26	3.82	129	1.56e-24	1.41e-23	23.8
957	11	73646178	73662819	16642	+	ENSG00000021300	PLEKHB1	protein_coding	chromosome	pleckstrin homology domain containing B1 [Source:HGNC Symbol;Acc:HGNC:19079]	ENSG00000021300.14	PLEKHB1	58473	-2.26	1.72	123	1.28e-23	1.09e-22	22.9
958	9	137243584	137247770	4187	-	ENSG00000188163	FAM166A	protein_coding	chromosome	family with sequence similarity 166 member A [Source:HGNC Symbol;Acc:HGNC:33818]	ENSG00000188163.8	FAM166A	401565	-2.26	-1.11	94.1	3.46e-19	2.14e-18	18.5
959	17	60433678	60435996	2319	-	ENSG00000213228	RPL12P38	transcribed_processed_pseudogene	chromosome	ribosomal protein L12 pseudogene 38 [Source:HGNC Symbol;Acc:HGNC:36838]	ENSG00000213228.5	RPL12P38	NA	-2.26	0.359	42.4	3.77e-10	1.14e-09	9.42
960	CHR_HG2030_PATCH	133460113	133470996	10884	+	ENSG00000280479	CACFD1	protein_coding	chromosome	calcium channel flower domain containing 1 [Source:HGNC Symbol;Acc:HGNC:1365]	ENSG00000280479.2	CACFD1	11094	-2.25	3.14	218	2.63e-36	4.82e-35	35.6
961	11	108308519	108467531	159013	-	ENSG00000166323	C11orf65	protein_coding	chromosome	chromosome 11 open reading frame 65 [Source:HGNC Symbol;Acc:HGNC:28519]	ENSG00000166323.13	C11orf65	160140	-2.25	0.0241	181	9.65e-32	1.36e-30	31
962	7	152025674	152122340	96667	+	ENSG00000178234	GALNT11	protein_coding	chromosome	polypeptide N-acetylgalactosaminyltransferase 11 [Source:HGNC Symbol;Acc:HGNC:19875]	ENSG00000178234.13	GALNT11	63917	-2.25	2.76	135	1.81e-25	1.72e-24	24.7
963	17	35713791	35864615	150825	+	ENSG00000270647	TAF15	protein_coding	chromosome	TATA-box binding protein associated factor 15 [Source:HGNC Symbol;Acc:HGNC:11547]	ENSG00000270647.6	TAF15	8148	-2.25	3.45	79	1.07e-16	5.53e-16	16
964	CHR_HSCHR19LRC_PGF1_CTG3_1	54547681	54568080	20400	+	ENSG00000277807	LILRB1	protein_coding	chromosome	leukocyte immunoglobulin like receptor B1 [Source:HGNC Symbol;Acc:HGNC:6605]	ENSG00000277807.5	LILRB1	10859	-2.25	4.09	73.6	8.82e-16	4.28e-15	15.1
965	CHR_HSCHR6_MHC_MCF_CTG1	31648357	31650629	2273	+	ENSG00000226275	LTA	protein_coding	chromosome	lymphotoxin alpha [Source:HGNC Symbol;Acc:HGNC:6709]	ENSG00000226275.8	LTA	4049	-2.25	-0.237	26.5	5.2e-07	1.15e-06	6.28
966	5	56815549	56896152	80604	+	ENSG00000095015	MAP3K1	protein_coding	chromosome	mitogen-activated protein kinase kinase kinase 1 [Source:HGNC Symbol;Acc:HGNC:6848]	ENSG00000095015.6	MAP3K1	4214	-2.24	7.17	337	7.41e-49	2.74e-47	48.1
967	7	22812628	22822852	10225	-	ENSG00000196683	TOMM7	protein_coding	chromosome	translocase of outer mitochondrial membrane 7 [Source:HGNC Symbol;Acc:HGNC:21648]	ENSG00000196683.10	TOMM7	54543	-2.24	6.01	329	3.94e-48	1.38e-46	47.4
968	CHR_HSCHR8_4_CTG7	143017982	143023832	5851	+	ENSG00000278032	LY6E	protein_coding	chromosome	lymphocyte antigen 6 family member E [Source:HGNC Symbol;Acc:HGNC:6727]	ENSG00000278032.2	LY6E	4061	-2.24	5.77	175	6.38e-31	8.54e-30	30.2
969	11	60937084	60952530	15447	-	ENSG00000110446	SLC15A3	protein_coding	chromosome	solute carrier family 15 member 3 [Source:HGNC Symbol;Acc:HGNC:18068]	ENSG00000110446.11	SLC15A3	51296	-2.24	3.62	155	3.15e-28	3.62e-27	27.5
970	1	169690665	169711702	21038	-	ENSG00000188404	SELL	protein_coding	chromosome	selectin L [Source:HGNC Symbol;Acc:HGNC:10720]	ENSG00000188404.10	SELL	6402	-2.24	8.03	113	4.17e-22	3.18e-21	21.4
971	7	151238764	151277896	39133	-	ENSG00000082014	SMARCD3	protein_coding	chromosome	SWI/SNF related, matrix associated, actin dependent regulator of chromatin, subfamily d, member 3 [Source:HGNC Symbol;Acc:HGNC:11108]	ENSG00000082014.16	SMARCD3	6604	-2.24	0.654	94.9	2.54e-19	1.59e-18	18.6
972	11	2444684	2848991	404308	+	ENSG00000053918	KCNQ1	protein_coding	chromosome	potassium voltage-gated channel subfamily Q member 1 [Source:HGNC Symbol;Acc:HGNC:6294]	ENSG00000053918.17	KCNQ1	3784	-2.24	3.1	74.1	7.04e-16	3.44e-15	15.2
973	5	107376889	107670937	294049	-	ENSG00000184349	EFNA5	protein_coding	chromosome	ephrin A5 [Source:HGNC Symbol;Acc:HGNC:3225]	ENSG00000184349.13	EFNA5	1946	-2.24	-0.0462	49.3	1.94e-11	6.58e-11	10.7
974	3	194136148	194138732	2585	+	ENSG00000114315	HES1	protein_coding	chromosome	hes family bHLH transcription factor 1 [Source:HGNC Symbol;Acc:HGNC:5192]	ENSG00000114315.4	HES1	3280	-2.24	2.14	35.7	7.51e-09	1.98e-08	8.12
975	CHR_HSCHR4_1_CTG12	155924118	155953911	29794	-	ENSG00000263238	CTSO	protein_coding	chromosome	cathepsin O [Source:HGNC Symbol;Acc:HGNC:2542]	ENSG00000263238.1	CTSO	1519	-2.24	2.73	20.7	8.31e-06	1.64e-05	5.08
976	4	932387	958656	26270	+	ENSG00000127419	TMEM175	protein_coding	chromosome	transmembrane protein 175 [Source:HGNC Symbol;Acc:HGNC:28709]	ENSG00000127419.17	TMEM175	84286	-2.23	5.02	706	3.87e-76	6.52e-74	75.4
977	19	1026586	1039068	12483	+	ENSG00000064666	CNN2	protein_coding	chromosome	calponin 2 [Source:HGNC Symbol;Acc:HGNC:2156]	ENSG00000064666.15	CNN2	1265	-2.23	6.83	208	4.75e-35	8.06e-34	34.3
978	19	4502180	4518465	16286	-	ENSG00000167676	PLIN4	protein_coding	chromosome	perilipin 4 [Source:HGNC Symbol;Acc:HGNC:29393]	ENSG00000167676.4	PLIN4	729359	-2.23	-0.219	42.9	3.01e-10	9.13e-10	9.52
979	17	7930345	7932123	1779	-	ENSG00000170043	TRAPPC1	protein_coding	chromosome	trafficking protein particle complex 1 [Source:HGNC Symbol;Acc:HGNC:19894]	ENSG00000170043.12	TRAPPC1	58485	-2.22	4.52	404	6.91e-55	3.47e-53	54.2
980	CHR_HSCHR22_2_CTG1	42079691	42084284	4594	+	ENSG00000272835	SMDT1	protein_coding	chromosome	single-pass membrane protein with aspartate rich tail 1 [Source:HGNC Symbol;Acc:HGNC:25055]	ENSG00000272835.3	SMDT1	91689	-2.22	1.86	240	9e-39	1.89e-37	38
981	14	100333790	100376805	43016	-	ENSG00000140105	WARS	protein_coding	chromosome	tryptophanyl-tRNA synthetase [Source:HGNC Symbol;Acc:HGNC:12729]	ENSG00000140105.18	WARS	7453	-2.22	5.66	229	1.7e-37	3.32e-36	36.8
982	17	43216941	43305397	88457	-	ENSG00000236383	CCDC200	protein_coding	chromosome	coiled-coil domain containing 200 [Source:HGNC Symbol;Acc:HGNC:43658]	ENSG00000236383.8	CCDC200	100874261	-2.22	1.78	188	1.54e-32	2.26e-31	31.8
983	19	39433137	39435949	2813	-	ENSG00000105193	RPS16	protein_coding	chromosome	ribosomal protein S16 [Source:HGNC Symbol;Acc:HGNC:10396]	ENSG00000105193.9	RPS16	6217	-2.22	8.07	137	1e-25	9.69e-25	25
984	1	1203508	1206592	3085	-	ENSG00000186891	TNFRSF18	protein_coding	chromosome	TNF receptor superfamily member 18 [Source:HGNC Symbol;Acc:HGNC:11914]	ENSG00000186891.14	TNFRSF18	8784	-2.22	1.1	47.2	4.76e-11	1.56e-10	10.3
985	22	38468078	38483447	15370	+	ENSG00000100196	KDELR3	protein_coding	chromosome	KDEL endoplasmic reticulum protein retention receptor 3 [Source:HGNC Symbol;Acc:HGNC:6306]	ENSG00000100196.11	KDELR3	11015	-2.22	-0.597	36.2	5.94e-09	1.58e-08	8.23
986	7	65647823	65718688	70866	+	ENSG00000273024	INTS4P2	transcribed_unprocessed_pseudogene	chromosome	integrator complex subunit 4 pseudogene 2 [Source:HGNC Symbol;Acc:HGNC:22351]	ENSG00000273024.6	INTS4P2	NA	-2.22	-1.94	32.6	3.09e-08	7.68e-08	7.51
987	22	37570248	37582616	12369	-	ENSG00000100079	LGALS2	protein_coding	chromosome	galectin 2 [Source:HGNC Symbol;Acc:HGNC:6562]	ENSG00000100079.7	LGALS2	3957	-2.22	-0.257	27.6	3.08e-07	6.94e-07	6.51
988	X	71107404	71112108	4705	-	ENSG00000147168	IL2RG	protein_coding	chromosome	interleukin 2 receptor subunit gamma [Source:HGNC Symbol;Acc:HGNC:6010]	ENSG00000147168.12	IL2RG	3561	-2.21	6.66	356	1.25e-50	5.08e-49	49.9
989	5	141636950	141641064	4115	+	ENSG00000164620	RELL2	protein_coding	chromosome	RELT like 2 [Source:HGNC Symbol;Acc:HGNC:26902]	ENSG00000164620.9	RELL2	285613	-2.21	2.61	130	9.79e-25	8.98e-24	24
990	7	151012209	151024499	12291	-	ENSG00000181652	ATG9B	protein_coding	chromosome	autophagy related 9B [Source:HGNC Symbol;Acc:HGNC:21899]	ENSG00000181652.19	ATG9B	285973	-2.21	0.344	104	1.02e-20	7.04e-20	20
991	CHR_HSCHR6_MHC_COX_CTG1	32870929	32893044	22116	-	ENSG00000243719	HLA-DMA	protein_coding	chromosome	major histocompatibility complex, class II, DM alpha [Source:HGNC Symbol;Acc:HGNC:4934]	ENSG00000243719.7	HLA-DMA	3108	-2.21	7.22	96.6	1.34e-19	8.56e-19	18.9
992	6	29555629	29633976	78348	-	ENSG00000204681	GABBR1	protein_coding	chromosome	gamma-aminobutyric acid type B receptor subunit 1 [Source:HGNC Symbol;Acc:HGNC:4070]	ENSG00000204681.11	GABBR1	2550	-2.21	5.02	90.2	1.45e-18	8.68e-18	17.8
993	3	122055362	122121139	65778	+	ENSG00000114013	CD86	protein_coding	chromosome	CD86 molecule [Source:HGNC Symbol;Acc:HGNC:1705]	ENSG00000114013.16	CD86	942	-2.21	3.84	81.5	4.07e-17	2.18e-16	16.4
994	6	88139864	88166359	26496	-	ENSG00000118432	CNR1	protein_coding	chromosome	cannabinoid receptor 1 [Source:HGNC Symbol;Acc:HGNC:2159]	ENSG00000118432.12	CNR1	1268	-2.21	1.68	29.6	1.2e-07	2.8e-07	6.92
995	22	39014257	39020352	6096	+	ENSG00000244509	APOBEC3C	protein_coding	chromosome	apolipoprotein B mRNA editing enzyme catalytic subunit 3C [Source:HGNC Symbol;Acc:HGNC:17353]	ENSG00000244509.4	APOBEC3C	27350	-2.2	5.8	447	1.92e-58	1.11e-56	57.7
996	1	160205337	160215376	10040	+	ENSG00000162734	PEA15	protein_coding	chromosome	proliferation and apoptosis adaptor protein 15 [Source:HGNC Symbol;Acc:HGNC:8822]	ENSG00000162734.12	PEA15	8682	-2.2	4.64	445	2.6e-58	1.5e-56	57.6
997	11	67350772	67356972	6201	-	ENSG00000175482	POLD4	protein_coding	chromosome	DNA polymerase delta 4, accessory subunit [Source:HGNC Symbol;Acc:HGNC:14106]	ENSG00000175482.9	POLD4	57804	-2.2	5.54	383	4.23e-53	1.96e-51	52.4
998	16	23463542	23521995	58454	-	ENSG00000103365	GGA2	protein_coding	chromosome	golgi associated, gamma adaptin ear containing, ARF binding protein 2 [Source:HGNC Symbol;Acc:HGNC:16064]	ENSG00000103365.15	GGA2	23062	-2.2	7.54	267	8.74e-42	2.18e-40	41.1
999	17	10716002	10716511	510	-	ENSG00000264176	MAGOH2P	transcribed_processed_pseudogene	chromosome	mago homolog 2, pseudogene [Source:HGNC Symbol;Acc:HGNC:30148]	ENSG00000264176.1	MAGOH2P	NA	-2.2	-0.935	85.8	7.63e-18	4.32e-17	17.1
1000	3	170418865	170454733	35869	+	ENSG00000013297	CLDN11	protein_coding	chromosome	claudin 11 [Source:HGNC Symbol;Acc:HGNC:8514]	ENSG00000013297.11	CLDN11	5010	-2.2	-0.933	74.7	5.55e-16	2.73e-15	15.3
1001	4	67558727	67607337	48611	+	ENSG00000035720	STAP1	protein_coding	chromosome	signal transducing adaptor family member 1 [Source:HGNC Symbol;Acc:HGNC:24133]	ENSG00000035720.8	STAP1	26228	-2.2	5.27	65.3	2.45e-14	1.06e-13	13.6
1002	6	30259584	30293014	33431	+	ENSG00000243753	HLA-L	transcribed_unprocessed_pseudogene	chromosome	major histocompatibility complex, class I, L (pseudogene) [Source:HGNC Symbol;Acc:HGNC:4970]	ENSG00000243753.5	HLA-L	NA	-2.2	2.56	52.1	5.69e-12	2.03e-11	11.2
1003	9	96725890	96727469	1580	+	ENSG00000233820	AL589843.2	transcribed_processed_pseudogene	chromosome	makorin, ring finger protein, 2 (MKRN2) pseudogene	ENSG00000233820.2	AL589843.2	NA	-2.2	-1.69	34.5	1.32e-08	3.4e-08	7.88
1004	22	42126499	42130881	4383	-	ENSG00000100197	CYP2D6	protein_coding	chromosome	cytochrome P450 family 2 subfamily D member 6 [Source:HGNC Symbol;Acc:HGNC:2625]	ENSG00000100197.22	CYP2D6	1565	-2.2	-1.44	30.9	6.87e-08	1.65e-07	7.16
1005	16	2513952	2520218	6267	+	ENSG00000185883	ATP6V0C	protein_coding	chromosome	ATPase H+ transporting V0 subunit c [Source:HGNC Symbol;Acc:HGNC:855]	ENSG00000185883.12	ATP6V0C	527	-2.19	5.18	301	2.33e-45	7.07e-44	44.6
1006	15	81309053	81324183	15131	-	ENSG00000172345	STARD5	protein_coding	chromosome	StAR related lipid transfer domain containing 5 [Source:HGNC Symbol;Acc:HGNC:18065]	ENSG00000172345.14	STARD5	80765	-2.19	3.39	272	2.69e-42	6.83e-41	41.6
1007	19	7629793	7631956	2164	+	ENSG00000229833	PET100	protein_coding	chromosome	PET100 cytochrome c oxidase chaperone [Source:HGNC Symbol;Acc:HGNC:40038]	ENSG00000229833.10	PET100	100131801	-2.19	4.91	140	4.41e-26	4.39e-25	25.4
1008	10	114431113	114768061	336949	-	ENSG00000099204	ABLIM1	protein_coding	chromosome	actin binding LIM protein 1 [Source:HGNC Symbol;Acc:HGNC:78]	ENSG00000099204.20	ABLIM1	3983	-2.19	6.52	109	1.68e-21	1.23e-20	20.8
1009	15	57591908	57714745	122838	+	ENSG00000137878	GCOM1	protein_coding	chromosome	GRINL1A complex locus 1 [Source:HGNC Symbol;Acc:HGNC:26424]	ENSG00000137878.17	GCOM1	145781	-2.19	0.375	101	2.43e-20	1.64e-19	19.6
1010	5	139647299	139683882	36584	+	ENSG00000171604	CXXC5	protein_coding	chromosome	CXXC finger protein 5 [Source:HGNC Symbol;Acc:HGNC:26943]	ENSG00000171604.12	CXXC5	51523	-2.19	5.87	101	2.93e-20	1.97e-19	19.5
1011	4	155342658	155376970	34313	-	ENSG00000164114	MAP9	protein_coding	chromosome	microtubule associated protein 9 [Source:HGNC Symbol;Acc:HGNC:26118]	ENSG00000164114.19	MAP9	79884	-2.19	2.91	55.9	1.18e-12	4.46e-12	11.9
1012	7	144294480	144300934	6455	+	ENSG00000228960	OR2A9P	transcribed_unprocessed_pseudogene	chromosome	olfactory receptor family 2 subfamily A member 9 pseudogene [Source:HGNC Symbol;Acc:HGNC:8236]	ENSG00000228960.6	OR2A9P	NA	-2.19	1.65	54.8	1.88e-12	6.98e-12	11.7
1013	6	30345131	30346884	1754	+	ENSG00000241370	RPP21	protein_coding	chromosome	ribonuclease P/MRP subunit p21 [Source:HGNC Symbol;Acc:HGNC:21300]	ENSG00000241370.5	RPP21	79897	-2.19	1.4	34.1	1.58e-08	4.04e-08	7.8
1014	9	65287914	65323015	35102	-	ENSG00000204778	CBWD4P	unprocessed_pseudogene	chromosome	COBW domain containing 4 pseudogene [Source:HGNC Symbol;Acc:HGNC:18520]	ENSG00000204778.4	CBWD4P	NA	-2.19	-0.721	33.2	2.39e-08	6e-08	7.62
1015	7	97969005	97972254	3250	-	ENSG00000243554	AC004967.1	transcribed_unprocessed_pseudogene	chromosome	CCZ1 homolog, vacuolar protein trafficking and biogenesis associated (CCZ1) pseudogene	ENSG00000243554.1	AC004967.1	NA	-2.18	0.158	162	3.97e-29	4.77e-28	28.4
1016	12	6444867	6451718	6852	+	ENSG00000139193	CD27	protein_coding	chromosome	CD27 molecule [Source:HGNC Symbol;Acc:HGNC:11922]	ENSG00000139193.3	CD27	939	-2.18	4.53	72.9	1.16e-15	5.56e-15	14.9
1017	12	52006946	52015889	8944	+	ENSG00000161835	GRASP	protein_coding	chromosome	general receptor for phosphoinositides 1 associated scaffold protein [Source:HGNC Symbol;Acc:HGNC:18707]	ENSG00000161835.11	GRASP	160622	-2.18	5.71	39	1.73e-09	4.87e-09	8.76
1018	6	99520693	99589899	69207	+	ENSG00000279170	TSTD3	protein_coding	chromosome	thiosulfate sulfurtransferase like domain containing 3 [Source:HGNC Symbol;Acc:HGNC:40910]	ENSG00000279170.2	TSTD3	100130890	-2.17	2.42	227	2.75e-37	5.3e-36	36.6
1019	12	92140278	92145846	5569	-	ENSG00000133639	BTG1	protein_coding	chromosome	BTG anti-proliferation factor 1 [Source:HGNC Symbol;Acc:HGNC:1130]	ENSG00000133639.5	BTG1	694	-2.17	9.14	195	1.97e-33	3.03e-32	32.7
1020	16	56932142	56944864	12723	+	ENSG00000051108	HERPUD1	protein_coding	chromosome	homocysteine inducible ER protein with ubiquitin like domain 1 [Source:HGNC Symbol;Acc:HGNC:13744]	ENSG00000051108.15	HERPUD1	9709	-2.17	6.83	164	1.63e-29	2.01e-28	28.8
1021	X	49205063	49233371	28309	-	ENSG00000102001	CACNA1F	protein_coding	chromosome	calcium voltage-gated channel subunit alpha1 F [Source:HGNC Symbol;Acc:HGNC:1393]	ENSG00000102001.12	CACNA1F	778	-2.17	1.4	99.2	5.19e-20	3.41e-19	19.3
1022	19	51331536	51342124	10589	-	ENSG00000186806	VSIG10L	protein_coding	chromosome	V-set and immunoglobulin domain containing 10 like [Source:HGNC Symbol;Acc:HGNC:27111]	ENSG00000186806.5	VSIG10L	147645	-2.17	-0.435	96.2	1.59e-19	1.01e-18	18.8
1023	3	197668867	197749727	80861	-	ENSG00000145016	RUBCN	protein_coding	chromosome	rubicon autophagy regulator [Source:HGNC Symbol;Acc:HGNC:28991]	ENSG00000145016.16	RUBCN	9711	-2.16	6.39	562	5.65e-67	5.25e-65	66.2
1024	19	48965309	48966879	1571	+	ENSG00000087086	FTL	protein_coding	chromosome	ferritin light chain [Source:HGNC Symbol;Acc:HGNC:3999]	ENSG00000087086.15	FTL	2512	-2.16	9.1	235	3.39e-38	6.9e-37	37.5
1025	5	38845858	38945596	99739	+	ENSG00000145623	OSMR	protein_coding	chromosome	oncostatin M receptor [Source:HGNC Symbol;Acc:HGNC:8507]	ENSG00000145623.13	OSMR	9180	-2.16	2.18	51.5	7.42e-12	2.62e-11	11.1
1026	8	78760142	78762431	2290	-	ENSG00000253919	THAP12P7	processed_pseudogene	chromosome	THAP domain containing 12 pseudogene 7 [Source:HGNC Symbol;Acc:HGNC:39574]	ENSG00000253919.1	THAP12P7	NA	-2.16	-1.41	38.2	2.48e-09	6.86e-09	8.61
1027	14	19402486	19434341	31856	-	ENSG00000187537	POTEG	protein_coding	chromosome	POTE ankyrin domain family member G [Source:HGNC Symbol;Acc:HGNC:33896]	ENSG00000187537.13	POTEG	404785	-2.16	-1.62	23.6	2.04e-06	4.26e-06	5.69
1028	6	32578769	32589848	11080	-	ENSG00000196126	HLA-DRB1	protein_coding	chromosome	major histocompatibility complex, class II, DR beta 1 [Source:HGNC Symbol;Acc:HGNC:4948]	ENSG00000196126.11	HLA-DRB1	3123	-2.16	6.96	23.4	2.25e-06	4.69e-06	5.65
1029	11	67435510	67437682	2173	-	ENSG00000213402	PTPRCAP	protein_coding	chromosome	protein tyrosine phosphatase receptor type C associated protein [Source:HGNC Symbol;Acc:HGNC:9667]	ENSG00000213402.3	PTPRCAP	5790	-2.15	6.83	382	5.58e-53	2.57e-51	52.3
1030	1	1331280	1335314	4035	+	ENSG00000169962	TAS1R3	protein_coding	chromosome	taste 1 receptor member 3 [Source:HGNC Symbol;Acc:HGNC:15661]	ENSG00000169962.5	TAS1R3	83756	-2.15	1.65	245	2.2e-39	4.81e-38	38.7
1031	CHR_HSCHR6_MHC_DBB_CTG1	31951992	31954474	2483	-	ENSG00000236765	DXO	protein_coding	chromosome	decapping exoribonuclease [Source:HGNC Symbol;Acc:HGNC:2992]	ENSG00000236765.6	DXO	1797	-2.15	1.52	14	0.000224	0.000381	3.65
1032	19	35742464	35745445	2982	-	ENSG00000161265	U2AF1L4	protein_coding	chromosome	U2 small nuclear RNA auxiliary factor 1 like 4 [Source:HGNC Symbol;Acc:HGNC:23020]	ENSG00000161265.15	U2AF1L4	199746	-2.14	4.27	557	1.19e-66	1.09e-64	65.9
1033	6	43307134	43369647	62514	-	ENSG00000171467	ZNF318	protein_coding	chromosome	zinc finger protein 318 [Source:HGNC Symbol;Acc:HGNC:13578]	ENSG00000171467.16	ZNF318	24149	-2.14	6.59	273	2.12e-42	5.43e-41	41.7
1034	3	141324213	141449792	125580	+	ENSG00000177311	ZBTB38	protein_coding	chromosome	zinc finger and BTB domain containing 38 [Source:HGNC Symbol;Acc:HGNC:26636]	ENSG00000177311.11	ZBTB38	253461	-2.14	4.39	203	1.75e-34	2.87e-33	33.8
1035	1	166868748	166869209	462	+	ENSG00000225171	DUTP6	processed_pseudogene	chromosome	deoxyuridine triphosphatase pseudogene 6 [Source:HGNC Symbol;Acc:HGNC:39519]	ENSG00000225171.2	DUTP6	NA	-2.14	-1.57	133	4.52e-25	4.22e-24	24.3
1036	19	48321509	48330553	9045	+	ENSG00000142227	EMP3	protein_coding	chromosome	epithelial membrane protein 3 [Source:HGNC Symbol;Acc:HGNC:3335]	ENSG00000142227.11	EMP3	2014	-2.14	6.27	119	4.02e-23	3.3e-22	22.4
1037	3	52221080	52226163	5084	-	ENSG00000239732	TLR9	protein_coding	chromosome	toll like receptor 9 [Source:HGNC Symbol;Acc:HGNC:15633]	ENSG00000239732.3	TLR9	54106	-2.14	1.67	80.5	5.93e-17	3.13e-16	16.2
1038	15	42939310	42940358	1049	-	ENSG00000254793	FDPSP4	processed_pseudogene	chromosome	farnesyl diphosphate synthase pseudogene 4 [Source:HGNC Symbol;Acc:HGNC:3635]	ENSG00000254793.1	FDPSP4	NA	-2.14	-1.59	64.9	2.82e-14	1.21e-13	13.6
1039	11	124739942	124747210	7269	+	ENSG00000154146	NRGN	protein_coding	chromosome	neurogranin [Source:HGNC Symbol;Acc:HGNC:8000]	ENSG00000154146.13	NRGN	4900	-2.14	1.63	54.8	1.84e-12	6.83e-12	11.7
1040	CHR_HSCHR6_MHC_SSTO_CTG1	32670593	32703817	33225	-	ENSG00000228080	HLA-DRB1	protein_coding	chromosome	major histocompatibility complex, class II, DR beta 1 [Source:HGNC Symbol;Acc:HGNC:4948]	ENSG00000228080.10	HLA-DRB1	3123	-2.14	7.13	21.8	4.78e-06	9.66e-06	5.32
1041	1	211326615	211374946	48332	+	ENSG00000082512	TRAF5	protein_coding	chromosome	TNF receptor associated factor 5 [Source:HGNC Symbol;Acc:HGNC:12035]	ENSG00000082512.15	TRAF5	7188	-2.13	6.54	230	1.16e-37	2.29e-36	36.9
1042	5	141639302	141651418	12117	-	ENSG00000197948	FCHSD1	protein_coding	chromosome	FCH and double SH3 domains 1 [Source:HGNC Symbol;Acc:HGNC:25463]	ENSG00000197948.11	FCHSD1	89848	-2.13	4.97	106	5.14e-21	3.63e-20	20.3
1043	17	64847386	64847728	343	+	ENSG00000272400	AC103810.9	unprocessed_pseudogene	chromosome	family with sequence similarity 215, member A (non-protein coding) (FAM215A) pseudogene	ENSG00000272400.1	AC103810.9	NA	-2.13	0.0712	94.7	2.72e-19	1.7e-18	18.6
1044	22	50525752	50530032	4281	-	ENSG00000025708	TYMP	protein_coding	chromosome	thymidine phosphorylase [Source:HGNC Symbol;Acc:HGNC:3148]	ENSG00000025708.14	TYMP	1890	-2.13	3.91	75.7	3.88e-16	1.93e-15	15.4
1045	8	144502973	144507174	4202	+	ENSG00000167701	GPT	protein_coding	chromosome	glutamic--pyruvic transaminase [Source:HGNC Symbol;Acc:HGNC:4552]	ENSG00000167701.14	GPT	2875	-2.13	-0.609	71.7	1.85e-15	8.71e-15	14.7
1046	CHR_HSCHR15_5_CTG8	82380817	82395723	14907	-	ENSG00000282377	AC011295.3	transcribed_unprocessed_pseudogene	chromosome	chondroitin sulfate proteoglycan 4 (CSPG4) pseudogene	ENSG00000282377.1	AC011295.3	NA	-2.13	-0.73	43.3	2.55e-10	7.79e-10	9.59
1047	CHR_HSCHR6_MHC_MCF_CTG1	30567930	30572668	4739	+	ENSG00000225201	HLA-E	protein_coding	chromosome	major histocompatibility complex, class I, E [Source:HGNC Symbol;Acc:HGNC:4962]	ENSG00000225201.6	HLA-E	3133	-2.13	4.34	9.4	0.0024	0.00365	2.62
1048	6	28080568	28089563	8996	+	ENSG00000197279	ZNF165	protein_coding	chromosome	zinc finger protein 165 [Source:HGNC Symbol;Acc:HGNC:12953]	ENSG00000197279.4	ZNF165	7718	-2.12	2.4	178	2.79e-31	3.83e-30	30.6
1049	1	160796074	160828261	32188	+	ENSG00000122224	LY9	protein_coding	chromosome	lymphocyte antigen 9 [Source:HGNC Symbol;Acc:HGNC:6730]	ENSG00000122224.18	LY9	4063	-2.12	5.74	134	2.88e-25	2.72e-24	24.5
1050	3	119579268	119589945	10678	+	ENSG00000144843	ADPRH	protein_coding	chromosome	ADP-ribosylarginine hydrolase [Source:HGNC Symbol;Acc:HGNC:269]	ENSG00000144843.11	ADPRH	141	-2.12	2.54	84.2	1.44e-17	7.98e-17	16.8
1051	21	45073853	45226560	152708	+	ENSG00000197381	ADARB1	protein_coding	chromosome	adenosine deaminase RNA specific B1 [Source:HGNC Symbol;Acc:HGNC:226]	ENSG00000197381.16	ADARB1	104	-2.12	4.8	72	1.64e-15	7.74e-15	14.8
1052	19	200499	201174	676	-	ENSG00000282339	AC010507.2	transcribed_processed_pseudogene	chromosome	novel pseudogene	ENSG00000282339.1	AC010507.2	NA	-2.12	0.842	42.4	3.8e-10	1.14e-09	9.42
1053	9	138150075	138177433	27359	+	ENSG00000159247	TUBBP5	transcribed_unprocessed_pseudogene	chromosome	tubulin beta pseudogene 5 [Source:HGNC Symbol;Acc:HGNC:23674]	ENSG00000159247.13	TUBBP5	NA	-2.12	-1.04	30.1	9.55e-08	2.25e-07	7.02
1054	1	160670148	160670979	832	+	ENSG00000235101	SETP9	transcribed_processed_pseudogene	chromosome	SET pseudogene 9 [Source:HGNC Symbol;Acc:HGNC:42928]	ENSG00000235101.1	SETP9	NA	-2.12	-1.06	29.7	1.16e-07	2.72e-07	6.93
1055	MT	10059	10404	346	+	ENSG00000198840	MT-ND3	protein_coding	chromosome	mitochondrially encoded NADH:ubiquinone oxidoreductase core subunit 3 [Source:HGNC Symbol;Acc:HGNC:7458]	ENSG00000198840.2	MT-ND3	4537	-2.11	8.46	159	9.91e-29	1.17e-27	28
1056	4	152618628	152680012	61385	-	ENSG00000170006	TMEM154	protein_coding	chromosome	transmembrane protein 154 [Source:HGNC Symbol;Acc:HGNC:26489]	ENSG00000170006.12	TMEM154	201799	-2.11	6.16	137	8.93e-26	8.7e-25	25
1057	8	66021553	66101245	79693	+	ENSG00000147570	DNAJC5B	protein_coding	chromosome	DnaJ heat shock protein family (Hsp40) member C5 beta [Source:HGNC Symbol;Acc:HGNC:24138]	ENSG00000147570.10	DNAJC5B	85479	-2.11	1.29	125	5.07e-24	4.43e-23	23.3
1058	16	29336	38321	8986	-	ENSG00000226942	IL9RP3	unprocessed_pseudogene	chromosome	interleukin 9 receptor pseudogene 3 [Source:HGNC Symbol;Acc:HGNC:6033]	ENSG00000226942.2	IL9RP3	NA	-2.11	0.989	116	1.35e-22	1.06e-21	21.9
1059	CHR_HSCHR6_MHC_MCF_CTG1	29719887	29722948	3062	+	ENSG00000234487	HLA-F	protein_coding	chromosome	major histocompatibility complex, class I, F [Source:HGNC Symbol;Acc:HGNC:4963]	ENSG00000234487.11	HLA-F	3134	-2.11	4.64	60.9	1.47e-13	5.98e-13	12.8
1060	14	106851123	106851417	295	-	ENSG00000211978	IGHV5-78	IG_V_pseudogene	chromosome	immunoglobulin heavy variable 5-78 (pseudogene) [Source:HGNC Symbol;Acc:HGNC:5660]	ENSG00000211978.2	IGHV5-78	NA	-2.11	2.62	46.2	7.35e-11	2.36e-10	10.1
1061	7	102433106	102456825	23720	+	ENSG00000160991	ORAI2	protein_coding	chromosome	ORAI calcium release-activated calcium modulator 2 [Source:HGNC Symbol;Acc:HGNC:21667]	ENSG00000160991.16	ORAI2	80228	-2.1	7.16	331	2.72e-48	9.65e-47	47.6
1062	12	122834453	122862961	28509	+	ENSG00000130787	HIP1R	protein_coding	chromosome	huntingtin interacting protein 1 related [Source:HGNC Symbol;Acc:HGNC:18415]	ENSG00000130787.14	HIP1R	9026	-2.1	6.84	201	2.91e-34	4.72e-33	33.5
1063	X	104112131	104115846	3716	+	ENSG00000166707	ZCCHC18	protein_coding	chromosome	zinc finger CCHC-type containing 18 [Source:HGNC Symbol;Acc:HGNC:32459]	ENSG00000166707.11	ZCCHC18	644353	-2.1	2.07	166	9.56e-30	1.19e-28	29
1064	16	85899162	85922606	23445	+	ENSG00000140968	IRF8	protein_coding	chromosome	interferon regulatory factor 8 [Source:HGNC Symbol;Acc:HGNC:5358]	ENSG00000140968.11	IRF8	3394	-2.1	7.3	94.8	2.63e-19	1.64e-18	18.6
1065	5	17065598	17276843	211246	+	ENSG00000176788	BASP1	protein_coding	chromosome	brain abundant membrane attached signal protein 1 [Source:HGNC Symbol;Acc:HGNC:957]	ENSG00000176788.9	BASP1	10409	-2.1	4.25	58.4	4.07e-13	1.6e-12	12.4
1066	CHR_HSCHR6_MHC_SSTO_CTG1	32748163	32755410	7248	-	ENSG00000231939	HLA-DQB1	protein_coding	chromosome	major histocompatibility complex, class II, DQ beta 1 [Source:HGNC Symbol;Acc:HGNC:4944]	ENSG00000231939.5	HLA-DQB1	3119	-2.1	4.3	14.9	0.000142	0.000248	3.85
1067	1	153947669	153958615	10947	-	ENSG00000160741	CRTC2	protein_coding	chromosome	CREB regulated transcription coactivator 2 [Source:HGNC Symbol;Acc:HGNC:27301]	ENSG00000160741.17	CRTC2	200186	-2.09	5.23	387	2.13e-53	9.99e-52	52.7
1068	12	89588049	89709300	121252	-	ENSG00000070961	ATP2B1	protein_coding	chromosome	ATPase plasma membrane Ca2+ transporting 1 [Source:HGNC Symbol;Acc:HGNC:814]	ENSG00000070961.15	ATP2B1	490	-2.09	6.81	302	1.86e-45	5.67e-44	44.7
1069	14	64084232	64338112	253881	-	ENSG00000140009	ESR2	protein_coding	chromosome	estrogen receptor 2 [Source:HGNC Symbol;Acc:HGNC:3468]	ENSG00000140009.18	ESR2	2100	-2.09	1.65	107	2.68e-21	1.93e-20	20.6
1070	14	100143957	100159645	15689	-	ENSG00000168350	DEGS2	protein_coding	chromosome	delta 4-desaturase, sphingolipid 2 [Source:HGNC Symbol;Acc:HGNC:20113]	ENSG00000168350.8	DEGS2	123099	-2.09	0.554	93	5.06e-19	3.1e-18	18.3
1071	2	94867486	94947341	79856	-	ENSG00000259848	AC097374.1	transcribed_unprocessed_pseudogene	chromosome	pseudogene similar to part of asparagine synthetase (ASNS)	ENSG00000259848.9	AC097374.1	NA	-2.09	1.18	38.3	2.35e-09	6.54e-09	8.63
1072	CHR_HSCHR12_3_CTG2	10845849	11167832	321984	-	ENSG00000277454	AC245078.1	protein_coding	chromosome	PRH1-PRR4 readthrough	ENSG00000277454.2	AC245078.1	NA	-2.09	-0.411	24.7	1.19e-06	2.54e-06	5.92
1073	CHR_HSCHR19_1_CTG3_1	34261710	34308123	46414	+	ENSG00000279389	KIAA0355	protein_coding	chromosome	KIAA0355 [Source:HGNC Symbol;Acc:HGNC:29016]	ENSG00000279389.3	KIAA0355	9710	-2.09	0.258	23.7	1.94e-06	4.06e-06	5.71
1074	22	22922594	22923034	441	+	ENSG00000211685	IGLC7	IG_C_gene	chromosome	immunoglobulin lambda constant 7 [Source:HGNC Symbol;Acc:HGNC:5861]	ENSG00000211685.3	IGLC7	NA	-2.09	2.66	18	3.15e-05	5.86e-05	4.5
1075	22	42617840	42649392	31553	-	ENSG00000100243	CYB5R3	protein_coding	chromosome	cytochrome b5 reductase 3 [Source:HGNC Symbol;Acc:HGNC:2873]	ENSG00000100243.21	CYB5R3	1727	-2.08	5.93	616	1.38e-70	1.53e-68	69.9
1076	12	51238724	51271362	32639	+	ENSG00000183283	DAZAP2	protein_coding	chromosome	DAZ associated protein 2 [Source:HGNC Symbol;Acc:HGNC:2684]	ENSG00000183283.16	DAZAP2	9802	-2.08	7.94	460	1.89e-59	1.15e-57	58.7
1077	16	24919389	25015666	96278	-	ENSG00000140750	ARHGAP17	protein_coding	chromosome	Rho GTPase activating protein 17 [Source:HGNC Symbol;Acc:HGNC:18239]	ENSG00000140750.17	ARHGAP17	55114	-2.08	6.24	381	6.8e-53	3.12e-51	52.2
1078	17	76470891	76501790	30900	-	ENSG00000129667	RHBDF2	protein_coding	chromosome	rhomboid 5 homolog 2 [Source:HGNC Symbol;Acc:HGNC:20788]	ENSG00000129667.12	RHBDF2	79651	-2.08	6.15	370	7.04e-52	3.1e-50	51.2
1079	8	51319577	51809445	489869	-	ENSG00000147485	PXDNL	protein_coding	chromosome	peroxidasin like [Source:HGNC Symbol;Acc:HGNC:26359]	ENSG00000147485.13	PXDNL	137902	-2.08	-0.815	116	1.43e-22	1.12e-21	21.8
1080	CHR_HSCHR11_1_CTG6	1559754	1577630	17877	-	ENSG00000273793	DUSP8	protein_coding	chromosome	dual specificity phosphatase 8 [Source:HGNC Symbol;Acc:HGNC:3074]	ENSG00000273793.3	DUSP8	1850	-2.08	2.01	38.2	2.46e-09	6.81e-09	8.61
1081	6	33064569	33080775	16207	-	ENSG00000231389	HLA-DPA1	protein_coding	chromosome	major histocompatibility complex, class II, DP alpha 1 [Source:HGNC Symbol;Acc:HGNC:4938]	ENSG00000231389.7	HLA-DPA1	3113	-2.08	7.25	23.5	2.18e-06	4.54e-06	5.66
1082	7	121325367	121341104	15738	+	ENSG00000002745	WNT16	protein_coding	chromosome	Wnt family member 16 [Source:HGNC Symbol;Acc:HGNC:16267]	ENSG00000002745.13	WNT16	51384	-2.08	1.83	15.6	0.000102	0.00018	3.99
1083	15	74782057	74803198	21142	+	ENSG00000103653	CSK	protein_coding	chromosome	C-terminal Src kinase [Source:HGNC Symbol;Acc:HGNC:2444]	ENSG00000103653.16	CSK	1445	-2.07	6.82	650	9.44e-73	1.27e-70	72
1084	3	12897043	13283281	386239	-	ENSG00000144711	IQSEC1	protein_coding	chromosome	IQ motif and Sec7 domain 1 [Source:HGNC Symbol;Acc:HGNC:29112]	ENSG00000144711.16	IQSEC1	9922	-2.07	7.04	227	2.79e-37	5.37e-36	36.6
1085	CHR_HSCHR19_4_CTG3_1	54102782	54108779	5998	+	ENSG00000276061	NDUFA3	protein_coding	chromosome	NADH:ubiquinone oxidoreductase subunit A3 [Source:HGNC Symbol;Acc:HGNC:7686]	ENSG00000276061.4	NDUFA3	4696	-2.07	2.66	63.5	5.09e-14	2.15e-13	13.3
1086	12	113392445	113426301	33857	-	ENSG00000135094	SDS	protein_coding	chromosome	serine dehydratase [Source:HGNC Symbol;Acc:HGNC:10691]	ENSG00000135094.11	SDS	10993	-2.07	-1.47	29.1	1.52e-07	3.53e-07	6.82
1087	17	75845699	75856507	10809	-	ENSG00000132471	WBP2	protein_coding	chromosome	WW domain binding protein 2 [Source:HGNC Symbol;Acc:HGNC:12738]	ENSG00000132471.12	WBP2	23558	-2.06	5.53	547	6.16e-66	5.41e-64	65.2
1088	20	36306336	36528637	222302	+	ENSG00000080845	DLGAP4	protein_coding	chromosome	DLG associated protein 4 [Source:HGNC Symbol;Acc:HGNC:24476]	ENSG00000080845.17	DLGAP4	22839	-2.06	4.71	436	1.43e-57	7.98e-56	56.8
1089	X	49071161	49074002	2842	-	ENSG00000243279	PRAF2	protein_coding	chromosome	PRA1 domain family member 2 [Source:HGNC Symbol;Acc:HGNC:28911]	ENSG00000243279.4	PRAF2	11230	-2.06	2.67	372	4.03e-52	1.79e-50	51.4
1090	10	74151202	74709963	558762	+	ENSG00000156110	ADK	protein_coding	chromosome	adenosine kinase [Source:HGNC Symbol;Acc:HGNC:257]	ENSG00000156110.14	ADK	132	-2.06	5.2	252	3.63e-40	8.29e-39	39.4
1091	15	69452814	69456205	3392	+	ENSG00000137818	RPLP1	protein_coding	chromosome	ribosomal protein lateral stalk subunit P1 [Source:HGNC Symbol;Acc:HGNC:10372]	ENSG00000137818.12	RPLP1	6176	-2.06	9.23	206	8.78e-35	1.47e-33	34.1
1092	1	151870866	151909637	38772	-	ENSG00000159445	THEM4	protein_coding	chromosome	thioesterase superfamily member 4 [Source:HGNC Symbol;Acc:HGNC:17947]	ENSG00000159445.13	THEM4	117145	-2.06	3.59	200	4.18e-34	6.71e-33	33.4
1093	1	586071	827796	241726	-	ENSG00000230021	AL669831.3	transcribed_processed_pseudogene	chromosome	septin 14 (SEPT14) pseudogene	ENSG00000230021.10	AL669831.3	NA	-2.06	3.41	178	3.07e-31	4.19e-30	30.5
1094	3	191329085	191398659	69575	+	ENSG00000152492	CCDC50	protein_coding	chromosome	coiled-coil domain containing 50 [Source:HGNC Symbol;Acc:HGNC:18111]	ENSG00000152492.15	CCDC50	152137	-2.06	6.83	117	9.82e-23	7.83e-22	22
1095	6	167111807	167139696	27890	+	ENSG00000112486	CCR6	protein_coding	chromosome	C-C motif chemokine receptor 6 [Source:HGNC Symbol;Acc:HGNC:1607]	ENSG00000112486.16	CCR6	1235	-2.06	4.28	110	1.18e-21	8.77e-21	20.9
1096	19	2511219	2702694	191476	-	ENSG00000176533	GNG7	protein_coding	chromosome	G protein subunit gamma 7 [Source:HGNC Symbol;Acc:HGNC:4410]	ENSG00000176533.13	GNG7	2788	-2.06	6.54	79.3	9.43e-17	4.91e-16	16
1097	16	15037854	15056079	18226	-	ENSG00000157045	NTAN1	protein_coding	chromosome	N-terminal asparagine amidase [Source:HGNC Symbol;Acc:HGNC:29909]	ENSG00000157045.9	NTAN1	123803	-2.06	1.35	23.2	2.5e-06	5.18e-06	5.6
1098	19	38867830	38878275	10446	-	ENSG00000187994	RINL	protein_coding	chromosome	Ras and Rab interactor like [Source:HGNC Symbol;Acc:HGNC:24795]	ENSG00000187994.14	RINL	126432	-2.05	3.88	301	2.63e-45	7.95e-44	44.6
1099	12	71686082	71705047	18966	+	ENSG00000139291	TMEM19	protein_coding	chromosome	transmembrane protein 19 [Source:HGNC Symbol;Acc:HGNC:25605]	ENSG00000139291.14	TMEM19	55266	-2.05	5.64	291	2.29e-44	6.55e-43	43.6
1100	6	36127809	36144524	16716	+	ENSG00000156711	MAPK13	protein_coding	chromosome	mitogen-activated protein kinase 13 [Source:HGNC Symbol;Acc:HGNC:6875]	ENSG00000156711.17	MAPK13	5603	-2.05	4.96	245	2.41e-39	5.24e-38	38.6
1101	MT	9207	9990	784	+	ENSG00000198938	MT-CO3	protein_coding	chromosome	mitochondrially encoded cytochrome c oxidase III [Source:HGNC Symbol;Acc:HGNC:7422]	ENSG00000198938.2	MT-CO3	4514	-2.05	11.7	154	4.86e-28	5.52e-27	27.3
1102	5	112885094	112885745	652	+	ENSG00000249947	XBP1P1	processed_pseudogene	chromosome	X-box binding protein 1 pseudogene 1 [Source:HGNC Symbol;Acc:HGNC:12802]	ENSG00000249947.2	XBP1P1	NA	-2.05	-1.67	58.7	3.64e-13	1.43e-12	12.4
1103	22	46360834	46537170	176337	-	ENSG00000075275	CELSR1	protein_coding	chromosome	cadherin EGF LAG seven-pass G-type receptor 1 [Source:HGNC Symbol;Acc:HGNC:1850]	ENSG00000075275.16	CELSR1	9620	-2.05	4.62	48.5	2.68e-11	8.99e-11	10.6
1104	CHR_HSCHR6_MHC_COX_CTG1	32986539	33002744	16206	-	ENSG00000224103	HLA-DPA1	protein_coding	chromosome	major histocompatibility complex, class II, DP alpha 1 [Source:HGNC Symbol;Acc:HGNC:4938]	ENSG00000224103.7	HLA-DPA1	3113	-2.05	8.16	46.9	5.41e-11	1.76e-10	10.3
1105	7	114086327	114693772	607446	+	ENSG00000128573	FOXP2	protein_coding	chromosome	forkhead box P2 [Source:HGNC Symbol;Acc:HGNC:13875]	ENSG00000128573.25	FOXP2	93986	-2.05	-0.654	7.29	0.00737	0.0106	2.13
1106	2	230415942	230545606	129665	+	ENSG00000067066	SP100	protein_coding	chromosome	SP100 nuclear antigen [Source:HGNC Symbol;Acc:HGNC:11206]	ENSG00000067066.17	SP100	6672	-2.04	7.55	662	1.87e-73	2.63e-71	72.7
1107	22	41699503	41799456	99954	+	ENSG00000167077	MEI1	protein_coding	chromosome	meiotic double-stranded break formation protein 1 [Source:HGNC Symbol;Acc:HGNC:28613]	ENSG00000167077.13	MEI1	150365	-2.04	3.87	179	2.08e-31	2.88e-30	30.7
1108	10	48684876	48982956	298081	+	ENSG00000128815	WDFY4	protein_coding	chromosome	WDFY family member 4 [Source:HGNC Symbol;Acc:HGNC:29323]	ENSG00000128815.19	WDFY4	57705	-2.04	7.84	119	4.04e-23	3.31e-22	22.4
1109	11	66362521	66372214	9694	-	ENSG00000174669	SLC29A2	protein_coding	chromosome	solute carrier family 29 member 2 [Source:HGNC Symbol;Acc:HGNC:11004]	ENSG00000174669.12	SLC29A2	3177	-2.04	2.19	86.1	6.95e-18	3.94e-17	17.2
1110	CHR_HSCHR17_7_CTG4	38553523	38565018	11496	+	ENSG00000275903	PSMB3	protein_coding	chromosome	proteasome subunit beta 3 [Source:HGNC Symbol;Acc:HGNC:9540]	ENSG00000275903.2	PSMB3	5691	-2.04	4.31	49.4	1.81e-11	6.14e-11	10.7
1111	7	144250045	144256244	6200	-	ENSG00000170356	OR2A20P	transcribed_unprocessed_pseudogene	chromosome	olfactory receptor family 2 subfamily A member 20 pseudogene [Source:HGNC Symbol;Acc:HGNC:15413]	ENSG00000170356.9	OR2A20P	NA	-2.04	1.57	41	7.06e-10	2.07e-09	9.15
1112	12	7729415	7751605	22191	-	ENSG00000198178	CLEC4C	protein_coding	chromosome	C-type lectin domain family 4 member C [Source:HGNC Symbol;Acc:HGNC:13258]	ENSG00000198178.10	CLEC4C	170482	-2.04	-0.296	34.6	1.26e-08	3.24e-08	7.9
1113	X	74732856	74925485	192630	-	ENSG00000050030	NEXMIF	protein_coding	chromosome	neurite extension and migration factor [Source:HGNC Symbol;Acc:HGNC:29433]	ENSG00000050030.15	NEXMIF	340533	-2.04	0.156	31.4	5.42e-08	1.31e-07	7.27
1114	2	96021946	96039451	17506	-	ENSG00000186281	GPAT2	protein_coding	chromosome	glycerol-3-phosphate acyltransferase 2, mitochondrial [Source:HGNC Symbol;Acc:HGNC:27168]	ENSG00000186281.12	GPAT2	150763	-2.04	1.43	22.9	2.87e-06	5.92e-06	5.54
1115	1	156728442	156736960	8519	+	ENSG00000143303	RRNAD1	protein_coding	chromosome	ribosomal RNA adenine dimethylase domain containing 1 [Source:HGNC Symbol;Acc:HGNC:24273]	ENSG00000143303.12	RRNAD1	51093	-2.03	3.47	535	4.61e-65	3.92e-63	64.3
1116	11	66070272	66244744	174473	+	ENSG00000175115	PACS1	protein_coding	chromosome	phosphofurin acidic cluster sorting protein 1 [Source:HGNC Symbol;Acc:HGNC:30032]	ENSG00000175115.12	PACS1	55690	-2.03	6.28	392	7.24e-54	3.46e-52	53.1
1117	12	53441678	53446645	4968	+	ENSG00000205352	PRR13	protein_coding	chromosome	proline rich 13 [Source:HGNC Symbol;Acc:HGNC:24528]	ENSG00000205352.11	PRR13	54458	-2.03	6.39	362	3.61e-51	1.54e-49	50.4
1118	11	65121780	65134533	12754	-	ENSG00000162298	SYVN1	protein_coding	chromosome	synoviolin 1 [Source:HGNC Symbol;Acc:HGNC:20738]	ENSG00000162298.18	SYVN1	84447	-2.03	6.36	233	4.82e-38	9.68e-37	37.3
1119	17	44004622	44009068	4447	+	ENSG00000161653	NAGS	protein_coding	chromosome	N-acetylglutamate synthase [Source:HGNC Symbol;Acc:HGNC:17996]	ENSG00000161653.11	NAGS	162417	-2.03	-1.65	69.8	3.98e-15	1.83e-14	14.4
1120	7	115935148	116159896	224749	-	ENSG00000105967	TFEC	protein_coding	chromosome	transcription factor EC [Source:HGNC Symbol;Acc:HGNC:11754]	ENSG00000105967.16	TFEC	22797	-2.03	3.9	38	2.68e-09	7.39e-09	8.57
1121	CHR_HSCHR6_MHC_APD_CTG1	33151483	33168112	16630	+	ENSG00000226071	HLA-DPB2	transcribed_unprocessed_pseudogene	chromosome	major histocompatibility complex, class II, DP beta 2 (pseudogene) [Source:HGNC Symbol;Acc:HGNC:4941]	ENSG00000226071.9	HLA-DPB2	NA	-2.03	-0.684	25.9	6.86e-07	1.5e-06	6.16
1122	7	143620943	143645675	24733	+	ENSG00000283537	AC073264.3	transcribed_unprocessed_pseudogene	chromosome	novel TRPM8 channel-associated factor pseudogene	ENSG00000283537.2	AC073264.3	NA	-2.03	-0.3	22.4	3.57e-06	7.3e-06	5.45
1123	CHR_HSCHR16_1_CTG1	14435701	14632727	197027	-	ENSG00000274829	PARN	protein_coding	chromosome	poly(A)-specific ribonuclease [Source:HGNC Symbol;Acc:HGNC:8609]	ENSG00000274829.4	PARN	5073	-2.03	1.81	18.6	2.27e-05	4.29e-05	4.64
1124	CHR_HSCHR6_MHC_SSTO_CTG1	31768274	31785735	17462	-	ENSG00000231945	VARS	protein_coding	chromosome	valyl-tRNA synthetase [Source:HGNC Symbol;Acc:HGNC:12651]	ENSG00000231945.8	VARS	7407	-2.03	2.97	14.8	0.00015	0.000261	3.82
1125	CHR_HSCHR17_1_CTG2	1569973	1628886	58914	-	ENSG00000278550	SLC43A2	protein_coding	chromosome	solute carrier family 43 member 2 [Source:HGNC Symbol;Acc:HGNC:23087]	ENSG00000278550.4	SLC43A2	124935	-2.03	2.04	12.5	0.000481	0.000792	3.32
1126	19	8389981	8404434	14454	+	ENSG00000185236	RAB11B	protein_coding	chromosome	RAB11B, member RAS oncogene family [Source:HGNC Symbol;Acc:HGNC:9761]	ENSG00000185236.12	RAB11B	9230	-2.02	4.8	573	9.09e-68	8.75e-66	67
1127	19	11344684	11354944	10261	+	ENSG00000183401	CCDC159	protein_coding	chromosome	coiled-coil domain containing 159 [Source:HGNC Symbol;Acc:HGNC:26996]	ENSG00000183401.12	CCDC159	126075	-2.02	3.19	474	1.39e-60	8.85e-59	59.9
1128	CHR_HSCHR6_MHC_SSTO_CTG1	33550562	33556643	6082	+	ENSG00000225553	PHF1	protein_coding	chromosome	PHD finger protein 1 [Source:HGNC Symbol;Acc:HGNC:8919]	ENSG00000225553.7	PHF1	5252	-2.02	5.67	327	7.05e-48	2.44e-46	47.2
1129	6	32844136	32859851	15716	+	ENSG00000240065	PSMB9	protein_coding	chromosome	proteasome subunit beta 9 [Source:HGNC Symbol;Acc:HGNC:9546]	ENSG00000240065.8	PSMB9	5698	-2.02	3.71	187	1.88e-32	2.75e-31	31.7
1130	CHR_HSCHR6_MHC_MCF_CTG1	31345885	31349256	3372	-	ENSG00000225691	HLA-C	protein_coding	chromosome	major histocompatibility complex, class I, C [Source:HGNC Symbol;Acc:HGNC:4933]	ENSG00000225691.7	HLA-C	3107	-2.02	7.99	20.5	9.1e-06	1.79e-05	5.04
1131	11	65014182	65040570	26389	+	ENSG00000273003	ARL2-SNX15	protein_coding	chromosome	ARL2-SNX15 readthrough (NMD candidate) [Source:HGNC Symbol;Acc:HGNC:49197]	ENSG00000273003.1	ARL2-SNX15	NA	-2.02	-0.903	18.3	2.62e-05	4.93e-05	4.58
1132	22	24540423	24555935	15513	-	ENSG00000138867	GUCD1	protein_coding	chromosome	guanylyl cyclase domain containing 1 [Source:HGNC Symbol;Acc:HGNC:14237]	ENSG00000138867.16	GUCD1	83606	-2.01	7.25	451	9.33e-59	5.51e-57	58
1133	10	122374696	122442602	67907	+	ENSG00000107679	PLEKHA1	protein_coding	chromosome	pleckstrin homology domain containing A1 [Source:HGNC Symbol;Acc:HGNC:14335]	ENSG00000107679.14	PLEKHA1	59338	-2.01	5.98	302	1.75e-45	5.35e-44	44.8
1134	2	85598547	85603196	4650	-	ENSG00000168890	TMEM150A	protein_coding	chromosome	transmembrane protein 150A [Source:HGNC Symbol;Acc:HGNC:24677]	ENSG00000168890.14	TMEM150A	129303	-2.01	1.99	275	1.15e-42	2.98e-41	41.9
1135	13	43023203	43114213	91011	+	ENSG00000120675	DNAJC15	protein_coding	chromosome	DnaJ heat shock protein family (Hsp40) member C15 [Source:HGNC Symbol;Acc:HGNC:20325]	ENSG00000120675.6	DNAJC15	29103	-2.01	4.77	190	7.21e-33	1.08e-31	32.1
1136	16	66988589	67009758	21170	+	ENSG00000172824	CES4A	protein_coding	chromosome	carboxylesterase 4A [Source:HGNC Symbol;Acc:HGNC:26741]	ENSG00000172824.16	CES4A	283848	-2.01	1.72	131	7.14e-25	6.6e-24	24.1
1137	11	14277922	14364506	86585	-	ENSG00000133818	RRAS2	protein_coding	chromosome	RAS related 2 [Source:HGNC Symbol;Acc:HGNC:17271]	ENSG00000133818.14	RRAS2	22800	-2.01	4.43	127	2.59e-24	2.3e-23	23.6
1138	10	97677424	97687241	9818	-	ENSG00000119986	AVPI1	protein_coding	chromosome	arginine vasopressin induced 1 [Source:HGNC Symbol;Acc:HGNC:30898]	ENSG00000119986.7	AVPI1	60370	-2.01	0.397	105	6.68e-21	4.69e-20	20.2
1139	7	116210506	116258783	48278	+	ENSG00000135269	TES	protein_coding	chromosome	testin LIM domain protein [Source:HGNC Symbol;Acc:HGNC:14620]	ENSG00000135269.18	TES	26136	-2.01	5.38	80.5	5.82e-17	3.08e-16	16.2
1140	3	132597270	132618967	21698	+	ENSG00000129048	ACKR4	protein_coding	chromosome	atypical chemokine receptor 4 [Source:HGNC Symbol;Acc:HGNC:1611]	ENSG00000129048.7	ACKR4	51554	-2.01	-0.957	49.5	1.74e-11	5.93e-11	10.8
1141	19	40778216	40796942	18727	+	ENSG00000167578	RAB4B	protein_coding	chromosome	RAB4B, member RAS oncogene family [Source:HGNC Symbol;Acc:HGNC:9782]	ENSG00000167578.18	RAB4B	53916	-2	5.07	673	3.55e-74	5.31e-72	73.4
1142	17	47896150	47928957	32808	+	ENSG00000167182	SP2	protein_coding	chromosome	Sp2 transcription factor [Source:HGNC Symbol;Acc:HGNC:11207]	ENSG00000167182.15	SP2	6668	-2	3.75	285	1.19e-43	3.32e-42	42.9
1143	19	12953119	12957223	4105	-	ENSG00000179271	GADD45GIP1	protein_coding	chromosome	GADD45G interacting protein 1 [Source:HGNC Symbol;Acc:HGNC:29996]	ENSG00000179271.3	GADD45GIP1	90480	-2	4.21	276	9.32e-43	2.45e-41	42
1144	19	14031762	14053218	21457	+	ENSG00000104998	IL27RA	protein_coding	chromosome	interleukin 27 receptor subunit alpha [Source:HGNC Symbol;Acc:HGNC:17290]	ENSG00000104998.4	IL27RA	9466	-2	4.74	217	4.36e-36	7.87e-35	35.4
1145	11	694438	727727	33290	+	ENSG00000177106	EPS8L2	protein_coding	chromosome	EPS8 like 2 [Source:HGNC Symbol;Acc:HGNC:21296]	ENSG00000177106.16	EPS8L2	64787	-2	1.12	93.9	3.64e-19	2.25e-18	18.4
1146	1	178513109	178548602	35494	+	ENSG00000240021	TEX35	protein_coding	chromosome	testis expressed 35 [Source:HGNC Symbol;Acc:HGNC:25366]	ENSG00000240021.10	TEX35	84066	-2	-0.557	84.6	1.21e-17	6.75e-17	16.9
1147	3	44712643	44723831	11189	+	ENSG00000196653	ZNF502	protein_coding	chromosome	zinc finger protein 502 [Source:HGNC Symbol;Acc:HGNC:23718]	ENSG00000196653.12	ZNF502	91392	-2	1.08	45	1.25e-10	3.94e-10	9.9
1148	16	31083439	31094956	11518	-	ENSG00000255439	AC135050.2	protein_coding	chromosome	novel protein, VKORC1 and PRSS53 readthrough	ENSG00000255439.6	AC135050.2	NA	-2	0.19	40.7	8.23e-10	2.4e-09	9.08
1149	6	41053304	41064511	11208	+	ENSG00000124701	APOBEC2	protein_coding	chromosome	apolipoprotein B mRNA editing enzyme catalytic subunit 2 [Source:HGNC Symbol;Acc:HGNC:605]	ENSG00000124701.5	APOBEC2	10930	-2	-0.848	34.4	1.33e-08	3.42e-08	7.88
1150	1	137682	137965	284	-	ENSG00000269981	AL627309.7	processed_pseudogene	chromosome	novel pseudogene	ENSG00000269981.1	AL627309.7	NA	-2	-1.41	31.1	6.12e-08	1.47e-07	7.21
1151	CHR_HSCHR6_MHC_DBB_CTG1	29932035	29933027	993	-	ENSG00000225114	CR388220.1	unprocessed_pseudogene	chromosome	HLA complex group 4 pseudogene 5	ENSG00000225114.1	CR388220.1	NA	-2	-1.31	26.7	4.78e-07	1.06e-06	6.32
1152	7	66553805	66554199	395	-	ENSG00000275400	AC006001.4	processed_pseudogene	chromosome	translocase of outer mitochondrial membrane 20 homolog (yeast) (TOMM20) pseudogene	ENSG00000275400.1	AC006001.4	NA	-2	-1.96	17.3	4.38e-05	8.04e-05	4.36
1153	2	46541806	46584688	42883	+	ENSG00000119729	RHOQ	protein_coding	chromosome	ras homolog family member Q [Source:HGNC Symbol;Acc:HGNC:17736]	ENSG00000119729.12	RHOQ	23433	-1.99	5.41	242	4.72e-39	1.01e-37	38.3
1154	19	42401514	42427388	25875	-	ENSG00000079435	LIPE	protein_coding	chromosome	lipase E, hormone sensitive type [Source:HGNC Symbol;Acc:HGNC:6621]	ENSG00000079435.10	LIPE	3991	-1.99	2.63	189	9.12e-33	1.35e-31	32
1155	4	7040849	7043001	2153	-	ENSG00000173013	CCDC96	protein_coding	chromosome	coiled-coil domain containing 96 [Source:HGNC Symbol;Acc:HGNC:26900]	ENSG00000173013.6	CCDC96	257236	-1.99	0.486	166	1.19e-29	1.48e-28	28.9
1156	21	33402896	33479348	76453	+	ENSG00000159128	IFNGR2	protein_coding	chromosome	interferon gamma receptor 2 [Source:HGNC Symbol;Acc:HGNC:5440]	ENSG00000159128.14	IFNGR2	3460	-1.99	4.36	152	7.52e-28	8.42e-27	27.1
1157	17	63928740	63932354	3615	-	ENSG00000007312	CD79B	protein_coding	chromosome	CD79b molecule [Source:HGNC Symbol;Acc:HGNC:1699]	ENSG00000007312.12	CD79B	974	-1.99	8.02	74.8	5.39e-16	2.65e-15	15.3
1158	CHR_HSCHR17_2_CTG2	1247054	1303157	56104	-	ENSG00000274474	YWHAE	protein_coding	chromosome	tyrosine 3-monooxygenase/tryptophan 5-monooxygenase activation protein epsilon [Source:HGNC Symbol;Acc:HGNC:12851]	ENSG00000274474.3	YWHAE	7531	-1.99	1.74	37.3	3.73e-09	1.01e-08	8.43
1159	7	107923799	108003187	79389	-	ENSG00000091136	LAMB1	protein_coding	chromosome	laminin subunit beta 1 [Source:HGNC Symbol;Acc:HGNC:6486]	ENSG00000091136.14	LAMB1	3912	-1.99	1.77	27.8	2.78e-07	6.28e-07	6.56
1160	CHR_HSCHR6_MHC_APD_CTG1	32973881	32992379	18499	-	ENSG00000242092	HLA-DMB	protein_coding	chromosome	major histocompatibility complex, class II, DM beta [Source:HGNC Symbol;Acc:HGNC:4935]	ENSG00000242092.8	HLA-DMB	3109	-1.99	4.56	8.78	0.00333	0.00497	2.48
1161	16	67154185	67159909	5725	-	ENSG00000102871	TRADD	protein_coding	chromosome	TNFRSF1A associated via death domain [Source:HGNC Symbol;Acc:HGNC:12030]	ENSG00000102871.16	TRADD	8717	-1.98	3.75	347	8.1e-50	3.15e-48	49.1
1162	3	101357292	101359242	1951	+	ENSG00000241738	ZNF90P1	processed_pseudogene	chromosome	zinc finger protein 90 pseudogene 1 [Source:HGNC Symbol;Acc:HGNC:12888]	ENSG00000241738.1	ZNF90P1	NA	-1.98	-1.28	66.4	1.55e-14	6.82e-14	13.8
1163	12	94567122	94650557	83436	-	ENSG00000057704	TMCC3	protein_coding	chromosome	transmembrane and coiled-coil domain family 3 [Source:HGNC Symbol;Acc:HGNC:29199]	ENSG00000057704.13	TMCC3	57458	-1.98	2.68	55.1	1.6e-12	5.97e-12	11.8
1164	14	70326064	70417074	91011	-	ENSG00000258644	SYNJ2BP-COX16	protein_coding	chromosome	SYNJ2BP-COX16 readthrough [Source:HGNC Symbol;Acc:HGNC:48350]	ENSG00000258644.6	SYNJ2BP-COX16	100529257	-1.98	1.01	47.7	3.87e-11	1.28e-10	10.4
1165	11	111298555	111308735	10181	+	ENSG00000214290	COLCA2	protein_coding	chromosome	colorectal cancer associated 2 [Source:HGNC Symbol;Acc:HGNC:26978]	ENSG00000214290.8	COLCA2	120376	-1.98	-0.931	35.9	6.96e-09	1.84e-08	8.16
1166	8	94249253	94262350	13098	-	ENSG00000164949	GEM	protein_coding	chromosome	GTP binding protein overexpressed in skeletal muscle [Source:HGNC Symbol;Acc:HGNC:4234]	ENSG00000164949.8	GEM	2669	-1.98	-0.459	33.5	2.04e-08	5.15e-08	7.69
1167	CHR_HSCHR6_MHC_APD_CTG1	32987867	32992379	4513	-	ENSG00000242361	HLA-DMA	protein_coding	chromosome	major histocompatibility complex, class II, DM alpha [Source:HGNC Symbol;Acc:HGNC:4934]	ENSG00000242361.7	HLA-DMA	3108	-1.98	3.14	20.5	9e-06	1.77e-05	5.05
1168	2	242088633	242160153	71521	+	ENSG00000220804	LINC01881	transcribed_unprocessed_pseudogene	chromosome	long intergenic non-protein coding RNA 1881 [Source:HGNC Symbol;Acc:HGNC:52700]	ENSG00000220804.8	LINC01881	NA	-1.97	2.4	279	4.16e-43	1.12e-41	42.4
1169	17	28394642	28407197	12556	-	ENSG00000076351	SLC46A1	protein_coding	chromosome	solute carrier family 46 member 1 [Source:HGNC Symbol;Acc:HGNC:30521]	ENSG00000076351.13	SLC46A1	113235	-1.97	1.19	98.2	7.49e-20	4.86e-19	19.1
1170	7	29806486	29917066	110581	+	ENSG00000122574	WIPF3	protein_coding	chromosome	WAS/WASL interacting protein family member 3 [Source:HGNC Symbol;Acc:HGNC:22004]	ENSG00000122574.10	WIPF3	644150	-1.97	-1.29	53.8	2.87e-12	1.05e-11	11.5
1171	19	6494319	6502848	8530	-	ENSG00000104833	TUBB4A	protein_coding	chromosome	tubulin beta 4A class IVa [Source:HGNC Symbol;Acc:HGNC:20774]	ENSG00000104833.12	TUBB4A	10382	-1.97	0.375	48.1	3.19e-11	1.06e-10	10.5
1172	17	15944917	15975746	30830	+	ENSG00000170425	ADORA2B	protein_coding	chromosome	adenosine A2b receptor [Source:HGNC Symbol;Acc:HGNC:264]	ENSG00000170425.3	ADORA2B	136	-1.97	-0.7	47.7	3.81e-11	1.26e-10	10.4
1173	1	192809039	192812275	3237	+	ENSG00000116741	RGS2	protein_coding	chromosome	regulator of G protein signaling 2 [Source:HGNC Symbol;Acc:HGNC:9998]	ENSG00000116741.8	RGS2	5997	-1.97	6.26	43.8	2.02e-10	6.25e-10	9.69
1174	CHR_HSCHR5_3_CTG1	1460716	1505839	45124	-	ENSG00000275079	LPCAT1	protein_coding	chromosome	lysophosphatidylcholine acyltransferase 1 [Source:HGNC Symbol;Acc:HGNC:25718]	ENSG00000275079.3	LPCAT1	79888	-1.97	3.31	16.7	5.95e-05	0.000108	4.23
1175	CHR_HSCHR22_1_CTG7	23966902	23972534	5633	+	ENSG00000275758	DDTL	protein_coding	chromosome	D-dopachrome tautomerase like [Source:HGNC Symbol;Acc:HGNC:33446]	ENSG00000275758.2	DDTL	100037417	-1.97	-0.956	15.4	0.00011	0.000194	3.96
1176	10	100273280	100286680	13401	-	ENSG00000196072	BLOC1S2	protein_coding	chromosome	biogenesis of lysosomal organelles complex 1 subunit 2 [Source:HGNC Symbol;Acc:HGNC:20984]	ENSG00000196072.12	BLOC1S2	282991	-1.96	5.16	387	1.82e-53	8.56e-52	52.7
1177	19	54102728	54109257	6530	+	ENSG00000170906	NDUFA3	protein_coding	chromosome	NADH:ubiquinone oxidoreductase subunit A3 [Source:HGNC Symbol;Acc:HGNC:7686]	ENSG00000170906.16	NDUFA3	4696	-1.96	0.954	145	6.53e-27	6.87e-26	26.2
1178	1	101236865	101243713	6849	+	ENSG00000170989	S1PR1	protein_coding	chromosome	sphingosine-1-phosphate receptor 1 [Source:HGNC Symbol;Acc:HGNC:3165]	ENSG00000170989.9	S1PR1	1901	-1.96	5.89	70.7	2.73e-15	1.27e-14	14.6
1179	2	230907318	230961066	53749	-	ENSG00000135898	GPR55	protein_coding	chromosome	G protein-coupled receptor 55 [Source:HGNC Symbol;Acc:HGNC:4511]	ENSG00000135898.10	GPR55	9290	-1.96	0.497	70.7	2.79e-15	1.3e-14	14.6
1180	9	107484852	107490482	5631	-	ENSG00000136826	KLF4	protein_coding	chromosome	Kruppel like factor 4 [Source:HGNC Symbol;Acc:HGNC:6348]	ENSG00000136826.15	KLF4	9314	-1.96	5.2	43.3	2.6e-10	7.95e-10	9.58
1181	CHR_HSCHR6_MHC_COX_CTG1	31576297	31580387	4091	-	ENSG00000237808	NCR3	protein_coding	chromosome	natural cytotoxicity triggering receptor 3 [Source:HGNC Symbol;Acc:HGNC:19077]	ENSG00000237808.6	NCR3	259197	-1.96	-1.43	21.5	5.56e-06	1.12e-05	5.26
1182	CHR_HSCHR17_1_CTG5	47057885	47113984	56100	-	ENSG00000277626	WNT3	protein_coding	chromosome	Wnt family member 3 [Source:HGNC Symbol;Acc:HGNC:12782]	ENSG00000277626.1	WNT3	7473	-1.96	-1.01	17	5.13e-05	9.35e-05	4.29
1183	CHR_HSCHR20_1_CTG3	64097802	64100643	2842	+	ENSG00000277044	OPRL1	protein_coding	chromosome	opioid related nociceptin receptor 1 [Source:HGNC Symbol;Acc:HGNC:8155]	ENSG00000277044.3	OPRL1	4987	-1.96	-0.348	15	0.000135	0.000236	3.87
1184	CHR_HSCHR6_MHC_QBL_CTG1	30056276	30059900	3625	+	ENSG00000206501	PPP1R11	protein_coding	chromosome	protein phosphatase 1 regulatory inhibitor subunit 11 [Source:HGNC Symbol;Acc:HGNC:9285]	ENSG00000206501.8	PPP1R11	6992	-1.96	1.67	13.3	0.000322	0.00054	3.49
1185	15	44665732	44711316	45585	-	ENSG00000229474	PATL2	protein_coding	chromosome	PAT1 homolog 2 [Source:HGNC Symbol;Acc:HGNC:33630]	ENSG00000229474.6	PATL2	197135	-1.95	4.42	301	2.67e-45	8.03e-44	44.6
1186	5	112876385	112922289	45905	-	ENSG00000129625	REEP5	protein_coding	chromosome	receptor accessory protein 5 [Source:HGNC Symbol;Acc:HGNC:30077]	ENSG00000129625.13	REEP5	7905	-1.95	5.74	232	6.19e-38	1.24e-36	37.2
1187	17	41688885	41692668	3784	+	ENSG00000173812	EIF1	protein_coding	chromosome	eukaryotic translation initiation factor 1 [Source:HGNC Symbol;Acc:HGNC:3249]	ENSG00000173812.11	EIF1	10209	-1.95	9.3	212	1.39e-35	2.42e-34	34.9
1188	1	37474580	37484377	9798	+	ENSG00000163874	ZC3H12A	protein_coding	chromosome	zinc finger CCCH-type containing 12A [Source:HGNC Symbol;Acc:HGNC:26259]	ENSG00000163874.11	ZC3H12A	80149	-1.95	4.37	125	6.71e-24	5.8e-23	23.2
1189	6	41546426	41602384	55959	+	ENSG00000137166	FOXP4	protein_coding	chromosome	forkhead box P4 [Source:HGNC Symbol;Acc:HGNC:20842]	ENSG00000137166.15	FOXP4	116113	-1.95	4.14	115	1.78e-22	1.4e-21	21.7
1190	19	45001449	45038198	36750	+	ENSG00000104856	RELB	protein_coding	chromosome	RELB proto-oncogene, NF-kB subunit [Source:HGNC Symbol;Acc:HGNC:9956]	ENSG00000104856.14	RELB	5971	-1.95	4.34	91.7	8.22e-19	4.97e-18	18.1
1191	1	40300489	40317813	17325	-	ENSG00000049089	COL9A2	protein_coding	chromosome	collagen type IX alpha 2 chain [Source:HGNC Symbol;Acc:HGNC:2218]	ENSG00000049089.15	COL9A2	1298	-1.95	3.11	83.9	1.58e-17	8.7e-17	16.8
1192	9	127940582	127980989	40408	-	ENSG00000167106	FAM102A	protein_coding	chromosome	family with sequence similarity 102 member A [Source:HGNC Symbol;Acc:HGNC:31419]	ENSG00000167106.12	FAM102A	399665	-1.95	5.19	79.4	8.96e-17	4.67e-16	16
1193	11	5736448	5738523	2076	+	ENSG00000181023	OR56B1	protein_coding	chromosome	olfactory receptor family 56 subfamily B member 1 [Source:HGNC Symbol;Acc:HGNC:15245]	ENSG00000181023.8	OR56B1	387748	-1.95	-1.17	57.2	6.67e-13	2.57e-12	12.2
1194	CHR_HSCHR6_MHC_QBL_CTG1	29879033	29881754	2722	+	ENSG00000227296	HLA-H	unprocessed_pseudogene	chromosome	major histocompatibility complex, class I, H (pseudogene) [Source:HGNC Symbol;Acc:HGNC:4965]	ENSG00000227296.4	HLA-H	NA	-1.95	-1.49	19.5	1.48e-05	2.84e-05	4.83
1195	CHR_HSCHR6_MHC_COX_CTG1	32388087	32393254	5168	+	ENSG00000227993	HLA-DRA	protein_coding	chromosome	major histocompatibility complex, class II, DR alpha [Source:HGNC Symbol;Acc:HGNC:4947]	ENSG00000227993.9	HLA-DRA	3122	-1.95	7.88	9.42	0.00237	0.0036	2.63
1196	7	26152198	26187137	34940	+	ENSG00000050344	NFE2L3	protein_coding	chromosome	nuclear factor, erythroid 2 like 3 [Source:HGNC Symbol;Acc:HGNC:7783]	ENSG00000050344.9	NFE2L3	9603	-1.94	1.99	116	1.49e-22	1.17e-21	21.8
1197	16	88677688	88686507	8820	-	ENSG00000185669	SNAI3	protein_coding	chromosome	snail family transcriptional repressor 3 [Source:HGNC Symbol;Acc:HGNC:18411]	ENSG00000185669.6	SNAI3	333929	-1.94	1.26	76.6	2.71e-16	1.36e-15	15.6
1198	1	226223618	226227054	3437	+	ENSG00000185155	MIXL1	protein_coding	chromosome	Mix paired-like homeobox [Source:HGNC Symbol;Acc:HGNC:13363]	ENSG00000185155.11	MIXL1	83881	-1.94	-0.0838	75.2	4.73e-16	2.34e-15	15.3
1199	11	58995439	58999689	4251	-	ENSG00000254786	AP001636.1	unprocessed_pseudogene	chromosome	Glycine N-acyltransferase-like protein 1 (GLYATL1) pseudogene	ENSG00000254786.1	AP001636.1	NA	-1.94	-1.24	61.8	9.94e-14	4.1e-13	13
1200	CHR_HSCHR6_MHC_QBL_CTG1	33228522	33243221	14700	-	ENSG00000206281	TAPBP	protein_coding	chromosome	TAP binding protein [Source:HGNC Symbol;Acc:HGNC:11566]	ENSG00000206281.11	TAPBP	6892	-1.94	6.23	35.1	9.67e-09	2.52e-08	8.01
1201	14	106675017	106675544	528	-	ENSG00000211972	IGHV3-66	IG_V_gene	chromosome	immunoglobulin heavy variable 3-66 [Source:HGNC Symbol;Acc:HGNC:5619]	ENSG00000211972.2	IGHV3-66	NA	-1.94	-1.32	18.3	2.72e-05	5.09e-05	4.57
1202	2	230327184	230403732	76549	+	ENSG00000185404	SP140L	protein_coding	chromosome	SP140 nuclear body protein like [Source:HGNC Symbol;Acc:HGNC:25105]	ENSG00000185404.16	SP140L	93349	-1.93	5.77	796	3.43e-81	7.79e-79	80.5
1203	19	19063994	19113030	49037	+	ENSG00000181035	SLC25A42	protein_coding	chromosome	solute carrier family 25 member 42 [Source:HGNC Symbol;Acc:HGNC:28380]	ENSG00000181035.14	SLC25A42	284439	-1.93	4.69	532	7.6e-65	6.34e-63	64.1
1204	10	130020025	130110830	90806	-	ENSG00000237489	C10orf143	protein_coding	chromosome	chromosome 10 open reading frame 143 [Source:HGNC Symbol;Acc:HGNC:48677]	ENSG00000237489.5	C10orf143	387723	-1.93	2.1	365	1.73e-51	7.49e-50	50.8
1205	8	65644734	65771261	126528	+	ENSG00000066855	MTFR1	protein_coding	chromosome	mitochondrial fission regulator 1 [Source:HGNC Symbol;Acc:HGNC:29510]	ENSG00000066855.16	MTFR1	9650	-1.93	3.27	334	1.47e-48	5.34e-47	47.8
1206	1	11654375	11663327	8953	+	ENSG00000132879	FBXO44	protein_coding	chromosome	F-box protein 44 [Source:HGNC Symbol;Acc:HGNC:24847]	ENSG00000132879.14	FBXO44	93611	-1.93	4.23	251	4.35e-40	9.88e-39	39.4
1207	16	11668455	11679152	10698	+	ENSG00000184602	SNN	protein_coding	chromosome	stannin [Source:HGNC Symbol;Acc:HGNC:11149]	ENSG00000184602.6	SNN	8303	-1.93	5.69	216	5.25e-36	9.4e-35	35.3
1208	17	6651762	6693202	41441	+	ENSG00000256806	C17orf100	protein_coding	chromosome	chromosome 17 open reading frame 100 [Source:HGNC Symbol;Acc:HGNC:34494]	ENSG00000256806.6	C17orf100	388327	-1.93	1.18	136	1.49e-25	1.43e-24	24.8
1209	1	1724512	1737251	12740	+	ENSG00000227775	AL031282.1	transcribed_processed_pseudogene	chromosome	ribosomal protein S7 (RPS7) pseudogene	ENSG00000227775.3	AL031282.1	NA	-1.93	1.11	81.9	3.44e-17	1.85e-16	16.5
1210	15	45361124	45402327	41204	-	ENSG00000171766	GATM	protein_coding	chromosome	glycine amidinotransferase [Source:HGNC Symbol;Acc:HGNC:4175]	ENSG00000171766.16	GATM	2628	-1.93	2.42	58.4	4.03e-13	1.58e-12	12.4
1211	1	34865436	34929650	64215	-	ENSG00000116544	DLGAP3	protein_coding	chromosome	DLG associated protein 3 [Source:HGNC Symbol;Acc:HGNC:30368]	ENSG00000116544.12	DLGAP3	58512	-1.93	1.2	37.6	3.16e-09	8.63e-09	8.5
1212	CHR_HSCHR15_3_CTG8	44711489	44718888	7400	+	ENSG00000273686	B2M	protein_coding	chromosome	beta-2-microglobulin [Source:HGNC Symbol;Acc:HGNC:914]	ENSG00000273686.4	B2M	567	-1.93	8.48	36.5	5.32e-09	1.42e-08	8.27
1213	CHR_HSCHR6_MHC_COX_CTG1	31559460	31561730	2271	+	ENSG00000238130	LTA	protein_coding	chromosome	lymphotoxin alpha [Source:HGNC Symbol;Acc:HGNC:6709]	ENSG00000238130.8	LTA	4049	-1.93	0.133	18.3	2.65e-05	4.98e-05	4.58
1214	CHR_HSCHR19_5_CTG2	868013	881626	13614	-	ENSG00000282092	MED16	protein_coding	chromosome	mediator complex subunit 16 [Source:HGNC Symbol;Acc:HGNC:17556]	ENSG00000282092.1	MED16	10025	-1.93	1.28	16.9	5.4e-05	9.82e-05	4.27
1215	11	66509079	66533613	24535	+	ENSG00000256349	AP002748.5	protein_coding	chromosome	novel protein	ENSG00000256349.1	AP002748.5	NA	-1.93	0.211	16	8.32e-05	0.000149	4.08
1216	17	75266228	75271227	5000	-	ENSG00000125457	MIF4GD	protein_coding	chromosome	MIF4G domain containing [Source:HGNC Symbol;Acc:HGNC:24030]	ENSG00000125457.14	MIF4GD	57409	-1.92	4.06	372	4.16e-52	1.84e-50	51.4
1217	16	30182827	30189076	6250	+	ENSG00000102879	CORO1A	protein_coding	chromosome	coronin 1A [Source:HGNC Symbol;Acc:HGNC:2252]	ENSG00000102879.15	CORO1A	11151	-1.92	8.18	251	4.4e-40	9.95e-39	39.4
1218	3	119294383	119420714	126332	+	ENSG00000031081	ARHGAP31	protein_coding	chromosome	Rho GTPase activating protein 31 [Source:HGNC Symbol;Acc:HGNC:29216]	ENSG00000031081.11	ARHGAP31	57514	-1.92	3.21	60.7	1.56e-13	6.36e-13	12.8
1219	1	152032506	152047907	15402	-	ENSG00000163191	S100A11	protein_coding	chromosome	S100 calcium binding protein A11 [Source:HGNC Symbol;Acc:HGNC:10488]	ENSG00000163191.6	S100A11	6282	-1.92	3.54	41.1	6.86e-10	2.02e-09	9.16
1220	12	9695384	9696227	844	+	ENSG00000213443	AC007068.1	processed_pseudogene	chromosome	nucleophosmin (nucleolar phosphoprotein B23, numatrin) (NPM1) pseudogene	ENSG00000213443.2	AC007068.1	NA	-1.92	3.73	39.3	1.52e-09	4.3e-09	8.82
1221	16	56191489	56357444	165956	+	ENSG00000087258	GNAO1	protein_coding	chromosome	G protein subunit alpha o1 [Source:HGNC Symbol;Acc:HGNC:4389]	ENSG00000087258.15	GNAO1	2775	-1.92	-0.794	35.3	8.9e-09	2.33e-08	8.05
1222	CHR_HSCHR6_MHC_COX_CTG1	32444128	32457245	13118	-	ENSG00000231679	HLA-DRB3	protein_coding	chromosome	major histocompatibility complex, class II, DR beta 3 [Source:HGNC Symbol;Acc:HGNC:4951]	ENSG00000231679.7	HLA-DRB3	3125	-1.92	5.02	12.5	0.000485	0.000799	3.31
1223	1	222668013	222713210	45198	-	ENSG00000186063	AIDA	protein_coding	chromosome	axin interactor, dorsalization associated [Source:HGNC Symbol;Acc:HGNC:25761]	ENSG00000186063.13	AIDA	64853	-1.91	6	393	5.98e-54	2.87e-52	53.2
1224	7	25134692	25180356	45665	-	ENSG00000153790	C7orf31	protein_coding	chromosome	chromosome 7 open reading frame 31 [Source:HGNC Symbol;Acc:HGNC:21722]	ENSG00000153790.12	C7orf31	136895	-1.91	2.5	340	4.06e-49	1.52e-47	48.4
1225	11	71998613	72005715	7103	+	ENSG00000137496	IL18BP	protein_coding	chromosome	interleukin 18 binding protein [Source:HGNC Symbol;Acc:HGNC:5987]	ENSG00000137496.18	IL18BP	10068	-1.91	3.7	242	4.75e-39	1.01e-37	38.3
1226	2	42169353	42332548	163196	+	ENSG00000143924	EML4	protein_coding	chromosome	EMAP like 4 [Source:HGNC Symbol;Acc:HGNC:1316]	ENSG00000143924.19	EML4	27436	-1.91	6.34	232	7.07e-38	1.41e-36	37.2
1227	7	43582758	43650713	67956	+	ENSG00000164543	STK17A	protein_coding	chromosome	serine/threonine kinase 17a [Source:HGNC Symbol;Acc:HGNC:11395]	ENSG00000164543.7	STK17A	9263	-1.91	5.99	220	1.68e-36	3.12e-35	35.8
1228	1	120267334	120341871	74538	-	ENSG00000223804	AC244669.1	transcribed_unprocessed_pseudogene	chromosome	Poly [ADP-ribose] polymerase 8 (PARP8) pseudogene	ENSG00000223804.5	AC244669.1	NA	-1.91	3.19	197	1.1e-33	1.73e-32	33
1229	19	1040101	1065572	25472	+	ENSG00000064687	ABCA7	protein_coding	chromosome	ATP binding cassette subfamily A member 7 [Source:HGNC Symbol;Acc:HGNC:37]	ENSG00000064687.12	ABCA7	10347	-1.91	6.45	139	4.63e-26	4.6e-25	25.3
1230	16	67518418	67546788	28371	+	ENSG00000039523	RIPOR1	protein_coding	chromosome	RHO family interacting cell polarization regulator 1 [Source:HGNC Symbol;Acc:HGNC:25836]	ENSG00000039523.20	RIPOR1	79567	-1.91	5.62	129	1.4e-24	1.27e-23	23.9
1231	16	10866222	10943021	76800	+	ENSG00000179583	CIITA	protein_coding	chromosome	class II major histocompatibility complex transactivator [Source:HGNC Symbol;Acc:HGNC:7067]	ENSG00000179583.19	CIITA	4261	-1.91	9.29	72.8	1.22e-15	5.83e-15	14.9
1232	4	4348140	4419058	70919	+	ENSG00000168824	NSG1	protein_coding	chromosome	neuronal vesicle trafficking associated 1 [Source:HGNC Symbol;Acc:HGNC:18790]	ENSG00000168824.14	NSG1	27065	-1.91	3.21	21.1	6.69e-06	1.33e-05	5.17
1233	19	50511600	50514690	3091	-	ENSG00000204653	ASPDH	protein_coding	chromosome	aspartate dehydrogenase domain containing [Source:HGNC Symbol;Acc:HGNC:33856]	ENSG00000204653.10	ASPDH	554235	-1.91	-1.13	17.3	4.44e-05	8.13e-05	4.35
1234	CHR_HSCHR6_MHC_DBB_CTG1	32634703	32644644	9942	-	ENSG00000233209	HLA-DQB1	protein_coding	chromosome	major histocompatibility complex, class II, DQ beta 1 [Source:HGNC Symbol;Acc:HGNC:4944]	ENSG00000233209.6	HLA-DQB1	3119	-1.91	5.11	17	5.07e-05	9.24e-05	4.3
1235	1	205568885	205602918	34034	+	ENSG00000174514	MFSD4A	protein_coding	chromosome	major facilitator superfamily domain containing 4A [Source:HGNC Symbol;Acc:HGNC:25433]	ENSG00000174514.13	MFSD4A	148808	-1.9	1.6	237	1.6e-38	3.32e-37	37.8
1236	19	18097793	18151692	53900	+	ENSG00000099308	MAST3	protein_coding	chromosome	microtubule associated serine/threonine kinase 3 [Source:HGNC Symbol;Acc:HGNC:19036]	ENSG00000099308.10	MAST3	23031	-1.9	5.46	230	1.03e-37	2.03e-36	37
1237	3	52534013	52579237	45225	+	ENSG00000168273	SMIM4	protein_coding	chromosome	small integral membrane protein 4 [Source:HGNC Symbol;Acc:HGNC:37257]	ENSG00000168273.8	SMIM4	440957	-1.9	1.89	151	1.27e-27	1.4e-26	26.9
1238	16	2616121	2643296	27176	-	ENSG00000205918	PDPK2P	transcribed_unprocessed_pseudogene	chromosome	3-phosphoinositide dependent protein kinase 2, pseudogene [Source:HGNC Symbol;Acc:HGNC:49897]	ENSG00000205918.9	PDPK2P	NA	-1.9	2.36	129	1.31e-24	1.19e-23	23.9
1239	7	26667068	26995239	328172	-	ENSG00000005020	SKAP2	protein_coding	chromosome	src kinase associated phosphoprotein 2 [Source:HGNC Symbol;Acc:HGNC:15687]	ENSG00000005020.13	SKAP2	8935	-1.9	5.64	94	3.52e-19	2.17e-18	18.5
1240	14	20684177	20698971	14795	+	ENSG00000214274	ANG	protein_coding	chromosome	angiogenin [Source:HGNC Symbol;Acc:HGNC:483]	ENSG00000214274.9	ANG	283	-1.9	-0.552	88.5	2.81e-18	1.64e-17	17.6
1241	5	58491435	58497090	5656	+	ENSG00000175857	GAPT	protein_coding	chromosome	GRB2 binding adaptor protein, transmembrane [Source:HGNC Symbol;Acc:HGNC:26588]	ENSG00000175857.8	GAPT	202309	-1.9	5.26	57.9	5.14e-13	2e-12	12.3
1242	14	30874514	30895065	20552	+	ENSG00000100473	COCH	protein_coding	chromosome	cochlin [Source:HGNC Symbol;Acc:HGNC:2180]	ENSG00000100473.18	COCH	1690	-1.9	4.04	50	1.41e-11	4.84e-11	10.9
1243	17	51153590	51171744	18155	+	ENSG00000011052	NME1-NME2	protein_coding	chromosome	NME1-NME2 readthrough [Source:HGNC Symbol;Acc:HGNC:33531]	ENSG00000011052.21	NME1-NME2	654364	-1.9	1	43.9	1.99e-10	6.16e-10	9.7
1244	CHR_HSCHR14_3_CTG1	105940525	105941024	500	-	ENSG00000282745	IGHV6-1	IG_V_gene	chromosome	immunoglobulin heavy variable 6-1 [Source:HGNC Symbol;Acc:HGNC:5662]	ENSG00000282745.1	IGHV6-1	NA	-1.9	3.56	10.6	0.00125	0.00197	2.9
1245	19	41883161	41930150	46990	+	ENSG00000076928	ARHGEF1	protein_coding	chromosome	Rho guanine nucleotide exchange factor 1 [Source:HGNC Symbol;Acc:HGNC:681]	ENSG00000076928.17	ARHGEF1	9138	-1.89	7.79	314	1.29e-46	4.19e-45	45.9
1246	19	896503	913245	16743	-	ENSG00000198858	R3HDM4	protein_coding	chromosome	R3H domain containing 4 [Source:HGNC Symbol;Acc:HGNC:28270]	ENSG00000198858.10	R3HDM4	91300	-1.89	5.99	309	3.83e-46	1.22e-44	45.4
1247	11	66744451	66843328	98878	+	ENSG00000173715	C11orf80	protein_coding	chromosome	chromosome 11 open reading frame 80 [Source:HGNC Symbol;Acc:HGNC:26197]	ENSG00000173715.16	C11orf80	79703	-1.89	3.89	220	1.78e-36	3.3e-35	35.7
1248	1	148531385	148679742	148358	-	ENSG00000270629	NBPF14	protein_coding	chromosome	NBPF member 14 [Source:HGNC Symbol;Acc:HGNC:25232]	ENSG00000270629.6	NBPF14	25832	-1.89	7.27	206	8.85e-35	1.47e-33	34.1
1249	1	175156986	175192999	36014	-	ENSG00000235750	KIAA0040	protein_coding	chromosome	KIAA0040 [Source:HGNC Symbol;Acc:HGNC:28950]	ENSG00000235750.10	KIAA0040	9674	-1.89	6.33	197	1.19e-33	1.87e-32	32.9
1250	15	44711487	44718877	7391	+	ENSG00000166710	B2M	protein_coding	chromosome	beta-2-microglobulin [Source:HGNC Symbol;Acc:HGNC:914]	ENSG00000166710.20	B2M	567	-1.89	11.3	192	4.35e-33	6.59e-32	32.4
1251	1	111414319	111427735	13417	-	ENSG00000085465	OVGP1	protein_coding	chromosome	oviductal glycoprotein 1 [Source:HGNC Symbol;Acc:HGNC:8524]	ENSG00000085465.13	OVGP1	5016	-1.89	1.7	128	1.83e-24	1.65e-23	23.7
1252	6	43450352	43456632	6281	-	ENSG00000171462	DLK2	protein_coding	chromosome	delta like non-canonical Notch ligand 2 [Source:HGNC Symbol;Acc:HGNC:21113]	ENSG00000171462.15	DLK2	65989	-1.89	0.703	119	4.31e-23	3.52e-22	22.4
1253	1	491225	493241	2017	-	ENSG00000250575	AL732372.3	unprocessed_pseudogene	chromosome	novel pseudogene	ENSG00000250575.1	AL732372.3	NA	-1.89	1.39	48.4	2.84e-11	9.49e-11	10.5
1254	CHR_HSCHR6_MHC_APD_CTG1	30179256	30181079	1824	-	ENSG00000236798	PAIP1P1	processed_pseudogene	chromosome	poly(A) binding protein interacting protein 1 pseudogene 1 [Source:HGNC Symbol;Acc:HGNC:18240]	ENSG00000236798.1	PAIP1P1	NA	-1.89	-0.871	24.8	1.17e-06	2.49e-06	5.93
1255	7	143954844	143997312	42469	+	ENSG00000213215	OR2F1	protein_coding	chromosome	olfactory receptor family 2 subfamily F member 1 (gene/pseudogene) [Source:HGNC Symbol;Acc:HGNC:8246]	ENSG00000213215.5	OR2F1	26211	-1.89	-1.37	22.2	3.96e-06	8.07e-06	5.4
1256	CHR_HSCHR6_MHC_DBB_CTG1	32414554	32419764	5211	+	ENSG00000228987	HLA-DRA	protein_coding	chromosome	major histocompatibility complex, class II, DR alpha [Source:HGNC Symbol;Acc:HGNC:4947]	ENSG00000228987.9	HLA-DRA	3122	-1.89	7.29	8.44	0.00398	0.00588	2.4
1257	19	45039045	45070956	31912	+	ENSG00000104859	CLASRP	protein_coding	chromosome	CLK4 associating serine/arginine rich protein [Source:HGNC Symbol;Acc:HGNC:17731]	ENSG00000104859.15	CLASRP	11129	-1.88	5.82	469	3.77e-60	2.37e-58	59.4
1258	11	64234538	64238793	4256	+	ENSG00000173511	VEGFB	protein_coding	chromosome	vascular endothelial growth factor B [Source:HGNC Symbol;Acc:HGNC:12681]	ENSG00000173511.9	VEGFB	7423	-1.88	4.16	259	5.79e-41	1.37e-39	40.2
1259	12	113358566	113391629	33064	+	ENSG00000151176	PLBD2	protein_coding	chromosome	phospholipase B domain containing 2 [Source:HGNC Symbol;Acc:HGNC:27283]	ENSG00000151176.8	PLBD2	196463	-1.88	2.61	190	7.22e-33	1.08e-31	32.1
1260	13	51767993	51804162	36170	-	ENSG00000102796	DHRS12	protein_coding	chromosome	dehydrogenase/reductase 12 [Source:HGNC Symbol;Acc:HGNC:25832]	ENSG00000102796.11	DHRS12	79758	-1.88	2.52	185	2.97e-32	4.26e-31	31.5
1261	15	90206572	90206967	396	+	ENSG00000225193	RPS12P26	transcribed_processed_pseudogene	chromosome	ribosomal protein S12 pseudogene 26 [Source:HGNC Symbol;Acc:HGNC:36320]	ENSG00000225193.5	RPS12P26	NA	-1.88	-0.239	94.2	3.32e-19	2.05e-18	18.5
1262	2	151485336	151734487	249152	-	ENSG00000183091	NEB	protein_coding	chromosome	nebulin [Source:HGNC Symbol;Acc:HGNC:7720]	ENSG00000183091.19	NEB	4703	-1.88	3.04	88	3.4e-18	1.97e-17	17.5
1263	CHR_HSCHR11_1_CTG8	537527	554915	17389	+	ENSG00000273831	LRRC56	protein_coding	chromosome	leucine rich repeat containing 56 [Source:HGNC Symbol;Acc:HGNC:25430]	ENSG00000273831.2	LRRC56	115399	-1.88	1.61	69.4	4.65e-15	2.12e-14	14.3
1264	2	96143169	96145440	2272	-	ENSG00000158050	DUSP2	protein_coding	chromosome	dual specificity phosphatase 2 [Source:HGNC Symbol;Acc:HGNC:3068]	ENSG00000158050.5	DUSP2	1844	-1.88	5.31	51.7	6.93e-12	2.45e-11	11.2
1265	19	56377037	56377792	756	-	ENSG00000267459	AC006116.7	transcribed_processed_pseudogene	chromosome	unamed protein product, pseudogene	ENSG00000267459.1	AC006116.7	NA	-1.88	-1.59	47.1	4.97e-11	1.62e-10	10.3
1266	6	53235621	53236297	677	-	ENSG00000219163	HMGB1P20	processed_pseudogene	chromosome	high mobility group box 1 pseudogene 20 [Source:HGNC Symbol;Acc:HGNC:39103]	ENSG00000219163.2	HMGB1P20	NA	-1.88	-1.44	43.6	2.25e-10	6.9e-10	9.65
1267	CHR_HSCHR6_MHC_MCF_CTG1	31691477	31693314	1838	+	ENSG00000235985	AIF1	protein_coding	chromosome	allograft inflammatory factor 1 [Source:HGNC Symbol;Acc:HGNC:352]	ENSG00000235985.7	AIF1	199	-1.88	1.99	18.5	2.43e-05	4.58e-05	4.61
1268	6	32659467	32668383	8917	-	ENSG00000179344	HLA-DQB1	protein_coding	chromosome	major histocompatibility complex, class II, DQ beta 1 [Source:HGNC Symbol;Acc:HGNC:4944]	ENSG00000179344.16	HLA-DQB1	3119	-1.88	7.67	12.1	0.000585	0.000954	3.23
1269	17	82035136	82037709	2574	-	ENSG00000169738	DCXR	protein_coding	chromosome	dicarbonyl and L-xylulose reductase [Source:HGNC Symbol;Acc:HGNC:18985]	ENSG00000169738.8	DCXR	51181	-1.87	4.15	247	1.3e-39	2.86e-38	38.9
1270	11	61959718	61967634	7917	-	ENSG00000167996	FTH1	protein_coding	chromosome	ferritin heavy chain 1 [Source:HGNC Symbol;Acc:HGNC:3976]	ENSG00000167996.16	FTH1	2495	-1.87	9.08	174	1.01e-30	1.33e-29	30
1271	X	107522450	107605251	82802	+	ENSG00000147234	FRMPD3	protein_coding	chromosome	FERM and PDZ domain containing 3 [Source:HGNC Symbol;Acc:HGNC:29382]	ENSG00000147234.10	FRMPD3	84443	-1.87	1.37	160	6.07e-29	7.24e-28	28.2
1272	CHR_HSCHR8_3_CTG7	143603913	143609773	5861	-	ENSG00000276657	PYCR3	protein_coding	chromosome	pyrroline-5-carboxylate reductase 3 [Source:HGNC Symbol;Acc:HGNC:25846]	ENSG00000276657.2	PYCR3	65263	-1.87	2.5	133	4.6e-25	4.29e-24	24.3
1273	12	56334174	56340410	6237	+	ENSG00000110944	IL23A	protein_coding	chromosome	interleukin 23 subunit alpha [Source:HGNC Symbol;Acc:HGNC:15488]	ENSG00000110944.9	IL23A	51561	-1.87	1.38	89.3	2.07e-18	1.22e-17	17.7
1274	7	77310751	77416349	105599	-	ENSG00000186088	GSAP	protein_coding	chromosome	gamma-secretase activating protein [Source:HGNC Symbol;Acc:HGNC:28042]	ENSG00000186088.16	GSAP	54103	-1.87	6.15	75.7	3.8e-16	1.89e-15	15.4
1275	1	44087958	44088477	520	-	ENSG00000227163	AL139220.1	processed_pseudogene	chromosome	pseudogene similar to part of ATP synthase, H+ transporting, mitochondrial F0 complex, subunit c (subunit 9), isoform 1 (ATP5G1)	ENSG00000227163.2	AL139220.1	NA	-1.87	-0.984	36.5	5.34e-09	1.43e-08	8.27
1276	7	143800732	143817973	17242	+	ENSG00000159860	TCAF2P1	transcribed_unprocessed_pseudogene	chromosome	TRPM8 channel associated factor 2 pseudogene 1 [Source:HGNC Symbol;Acc:HGNC:33603]	ENSG00000159860.7	TCAF2P1	NA	-1.87	-0.938	30.6	7.62e-08	1.82e-07	7.12
1277	6	32628179	32647062	18884	+	ENSG00000196735	HLA-DQA1	protein_coding	chromosome	major histocompatibility complex, class II, DQ alpha 1 [Source:HGNC Symbol;Acc:HGNC:4942]	ENSG00000196735.12	HLA-DQA1	3117	-1.87	6.98	16.1	7.8e-05	0.00014	4.11
1278	19	3052910	3063107	10198	-	ENSG00000104964	TLE5	protein_coding	chromosome	TLE family member 5, transcriptional modulator [Source:HGNC Symbol;Acc:HGNC:307]	ENSG00000104964.14	TLE5	166	-1.86	8.02	528	1.35e-64	1.1e-62	63.9
1279	11	695428	705028	9601	+	ENSG00000177042	TMEM80	protein_coding	chromosome	transmembrane protein 80 [Source:HGNC Symbol;Acc:HGNC:27453]	ENSG00000177042.14	TMEM80	283232	-1.86	3.99	429	5.25e-57	2.84e-55	56.3
1280	16	57999546	58021618	22073	+	ENSG00000103005	USB1	protein_coding	chromosome	U6 snRNA biogenesis phosphodiesterase 1 [Source:HGNC Symbol;Acc:HGNC:25792]	ENSG00000103005.11	USB1	79650	-1.86	3.74	321	2.74e-47	9.21e-46	46.6
1281	17	78110458	78132407	21950	-	ENSG00000141524	TMC6	protein_coding	chromosome	transmembrane channel like 6 [Source:HGNC Symbol;Acc:HGNC:18021]	ENSG00000141524.15	TMC6	11322	-1.86	7.1	271	3.17e-42	8.02e-41	41.5
1282	3	53884417	53891962	7546	-	ENSG00000113811	SELENOK	protein_coding	chromosome	selenoprotein K [Source:HGNC Symbol;Acc:HGNC:30394]	ENSG00000113811.11	SELENOK	58515	-1.86	4.77	187	1.89e-32	2.75e-31	31.7
1283	16	636817	648474	11658	+	ENSG00000172366	MCRIP2	protein_coding	chromosome	MAPK regulated corepressor interacting protein 2 [Source:HGNC Symbol;Acc:HGNC:14142]	ENSG00000172366.20	MCRIP2	84331	-1.86	3.17	121	1.95e-23	1.64e-22	22.7
1284	CHR_HSCHR6_MHC_MANN_CTG1	29555178	29632716	77539	-	ENSG00000237051	GABBR1	protein_coding	chromosome	gamma-aminobutyric acid type B receptor subunit 1 [Source:HGNC Symbol;Acc:HGNC:4070]	ENSG00000237051.8	GABBR1	2550	-1.86	1.97	11.6	0.000781	0.00126	3.11
1285	19	18683678	18782333	98656	+	ENSG00000105662	CRTC1	protein_coding	chromosome	CREB regulated transcription coactivator 1 [Source:HGNC Symbol;Acc:HGNC:16062]	ENSG00000105662.16	CRTC1	23373	-1.85	4.28	332	2.11e-48	7.54e-47	47.7
1286	17	7012417	7014532	2116	+	ENSG00000219200	RNASEK	protein_coding	chromosome	ribonuclease K [Source:HGNC Symbol;Acc:HGNC:33911]	ENSG00000219200.11	RNASEK	440400	-1.85	5.43	283	1.72e-43	4.76e-42	42.8
1287	13	100530164	100589528	59365	-	ENSG00000134864	GGACT	protein_coding	chromosome	gamma-glutamylamine cyclotransferase [Source:HGNC Symbol;Acc:HGNC:25100]	ENSG00000134864.10	GGACT	87769	-1.85	0.561	71.3	2.18e-15	1.02e-14	14.7
1288	19	53223973	53224879	907	-	ENSG00000267809	NDUFV2P1	processed_pseudogene	chromosome	NADH:ubiquinone oxidoreductase core subunit V2 pseudogene 1 [Source:HGNC Symbol;Acc:HGNC:7718]	ENSG00000267809.1	NDUFV2P1	NA	-1.85	0.0165	62.3	8.13e-14	3.38e-13	13.1
1289	2	64092652	64144420	51769	-	ENSG00000197329	PELI1	protein_coding	chromosome	pellino E3 ubiquitin protein ligase 1 [Source:HGNC Symbol;Acc:HGNC:8827]	ENSG00000197329.12	PELI1	57162	-1.85	5.97	60	2.11e-13	8.49e-13	12.7
1290	1	145670852	145708148	37297	-	ENSG00000174827	PDZK1	protein_coding	chromosome	PDZ domain containing 1 [Source:HGNC Symbol;Acc:HGNC:8821]	ENSG00000174827.13	PDZK1	5174	-1.85	-0.949	57.1	7.06e-13	2.72e-12	12.2
1291	22	39457012	39492194	35183	+	ENSG00000128268	MGAT3	protein_coding	chromosome	mannosyl (beta-1,4-)-glycoprotein beta-1,4-N-acetylglucosaminyltransferase [Source:HGNC Symbol;Acc:HGNC:7046]	ENSG00000128268.12	MGAT3	4248	-1.85	2.91	50.9	9.46e-12	3.3e-11	11
1292	7	128862856	128865847	2992	+	ENSG00000128524	ATP6V1F	protein_coding	chromosome	ATPase H+ transporting V1 subunit F [Source:HGNC Symbol;Acc:HGNC:16832]	ENSG00000128524.5	ATP6V1F	9296	-1.84	4.83	236	2.44e-38	5.01e-37	37.6
1293	1	150730188	150765792	35605	-	ENSG00000163131	CTSS	protein_coding	chromosome	cathepsin S [Source:HGNC Symbol;Acc:HGNC:2545]	ENSG00000163131.11	CTSS	1520	-1.84	7.36	182	8.91e-32	1.25e-30	31.1
1294	11	67506497	67508649	2153	-	ENSG00000167797	CDK2AP2	protein_coding	chromosome	cyclin dependent kinase 2 associated protein 2 [Source:HGNC Symbol;Acc:HGNC:30833]	ENSG00000167797.7	CDK2AP2	10263	-1.84	4.39	181	1.1e-31	1.55e-30	31
1295	17	42458844	42522611	63768	+	ENSG00000033627	ATP6V0A1	protein_coding	chromosome	ATPase H+ transporting V0 subunit a1 [Source:HGNC Symbol;Acc:HGNC:865]	ENSG00000033627.16	ATP6V0A1	535	-1.84	4.31	121	2.12e-23	1.77e-22	22.7
1296	1	26177484	26189884	12401	+	ENSG00000142675	CNKSR1	protein_coding	chromosome	connector enhancer of kinase suppressor of Ras 1 [Source:HGNC Symbol;Acc:HGNC:19700]	ENSG00000142675.18	CNKSR1	10256	-1.84	0.595	101	2.67e-20	1.79e-19	19.6
1297	CHR_HSCHR22_1_CTG5	36860995	36880544	19550	+	ENSG00000275990	NCF4	protein_coding	chromosome	neutrophil cytosolic factor 4 [Source:HGNC Symbol;Acc:HGNC:7662]	ENSG00000275990.3	NCF4	4689	-1.84	3.96	73.3	9.78e-16	4.73e-15	15
1298	X	52891306	52908560	17255	+	ENSG00000179304	FAM156B	protein_coding	chromosome	family with sequence similarity 156 member B [Source:HGNC Symbol;Acc:HGNC:31962]	ENSG00000179304.16	FAM156B	727866	-1.84	2.5	63.9	4.32e-14	1.84e-13	13.4
1299	15	90249556	90272208	22653	+	ENSG00000261147	AC091167.2	protein_coding	chromosome	novel protein	ENSG00000261147.1	AC091167.2	NA	-1.84	-0.765	59.6	2.51e-13	1e-12	12.6
1300	11	18455824	18479601	23778	+	ENSG00000166800	LDHAL6A	protein_coding	chromosome	lactate dehydrogenase A like 6A [Source:HGNC Symbol;Acc:HGNC:28335]	ENSG00000166800.10	LDHAL6A	160287	-1.84	-1.23	43.6	2.27e-10	6.98e-10	9.64
1301	CHR_HSCHR19_4_CTG3_1	54138190	54156165	17976	+	ENSG00000277600	CNOT3	protein_coding	chromosome	CCR4-NOT transcription complex subunit 3 [Source:HGNC Symbol;Acc:HGNC:7879]	ENSG00000277600.4	CNOT3	4849	-1.84	1.11	33.6	1.95e-08	4.93e-08	7.71
1302	6	32552713	32560022	7310	-	ENSG00000229391	HLA-DRB6	transcribed_unprocessed_pseudogene	chromosome	major histocompatibility complex, class II, DR beta 6 (pseudogene) [Source:HGNC Symbol;Acc:HGNC:4954]	ENSG00000229391.7	HLA-DRB6	NA	-1.84	1.42	29.4	1.37e-07	3.18e-07	6.86
1303	CHR_HSCHR20_1_CTG2	61950345	62005079	54735	-	ENSG00000280529	TAF4	protein_coding	chromosome	TATA-box binding protein associated factor 4 [Source:HGNC Symbol;Acc:HGNC:11537]	ENSG00000280529.2	TAF4	6874	-1.84	2.07	19.9	1.2e-05	2.33e-05	4.92
1304	4	70655541	70681817	26277	-	ENSG00000132465	JCHAIN	protein_coding	chromosome	joining chain of multimeric IgA and IgM [Source:HGNC Symbol;Acc:HGNC:5713]	ENSG00000132465.11	JCHAIN	3512	-1.84	8.65	19.2	1.74e-05	3.32e-05	4.76
1305	CHR_HSCHR6_MHC_DBB_CTG1	29720256	29736008	15753	+	ENSG00000235220	HLA-F	protein_coding	chromosome	major histocompatibility complex, class I, F [Source:HGNC Symbol;Acc:HGNC:4963]	ENSG00000235220.10	HLA-F	3134	-1.84	0.225	15.7	9.59e-05	0.00017	4.02
1306	CHR_HSCHR6_MHC_DBB_CTG1	32606510	32628863	22354	+	ENSG00000236418	HLA-DQA1	protein_coding	chromosome	major histocompatibility complex, class II, DQ alpha 1 [Source:HGNC Symbol;Acc:HGNC:4942]	ENSG00000236418.8	HLA-DQA1	3117	-1.84	4.55	12.2	0.00057	0.00093	3.24
1307	16	28904421	28936526	32106	-	ENSG00000177548	RABEP2	protein_coding	chromosome	rabaptin, RAB GTPase binding effector protein 2 [Source:HGNC Symbol;Acc:HGNC:24817]	ENSG00000177548.13	RABEP2	79874	-1.83	5.58	398	2.05e-54	1e-52	53.7
1308	6	291630	351355	59726	+	ENSG00000112679	DUSP22	protein_coding	chromosome	dual specificity phosphatase 22 [Source:HGNC Symbol;Acc:HGNC:16077]	ENSG00000112679.14	DUSP22	56940	-1.83	5.91	254	2.49e-40	5.72e-39	39.6
1309	1	39491636	39529869	38234	+	ENSG00000183682	BMP8A	protein_coding	chromosome	bone morphogenetic protein 8a [Source:HGNC Symbol;Acc:HGNC:21650]	ENSG00000183682.8	BMP8A	353500	-1.83	1.96	185	3.49e-32	5e-31	31.5
1310	1	54779712	54801323	21612	-	ENSG00000006555	TTC22	protein_coding	chromosome	tetratricopeptide repeat domain 22 [Source:HGNC Symbol;Acc:HGNC:26067]	ENSG00000006555.11	TTC22	55001	-1.83	1.15	163	2.32e-29	2.83e-28	28.6
1311	16	11547722	11636381	88660	-	ENSG00000189067	LITAF	protein_coding	chromosome	lipopolysaccharide induced TNF factor [Source:HGNC Symbol;Acc:HGNC:16841]	ENSG00000189067.12	LITAF	9516	-1.83	5.81	124	8.15e-24	7e-23	23.1
1312	5	172768096	172771195	3100	-	ENSG00000120129	DUSP1	protein_coding	chromosome	dual specificity phosphatase 1 [Source:HGNC Symbol;Acc:HGNC:3064]	ENSG00000120129.6	DUSP1	1843	-1.83	9.09	87	4.98e-18	2.85e-17	17.3
1313	12	50103982	50111313	7332	+	ENSG00000167588	GPD1	protein_coding	chromosome	glycerol-3-phosphate dehydrogenase 1 [Source:HGNC Symbol;Acc:HGNC:4455]	ENSG00000167588.13	GPD1	2819	-1.83	-0.791	82.3	3e-17	1.62e-16	16.5
1314	2	12716889	12742734	25846	+	ENSG00000071575	TRIB2	protein_coding	chromosome	tribbles pseudokinase 2 [Source:HGNC Symbol;Acc:HGNC:30809]	ENSG00000071575.11	TRIB2	28951	-1.83	5.78	50.8	1.01e-11	3.52e-11	11
1315	11	60378530	60417756	39227	+	ENSG00000166928	MS4A14	protein_coding	chromosome	membrane spanning 4-domains A14 [Source:HGNC Symbol;Acc:HGNC:30706]	ENSG00000166928.11	MS4A14	84689	-1.83	0.973	46.2	7.16e-11	2.31e-10	10.1
1316	2	181536672	181680665	143994	-	ENSG00000188452	CERKL	protein_coding	chromosome	ceramide kinase like [Source:HGNC Symbol;Acc:HGNC:21699]	ENSG00000188452.14	CERKL	375298	-1.83	-0.63	33	2.57e-08	6.41e-08	7.59
1317	18	49822789	50195147	372359	-	ENSG00000167306	MYO5B	protein_coding	chromosome	myosin VB [Source:HGNC Symbol;Acc:HGNC:7603]	ENSG00000167306.20	MYO5B	4645	-1.83	0.264	26.8	4.49e-07	9.96e-07	6.35
1318	19	47045909	47048624	2716	-	ENSG00000130748	TMEM160	protein_coding	chromosome	transmembrane protein 160 [Source:HGNC Symbol;Acc:HGNC:26042]	ENSG00000130748.7	TMEM160	54958	-1.82	2.62	179	2.3e-31	3.18e-30	30.6
1319	11	560404	564025	3622	+	ENSG00000099849	RASSF7	protein_coding	chromosome	Ras association domain family member 7 [Source:HGNC Symbol;Acc:HGNC:1166]	ENSG00000099849.15	RASSF7	8045	-1.82	3.54	153	6.79e-28	7.62e-27	27.2
1320	8	85177154	85217158	40005	+	ENSG00000133740	E2F5	protein_coding	chromosome	E2F transcription factor 5 [Source:HGNC Symbol;Acc:HGNC:3119]	ENSG00000133740.11	E2F5	1875	-1.82	4.57	119	4.17e-23	3.41e-22	22.4
1321	11	75434640	75525941	91302	-	ENSG00000158555	GDPD5	protein_coding	chromosome	glycerophosphodiester phosphodiesterase domain containing 5 [Source:HGNC Symbol;Acc:HGNC:28804]	ENSG00000158555.15	GDPD5	81544	-1.82	3.56	114	2.65e-22	2.06e-21	21.6
1322	9	33104082	33167356	63275	-	ENSG00000086062	B4GALT1	protein_coding	chromosome	beta-1,4-galactosyltransferase 1 [Source:HGNC Symbol;Acc:HGNC:924]	ENSG00000086062.12	B4GALT1	2683	-1.82	6.9	113	3.56e-22	2.74e-21	21.4
1323	CHR_HSCHR22_1_CTG1	42085525	42090955	5431	-	ENSG00000272765	NDUFA6	protein_coding	chromosome	NADH:ubiquinone oxidoreductase subunit A6 [Source:HGNC Symbol;Acc:HGNC:7690]	ENSG00000272765.2	NDUFA6	4700	-1.82	2.75	112	5.82e-22	4.4e-21	21.2
1324	19	45488777	45502510	13734	+	ENSG00000213889	PPM1N	protein_coding	chromosome	protein phosphatase, Mg2+/Mn2+ dependent 1N (putative) [Source:HGNC Symbol;Acc:HGNC:26845]	ENSG00000213889.10	PPM1N	147699	-1.82	0.716	96.3	1.53e-19	9.77e-19	18.8
1325	19	49635292	49640143	4852	-	ENSG00000126458	RRAS	protein_coding	chromosome	RAS related [Source:HGNC Symbol;Acc:HGNC:10447]	ENSG00000126458.4	RRAS	6237	-1.82	1.25	81	4.82e-17	2.57e-16	16.3
1326	12	8123632	8138607	14976	+	ENSG00000111729	CLEC4A	protein_coding	chromosome	C-type lectin domain family 4 member A [Source:HGNC Symbol;Acc:HGNC:13257]	ENSG00000111729.14	CLEC4A	50856	-1.82	2.44	67.2	1.13e-14	5.04e-14	13.9
1327	6	157381133	157678157	297025	+	ENSG00000175048	ZDHHC14	protein_coding	chromosome	zinc finger DHHC-type containing 14 [Source:HGNC Symbol;Acc:HGNC:20341]	ENSG00000175048.17	ZDHHC14	79683	-1.82	3.24	51.1	8.68e-12	3.04e-11	11.1
1328	17	7259903	7263983	4081	-	ENSG00000181885	CLDN7	protein_coding	chromosome	claudin 7 [Source:HGNC Symbol;Acc:HGNC:2049]	ENSG00000181885.18	CLDN7	1366	-1.82	-1.17	38	2.7e-09	7.44e-09	8.57
1329	X	106611930	106679439	67510	+	ENSG00000147231	RADX	protein_coding	chromosome	RPA1 related single stranded DNA binding protein, X-linked [Source:HGNC Symbol;Acc:HGNC:25486]	ENSG00000147231.14	RADX	55086	-1.82	2.42	35.2	9.59e-09	2.5e-08	8.02
1330	1	242082986	242524696	441711	-	ENSG00000180287	PLD5	protein_coding	chromosome	phospholipase D family member 5 [Source:HGNC Symbol;Acc:HGNC:26879]	ENSG00000180287.16	PLD5	200150	-1.82	-0.463	13	0.000372	0.00062	3.43
1331	10	98416198	98446947	30750	-	ENSG00000107521	HPS1	protein_coding	chromosome	HPS1 biogenesis of lysosomal organelles complex 3 subunit 1 [Source:HGNC Symbol;Acc:HGNC:5163]	ENSG00000107521.19	HPS1	3257	-1.81	5.98	511	2.33e-63	1.72e-61	62.6
1332	3	50350695	50358460	7766	+	ENSG00000114395	CYB561D2	protein_coding	chromosome	cytochrome b561 family member D2 [Source:HGNC Symbol;Acc:HGNC:30253]	ENSG00000114395.10	CYB561D2	11068	-1.81	3.69	256	1.21e-40	2.82e-39	39.9
1333	12	50112082	50120457	8376	+	ENSG00000178449	COX14	protein_coding	chromosome	cytochrome c oxidase assembly factor COX14 [Source:HGNC Symbol;Acc:HGNC:28216]	ENSG00000178449.9	COX14	84987	-1.81	3.78	215	5.86e-36	1.05e-34	35.2
1334	11	6612768	6619448	6681	-	ENSG00000166340	TPP1	protein_coding	chromosome	tripeptidyl peptidase 1 [Source:HGNC Symbol;Acc:HGNC:2073]	ENSG00000166340.17	TPP1	1200	-1.81	5.82	205	9.83e-35	1.64e-33	34
1335	11	101915010	102001062	86053	+	ENSG00000110318	CEP126	protein_coding	chromosome	centrosomal protein 126 [Source:HGNC Symbol;Acc:HGNC:29264]	ENSG00000110318.15	CEP126	57562	-1.81	2.25	65	2.7e-14	1.17e-13	13.6
1336	1	155018520	155033781	15262	-	ENSG00000163354	DCST2	protein_coding	chromosome	DC-STAMP domain containing 2 [Source:HGNC Symbol;Acc:HGNC:26562]	ENSG00000163354.15	DCST2	127579	-1.81	-0.67	64.9	2.88e-14	1.24e-13	13.5
1337	2	23385179	23708611	323433	+	ENSG00000119771	KLHL29	protein_coding	chromosome	kelch like family member 29 [Source:HGNC Symbol;Acc:HGNC:29404]	ENSG00000119771.15	KLHL29	114818	-1.81	1.15	30.7	7.4e-08	1.77e-07	7.13
1338	7	150800403	150805118	4716	+	ENSG00000002933	TMEM176A	protein_coding	chromosome	transmembrane protein 176A [Source:HGNC Symbol;Acc:HGNC:24930]	ENSG00000002933.9	TMEM176A	55365	-1.81	-0.463	26.7	4.77e-07	1.06e-06	6.32
1339	19	44417519	44448578	31060	-	ENSG00000278318	ZNF229	protein_coding	chromosome	zinc finger protein 229 [Source:HGNC Symbol;Acc:HGNC:13022]	ENSG00000278318.5	ZNF229	7772	-1.81	0.755	25.6	8.01e-07	1.74e-06	6.1
1340	7	151081085	151083493	2409	-	ENSG00000164897	TMUB1	protein_coding	chromosome	transmembrane and ubiquitin like domain containing 1 [Source:HGNC Symbol;Acc:HGNC:21709]	ENSG00000164897.14	TMUB1	83590	-1.8	4.03	503	8.7e-63	6.19e-61	62.1
1341	19	37907208	38208369	301162	+	ENSG00000105738	SIPA1L3	protein_coding	chromosome	signal induced proliferation associated 1 like 3 [Source:HGNC Symbol;Acc:HGNC:23801]	ENSG00000105738.11	SIPA1L3	23094	-1.8	6.21	372	3.89e-52	1.73e-50	51.4
1342	19	40808474	40812100	3627	-	ENSG00000233622	CYP2T1P	transcribed_unitary_pseudogene	chromosome	cytochrome P450 family 2 subfamily T member 1, pseudogene [Source:HGNC Symbol;Acc:HGNC:18852]	ENSG00000233622.3	CYP2T1P	NA	-1.8	0.591	182	7.57e-32	1.07e-30	31.1
1343	4	1391552	1395992	4441	+	ENSG00000288380	CRIPAK	protein_coding	chromosome	cysteine rich PAK1 inhibitor [Source:HGNC Symbol;Acc:HGNC:26619]	ENSG00000288380.1	CRIPAK	285464	-1.8	2.89	155	2.76e-28	3.17e-27	27.6
1344	11	44564427	44620358	55932	+	ENSG00000085117	CD82	protein_coding	chromosome	CD82 molecule [Source:HGNC Symbol;Acc:HGNC:6210]	ENSG00000085117.12	CD82	3732	-1.8	6.42	153	5.05e-28	5.73e-27	27.3
1345	19	35887653	35902303	14651	-	ENSG00000167604	NFKBID	protein_coding	chromosome	NFKB inhibitor delta [Source:HGNC Symbol;Acc:HGNC:15671]	ENSG00000167604.14	NFKBID	84807	-1.8	5.15	113	3.12e-22	2.41e-21	21.5
1346	2	219538948	219543809	4862	-	ENSG00000123989	CHPF	protein_coding	chromosome	chondroitin polymerizing factor [Source:HGNC Symbol;Acc:HGNC:24291]	ENSG00000123989.14	CHPF	79586	-1.8	1.41	32.3	3.59e-08	8.86e-08	7.45
1347	CHR_HSCHR19_4_CTG3_1	55021820	55046379	24560	-	ENSG00000277439	GP6	protein_coding	chromosome	glycoprotein VI platelet [Source:HGNC Symbol;Acc:HGNC:14388]	ENSG00000277439.4	GP6	51206	-1.8	-1.14	18.8	2.08e-05	3.95e-05	4.68
1348	CHR_HSCHR6_MHC_COX_CTG1	32139234	32143991	4758	-	ENSG00000233490	GPSM3	protein_coding	chromosome	G protein signaling modulator 3 [Source:HGNC Symbol;Acc:HGNC:13945]	ENSG00000233490.7	GPSM3	63940	-1.8	3.69	10	0.00173	0.00267	2.76
1349	CHR_HSCHR6_MHC_DBB_CTG1	32926550	32931062	4513	-	ENSG00000241394	HLA-DMA	protein_coding	chromosome	major histocompatibility complex, class II, DM alpha [Source:HGNC Symbol;Acc:HGNC:4934]	ENSG00000241394.7	HLA-DMA	3108	-1.8	4.6	8	0.00505	0.00738	2.3
1350	6	32439878	32445046	5169	+	ENSG00000204287	HLA-DRA	protein_coding	chromosome	major histocompatibility complex, class II, DR alpha [Source:HGNC Symbol;Acc:HGNC:4947]	ENSG00000204287.14	HLA-DRA	3122	-1.8	8.22	7.74	0.0058	0.00841	2.24
1351	17	7243591	7252491	8901	-	ENSG00000175826	CTDNEP1	protein_coding	chromosome	CTD nuclear envelope phosphatase 1 [Source:HGNC Symbol;Acc:HGNC:19085]	ENSG00000175826.12	CTDNEP1	23399	-1.79	5.29	519	5.87e-64	4.6e-62	63.2
1352	12	108562582	108569384	6803	+	ENSG00000136003	ISCU	protein_coding	chromosome	iron-sulfur cluster assembly enzyme [Source:HGNC Symbol;Acc:HGNC:29882]	ENSG00000136003.15	ISCU	23479	-1.79	6.32	390	1.09e-53	5.16e-52	53
1353	19	10602457	10644557	42101	+	ENSG00000129353	SLC44A2	protein_coding	chromosome	solute carrier family 44 member 2 [Source:HGNC Symbol;Acc:HGNC:17292]	ENSG00000129353.15	SLC44A2	57153	-1.79	7.36	322	1.88e-47	6.36e-46	46.7
1354	7	144451941	144836395	384455	-	ENSG00000196511	TPK1	protein_coding	chromosome	thiamin pyrophosphokinase 1 [Source:HGNC Symbol;Acc:HGNC:17358]	ENSG00000196511.14	TPK1	27010	-1.79	2.87	251	5.27e-40	1.18e-38	39.3
1355	X	149476988	149521096	44109	-	ENSG00000010404	IDS	protein_coding	chromosome	iduronate 2-sulfatase [Source:HGNC Symbol;Acc:HGNC:5389]	ENSG00000010404.18	IDS	3423	-1.79	6.22	226	3.02e-37	5.79e-36	36.5
1356	17	8287763	8295400	7638	-	ENSG00000125434	SLC25A35	protein_coding	chromosome	solute carrier family 25 member 35 [Source:HGNC Symbol;Acc:HGNC:31921]	ENSG00000125434.11	SLC25A35	399512	-1.79	2.47	217	3.73e-36	6.78e-35	35.4
1357	20	3786772	3806121	19350	+	ENSG00000101224	CDC25B	protein_coding	chromosome	cell division cycle 25B [Source:HGNC Symbol;Acc:HGNC:1726]	ENSG00000101224.17	CDC25B	994	-1.79	5.68	187	1.92e-32	2.8e-31	31.7
1358	14	22773222	22829820	56599	-	ENSG00000155465	SLC7A7	protein_coding	chromosome	solute carrier family 7 member 7 [Source:HGNC Symbol;Acc:HGNC:11065]	ENSG00000155465.18	SLC7A7	9056	-1.79	4.02	176	5.49e-31	7.39e-30	30.3
1359	19	55605405	55617269	11865	+	ENSG00000261221	ZNF865	protein_coding	chromosome	zinc finger protein 865 [Source:HGNC Symbol;Acc:HGNC:38705]	ENSG00000261221.3	ZNF865	100507290	-1.79	3.64	172	1.82e-30	2.36e-29	29.7
1360	1	149390614	149468030	77417	+	ENSG00000286219	NOTCH2NLC	protein_coding	chromosome	notch 2 N-terminal like C [Source:HGNC Symbol;Acc:HGNC:53924]	ENSG00000286219.1	NOTCH2NLC	100996717	-1.79	5.58	155	3.66e-28	4.19e-27	27.4
1361	3	121835183	121886526	51344	+	ENSG00000145088	EAF2	protein_coding	chromosome	ELL associated factor 2 [Source:HGNC Symbol;Acc:HGNC:23115]	ENSG00000145088.9	EAF2	55840	-1.79	5.23	148	2.72e-27	2.93e-26	26.6
1362	11	61392360	61398863	6504	+	ENSG00000187049	TMEM216	protein_coding	chromosome	transmembrane protein 216 [Source:HGNC Symbol;Acc:HGNC:25018]	ENSG00000187049.10	TMEM216	51259	-1.79	2.41	145	8.42e-27	8.79e-26	26.1
1363	22	21642302	21644299	1998	+	ENSG00000128228	SDF2L1	protein_coding	chromosome	stromal cell derived factor 2 like 1 [Source:HGNC Symbol;Acc:HGNC:10676]	ENSG00000128228.5	SDF2L1	23753	-1.79	3.04	88.5	2.8e-18	1.63e-17	17.6
1364	6	143940300	144064599	124300	-	ENSG00000118495	PLAGL1	protein_coding	chromosome	PLAG1 like zinc finger 1 [Source:HGNC Symbol;Acc:HGNC:9046]	ENSG00000118495.19	PLAGL1	5325	-1.79	3.43	78	1.57e-16	8.01e-16	15.8
1365	4	38966744	39032922	66179	-	ENSG00000121895	TMEM156	protein_coding	chromosome	transmembrane protein 156 [Source:HGNC Symbol;Acc:HGNC:26260]	ENSG00000121895.8	TMEM156	80008	-1.79	4.95	66.7	1.35e-14	5.97e-14	13.9
1366	17	16546954	16569204	22251	-	ENSG00000141040	ZNF287	protein_coding	chromosome	zinc finger protein 287 [Source:HGNC Symbol;Acc:HGNC:13502]	ENSG00000141040.15	ZNF287	57336	-1.79	2.84	63.6	4.82e-14	2.05e-13	13.3
1367	16	29817239	29830627	13389	+	ENSG00000281348	AC120114.4	protein_coding	chromosome	novel protein	ENSG00000281348.1	AC120114.4	NA	-1.79	-0.194	35.6	7.71e-09	2.03e-08	8.11
1368	22	50529710	50532580	2871	-	ENSG00000177989	ODF3B	protein_coding	chromosome	outer dense fiber of sperm tails 3B [Source:HGNC Symbol;Acc:HGNC:34388]	ENSG00000177989.13	ODF3B	440836	-1.79	1.8	30.9	6.65e-08	1.59e-07	7.18
1369	20	62816244	62841159	24916	+	ENSG00000092758	COL9A3	protein_coding	chromosome	collagen type IX alpha 3 chain [Source:HGNC Symbol;Acc:HGNC:2219]	ENSG00000092758.18	COL9A3	1299	-1.79	2.39	28.6	1.96e-07	4.49e-07	6.71
1370	4	75859864	75902571	42708	-	ENSG00000156194	PPEF2	protein_coding	chromosome	protein phosphatase with EF-hand domain 2 [Source:HGNC Symbol;Acc:HGNC:9244]	ENSG00000156194.18	PPEF2	5470	-1.79	1.81	19.9	1.24e-05	2.41e-05	4.91
1371	16	4340251	4420494	80244	-	ENSG00000103426	CORO7-PAM16	protein_coding	chromosome	CORO7-PAM16 readthrough [Source:HGNC Symbol;Acc:HGNC:44424]	ENSG00000103426.12	CORO7-PAM16	100529144	-1.79	-0.639	16.2	7.39e-05	0.000133	4.13
1372	6	32948613	32969094	20482	-	ENSG00000204257	HLA-DMA	protein_coding	chromosome	major histocompatibility complex, class II, DM alpha [Source:HGNC Symbol;Acc:HGNC:4934]	ENSG00000204257.15	HLA-DMA	3108	-1.79	4.07	6.67	0.0104	0.0146	1.98
1373	3	129430944	129440179	9236	-	ENSG00000129071	MBD4	protein_coding	chromosome	methyl-CpG binding domain 4, DNA glycosylase [Source:HGNC Symbol;Acc:HGNC:6919]	ENSG00000129071.9	MBD4	8930	-1.78	6.09	683	9.43e-75	1.48e-72	74
1374	4	39546336	39638902	92567	-	ENSG00000163683	SMIM14	protein_coding	chromosome	small integral membrane protein 14 [Source:HGNC Symbol;Acc:HGNC:27321]	ENSG00000163683.12	SMIM14	201895	-1.78	6.4	265	1.41e-41	3.44e-40	40.9
1375	11	818914	825573	6660	+	ENSG00000177666	PNPLA2	protein_coding	chromosome	patatin like phospholipase domain containing 2 [Source:HGNC Symbol;Acc:HGNC:30802]	ENSG00000177666.17	PNPLA2	57104	-1.78	5.82	222	9.89e-37	1.86e-35	36
1376	5	154190730	154420984	230255	+	ENSG00000164574	GALNT10	protein_coding	chromosome	polypeptide N-acetylgalactosaminyltransferase 10 [Source:HGNC Symbol;Acc:HGNC:19873]	ENSG00000164574.16	GALNT10	55568	-1.78	5.33	211	1.98e-35	3.41e-34	34.7
1377	16	11976734	12574287	597554	+	ENSG00000048471	SNX29	protein_coding	chromosome	sorting nexin 29 [Source:HGNC Symbol;Acc:HGNC:30542]	ENSG00000048471.14	SNX29	92017	-1.78	6.75	196	1.23e-33	1.91e-32	32.9
1378	16	30193887	30197561	3675	+	ENSG00000132207	SLX1A	protein_coding	chromosome	SLX1 homolog A, structure-specific endonuclease subunit [Source:HGNC Symbol;Acc:HGNC:20922]	ENSG00000132207.17	SLX1A	548593	-1.78	4.32	139	4.86e-26	4.82e-25	25.3
1379	17	31008497	31093127	84631	+	ENSG00000266865	AC138207.8	transcribed_unprocessed_pseudogene	chromosome	SMAD specific E3 ubiquitin protein ligase 2 (SMURF2) pseudogene	ENSG00000266865.6	AC138207.8	NA	-1.78	0.47	106	4.94e-21	3.49e-20	20.3
1380	19	55379244	55384292	5049	-	ENSG00000233493	TMEM238	protein_coding	chromosome	transmembrane protein 238 [Source:HGNC Symbol;Acc:HGNC:40042]	ENSG00000233493.4	TMEM238	388564	-1.78	0.265	62.7	7.07e-14	2.95e-13	13.2
1381	CHR_HSCHR6_MHC_SSTO_CTG1	33556632	33558507	1876	-	ENSG00000226492	CUTA	protein_coding	chromosome	cutA divalent cation tolerance homolog [Source:HGNC Symbol;Acc:HGNC:21101]	ENSG00000226492.7	CUTA	51596	-1.78	3.11	61.3	1.22e-13	4.99e-13	12.9
1382	14	75278826	75282230	3405	+	ENSG00000170345	FOS	protein_coding	chromosome	Fos proto-oncogene, AP-1 transcription factor subunit [Source:HGNC Symbol;Acc:HGNC:3796]	ENSG00000170345.10	FOS	2353	-1.78	9.65	57.9	5.14e-13	2e-12	12.3
1383	CHR_HSCHR6_MHC_MANN_CTG1	31312948	31400264	87317	-	ENSG00000224608	HLA-B	protein_coding	chromosome	major histocompatibility complex, class I, B [Source:HGNC Symbol;Acc:HGNC:4932]	ENSG00000224608.10	HLA-B	3106	-1.78	8.23	44.3	1.68e-10	5.23e-10	9.77
1384	1	207496147	207641765	145619	+	ENSG00000203710	CR1	protein_coding	chromosome	complement C3b/C4b receptor 1 (Knops blood group) [Source:HGNC Symbol;Acc:HGNC:2334]	ENSG00000203710.11	CR1	1378	-1.78	5.96	35.9	6.74e-09	1.78e-08	8.17
1385	9	132725578	132878777	153200	-	ENSG00000165695	AK8	protein_coding	chromosome	adenylate kinase 8 [Source:HGNC Symbol;Acc:HGNC:26526]	ENSG00000165695.9	AK8	158067	-1.78	0.736	28.5	2.03e-07	4.65e-07	6.69
1386	CHR_HSCHR22_3_CTG1	42126495	42130902	4408	-	ENSG00000275211	CYP2D6	protein_coding	chromosome	cytochrome P450 family 2 subfamily D member 6 [Source:HGNC Symbol;Acc:HGNC:2625]	ENSG00000275211.4	CYP2D6	1565	-1.78	-0.302	24	1.66e-06	3.49e-06	5.78
1387	14	20457719	20461612	3894	-	ENSG00000165782	PIP4P1	protein_coding	chromosome	phosphatidylinositol-4,5-bisphosphate 4-phosphatase 1 [Source:HGNC Symbol;Acc:HGNC:19299]	ENSG00000165782.10	PIP4P1	90809	-1.77	5.58	433	2.66e-57	1.47e-55	56.6
1388	2	219171897	219178106	6210	-	ENSG00000115649	CNPPD1	protein_coding	chromosome	cyclin Pas1/PHO80 domain containing 1 [Source:HGNC Symbol;Acc:HGNC:25220]	ENSG00000115649.16	CNPPD1	27013	-1.77	5.95	359	6.21e-51	2.57e-49	50.2
1389	14	102777476	102911500	134025	+	ENSG00000131323	TRAF3	protein_coding	chromosome	TNF receptor associated factor 3 [Source:HGNC Symbol;Acc:HGNC:12033]	ENSG00000131323.14	TRAF3	7187	-1.77	5.15	217	3.51e-36	6.37e-35	35.5
1390	2	218270392	218346793	76402	+	ENSG00000127838	PNKD	protein_coding	chromosome	PNKD metallo-beta-lactamase domain containing [Source:HGNC Symbol;Acc:HGNC:9153]	ENSG00000127838.14	PNKD	25953	-1.77	4.06	215	6.38e-36	1.13e-34	35.2
1391	11	82822936	82970584	147649	-	ENSG00000137509	PRCP	protein_coding	chromosome	prolylcarboxypeptidase [Source:HGNC Symbol;Acc:HGNC:9344]	ENSG00000137509.11	PRCP	5547	-1.77	4.9	189	1.14e-32	1.68e-31	31.9
1392	19	16661139	16690023	28885	+	ENSG00000072954	TMEM38A	protein_coding	chromosome	transmembrane protein 38A [Source:HGNC Symbol;Acc:HGNC:28462]	ENSG00000072954.7	TMEM38A	79041	-1.77	2.32	162	3.48e-29	4.21e-28	28.5
1393	1	109656099	109674836	18738	+	ENSG00000168765	GSTM4	protein_coding	chromosome	glutathione S-transferase mu 4 [Source:HGNC Symbol;Acc:HGNC:4636]	ENSG00000168765.17	GSTM4	2948	-1.77	3.06	141	2.46e-26	2.49e-25	25.6
1394	19	48637946	48646187	8242	-	ENSG00000063180	CA11	protein_coding	chromosome	carbonic anhydrase 11 [Source:HGNC Symbol;Acc:HGNC:1370]	ENSG00000063180.9	CA11	770	-1.77	2.21	122	1.44e-23	1.22e-22	22.8
1395	11	797511	799185	1675	+	ENSG00000274897	PANO1	protein_coding	chromosome	proapoptotic nucleolar protein 1 [Source:HGNC Symbol;Acc:HGNC:51237]	ENSG00000274897.3	PANO1	101927423	-1.77	0.416	119	4.16e-23	3.4e-22	22.4
1396	12	6618835	6635960	17126	-	ENSG00000184574	LPAR5	protein_coding	chromosome	lysophosphatidic acid receptor 5 [Source:HGNC Symbol;Acc:HGNC:13307]	ENSG00000184574.10	LPAR5	57121	-1.77	3.77	118	6.55e-23	5.3e-22	22.2
1397	9	35658290	35661511	3222	+	ENSG00000159884	CCDC107	protein_coding	chromosome	coiled-coil domain containing 107 [Source:HGNC Symbol;Acc:HGNC:28465]	ENSG00000159884.12	CCDC107	203260	-1.77	3.44	113	3.87e-22	2.96e-21	21.4
1398	1	39522280	39559671	37392	-	ENSG00000243970	PPIEL	transcribed_unprocessed_pseudogene	chromosome	peptidylprolyl isomerase E like pseudogene [Source:HGNC Symbol;Acc:HGNC:33195]	ENSG00000243970.3	PPIEL	NA	-1.77	2.93	108	1.88e-21	1.37e-20	20.7
1399	4	10486395	10684768	198374	-	ENSG00000109684	CLNK	protein_coding	chromosome	cytokine dependent hematopoietic cell linker [Source:HGNC Symbol;Acc:HGNC:17438]	ENSG00000109684.15	CLNK	116449	-1.77	1.3	102	2.17e-20	1.47e-19	19.7
1400	3	58237532	58295693	58162	+	ENSG00000163686	ABHD6	protein_coding	chromosome	abhydrolase domain containing 6 [Source:HGNC Symbol;Acc:HGNC:21398]	ENSG00000163686.15	ABHD6	57406	-1.77	2.46	78.1	1.47e-16	7.52e-16	15.8
1401	6	34576258	34576656	399	-	ENSG00000196114	AL031577.1	processed_pseudogene	chromosome	interferon induced transmembrane protein (IFITM) pseudogene	ENSG00000196114.3	AL031577.1	NA	-1.77	-1.42	71.2	2.27e-15	1.06e-14	14.6
1402	CHR_HSCHR6_MHC_QBL_CTG1	31655467	31663777	8311	+	ENSG00000206406	CSNK2B	protein_coding	chromosome	casein kinase 2 beta [Source:HGNC Symbol;Acc:HGNC:2460]	ENSG00000206406.9	CSNK2B	1460	-1.77	0.879	14	0.00023	0.000392	3.64
1403	CHR_HSCHR6_MHC_APD_CTG1	30393209	30410787	17579	+	ENSG00000241779	RPP21	protein_coding	chromosome	ribonuclease P/MRP subunit p21 [Source:HGNC Symbol;Acc:HGNC:21300]	ENSG00000241779.6	RPP21	79897	-1.77	0.878	13	0.000379	0.000631	3.42
1404	1	69568261	70151945	583685	+	ENSG00000033122	LRRC7	protein_coding	chromosome	leucine rich repeat containing 7 [Source:HGNC Symbol;Acc:HGNC:18531]	ENSG00000033122.20	LRRC7	57554	-1.77	0.921	12.3	0.000543	0.000889	3.26
1405	19	36009120	36014239	5120	-	ENSG00000239382	ALKBH6	protein_coding	chromosome	alkB homolog 6 [Source:HGNC Symbol;Acc:HGNC:28243]	ENSG00000239382.10	ALKBH6	84964	-1.76	3.63	629	1.9e-71	2.25e-69	70.7
1406	14	23559565	23568070	8506	-	ENSG00000213983	AP1G2	protein_coding	chromosome	adaptor related protein complex 1 subunit gamma 2 [Source:HGNC Symbol;Acc:HGNC:556]	ENSG00000213983.12	AP1G2	8906	-1.76	7.06	368	1.06e-51	4.64e-50	51
1407	9	137605685	137615360	9676	+	ENSG00000197070	ARRDC1	protein_coding	chromosome	arrestin domain containing 1 [Source:HGNC Symbol;Acc:HGNC:28633]	ENSG00000197070.14	ARRDC1	92714	-1.76	4.63	354	1.87e-50	7.55e-49	49.7
1408	1	206470476	206496889	26414	+	ENSG00000263528	IKBKE	protein_coding	chromosome	inhibitor of nuclear factor kappa B kinase subunit epsilon [Source:HGNC Symbol;Acc:HGNC:14552]	ENSG00000263528.8	IKBKE	9641	-1.76	4.41	202	2.77e-34	4.5e-33	33.6
1409	6	24804282	25042170	237889	-	ENSG00000111913	RIPOR2	protein_coding	chromosome	RHO family interacting cell polarization regulator 2 [Source:HGNC Symbol;Acc:HGNC:13872]	ENSG00000111913.19	RIPOR2	9750	-1.76	8.34	194	2.64e-33	4.03e-32	32.6
1410	15	56244009	56445997	201989	+	ENSG00000151575	TEX9	protein_coding	chromosome	testis expressed 9 [Source:HGNC Symbol;Acc:HGNC:29585]	ENSG00000151575.14	TEX9	374618	-1.76	3.43	154	4.46e-28	5.08e-27	27.4
1411	6	159034468	159045152	10685	-	ENSG00000164691	TAGAP	protein_coding	chromosome	T cell activation RhoGTPase activating protein [Source:HGNC Symbol;Acc:HGNC:15669]	ENSG00000164691.17	TAGAP	117289	-1.76	6.88	129	1.72e-24	1.55e-23	23.8
1412	5	1598920	1634005	35086	-	ENSG00000188002	AC026412.1	transcribed_unprocessed_pseudogene	chromosome	programmed cell death 6 (PDCD6) pseudogene	ENSG00000188002.10	AC026412.1	NA	-1.76	2.99	79.2	9.86e-17	5.12e-16	16
1413	2	218259496	218263861	4366	+	ENSG00000179921	GPBAR1	protein_coding	chromosome	G protein-coupled bile acid receptor 1 [Source:HGNC Symbol;Acc:HGNC:19680]	ENSG00000179921.15	GPBAR1	151306	-1.76	-0.00333	51.9	6.24e-12	2.21e-11	11.2
1414	3	24117153	24495756	378604	-	ENSG00000151090	THRB	protein_coding	chromosome	thyroid hormone receptor beta [Source:HGNC Symbol;Acc:HGNC:11799]	ENSG00000151090.19	THRB	7068	-1.76	1.15	22.8	2.98e-06	6.14e-06	5.53
1415	X	102153708	102155977	2270	-	ENSG00000184515	BEX5	protein_coding	chromosome	brain expressed X-linked 5 [Source:HGNC Symbol;Acc:HGNC:27990]	ENSG00000184515.11	BEX5	340542	-1.76	-0.615	17.8	3.39e-05	6.29e-05	4.47
1416	X	154487306	154490690	3385	-	ENSG00000126903	SLC10A3	protein_coding	chromosome	solute carrier family 10 member 3 [Source:HGNC Symbol;Acc:HGNC:22979]	ENSG00000126903.16	SLC10A3	8273	-1.75	3.53	375	2.13e-52	9.63e-51	51.7
1417	17	6657034	6693577	36544	+	ENSG00000274114	ALOX15P1	transcribed_unprocessed_pseudogene	chromosome	arachidonate 15-lipoxygenase pseudogene 1 [Source:HGNC Symbol;Acc:HGNC:13742]	ENSG00000274114.2	ALOX15P1	NA	-1.75	2.27	218	3.34e-36	6.09e-35	35.5
1418	6	108211222	108261246	50025	-	ENSG00000112335	SNX3	protein_coding	chromosome	sorting nexin 3 [Source:HGNC Symbol;Acc:HGNC:11174]	ENSG00000112335.15	SNX3	8724	-1.75	6.88	216	5.01e-36	9.02e-35	35.3
1419	10	133380017	133420271	40255	+	ENSG00000254536	AL360181.3	protein_coding	chromosome	novel protein	ENSG00000254536.2	AL360181.3	NA	-1.75	2.92	214	9.47e-36	1.66e-34	35
1420	2	33436324	33564750	128427	+	ENSG00000152689	RASGRP3	protein_coding	chromosome	RAS guanyl releasing protein 3 [Source:HGNC Symbol;Acc:HGNC:14545]	ENSG00000152689.18	RASGRP3	25780	-1.75	5.41	206	8.43e-35	1.41e-33	34.1
1421	1	207321376	207386804	65429	+	ENSG00000196352	CD55	protein_coding	chromosome	CD55 molecule (Cromer blood group) [Source:HGNC Symbol;Acc:HGNC:2665]	ENSG00000196352.15	CD55	1604	-1.75	6.34	168	5.62e-30	7.1e-29	29.3
1422	5	127042558	127073492	30935	-	ENSG00000164241	C5orf63	protein_coding	chromosome	chromosome 5 open reading frame 63 [Source:HGNC Symbol;Acc:HGNC:40051]	ENSG00000164241.13	C5orf63	401207	-1.75	3.47	153	5.47e-28	6.19e-27	27.3
1423	19	55476617	55484487	7871	+	ENSG00000197483	ZNF628	protein_coding	chromosome	zinc finger protein 628 [Source:HGNC Symbol;Acc:HGNC:28054]	ENSG00000197483.10	ZNF628	89887	-1.75	2.87	105	6.35e-21	4.46e-20	20.2
1424	CHR_HSCHR6_MHC_QBL_CTG1	33247394	33258105	10712	-	ENSG00000206279	DAXX	protein_coding	chromosome	death domain associated protein [Source:HGNC Symbol;Acc:HGNC:2681]	ENSG00000206279.10	DAXX	1616	-1.75	3.6	87	4.95e-18	2.83e-17	17.3
1425	9	133019486	133020874	1389	+	ENSG00000196205	EEF1A1P5	processed_pseudogene	chromosome	eukaryotic translation elongation factor 1 alpha 1 pseudogene 5 [Source:HGNC Symbol;Acc:HGNC:3200]	ENSG00000196205.8	EEF1A1P5	NA	-1.75	2.16	55.8	1.21e-12	4.57e-12	11.9
1426	CHR_HSCHR19LRC_COX1_CTG3_1	54548949	54569575	20627	+	ENSG00000274669	LILRB1	protein_coding	chromosome	leukocyte immunoglobulin like receptor B1 [Source:HGNC Symbol;Acc:HGNC:6605]	ENSG00000274669.5	LILRB1	10859	-1.75	2.81	44.7	1.37e-10	4.31e-10	9.86
1427	19	54617158	54637528	20371	+	ENSG00000104972	LILRB1	protein_coding	chromosome	leukocyte immunoglobulin like receptor B1 [Source:HGNC Symbol;Acc:HGNC:6605]	ENSG00000104972.15	LILRB1	10859	-1.75	2.49	33.8	1.8e-08	4.57e-08	7.74
1428	CHR_HSCHR6_MHC_APD_CTG1	32558296	32572041	13746	-	ENSG00000230463	HLA-DRB3	protein_coding	chromosome	major histocompatibility complex, class II, DR beta 3 [Source:HGNC Symbol;Acc:HGNC:4951]	ENSG00000230463.2	HLA-DRB3	3125	-1.75	5.33	28.8	1.81e-07	4.17e-07	6.74
1429	7	98998538	98999930	1393	-	ENSG00000238109	AC004893.1	processed_pseudogene	chromosome	ring finger protein 14(RNF14)pseudogene	ENSG00000238109.1	AC004893.1	NA	-1.75	-0.823	27	4.06e-07	9.05e-07	6.39
1430	9	112957722	113012227	54506	-	ENSG00000228623	ZNF883	transcribed_unprocessed_pseudogene	chromosome	zinc finger protein 883 [Source:HGNC Symbol;Acc:HGNC:27271]	ENSG00000228623.6	ZNF883	NA	-1.75	-0.122	26	6.62e-07	1.45e-06	6.18
1431	22	50767501	50783663	16163	-	ENSG00000079974	RABL2B	protein_coding	chromosome	RAB, member of RAS oncogene family like 2B [Source:HGNC Symbol;Acc:HGNC:9800]	ENSG00000079974.17	RABL2B	11158	-1.74	4.51	480	4.59e-61	2.99e-59	60.3
1432	19	647526	663233	15708	-	ENSG00000070423	RNF126	protein_coding	chromosome	ring finger protein 126 [Source:HGNC Symbol;Acc:HGNC:21151]	ENSG00000070423.18	RNF126	55658	-1.74	4.9	410	1.97e-55	1.02e-53	54.7
1433	16	2752626	2772538	19913	+	ENSG00000167978	SRRM2	protein_coding	chromosome	serine/arginine repetitive matrix 2 [Source:HGNC Symbol;Acc:HGNC:16639]	ENSG00000167978.17	SRRM2	23524	-1.74	9.45	176	5.1e-31	6.87e-30	30.3
1434	2	31234152	31269451	35300	+	ENSG00000013016	EHD3	protein_coding	chromosome	EH domain containing 3 [Source:HGNC Symbol;Acc:HGNC:3244]	ENSG00000013016.16	EHD3	30845	-1.74	4.88	112	4.46e-22	3.4e-21	21.4
1435	19	18196784	18204042	7259	-	ENSG00000105649	RAB3A	protein_coding	chromosome	RAB3A, member RAS oncogene family [Source:HGNC Symbol;Acc:HGNC:9777]	ENSG00000105649.10	RAB3A	5864	-1.74	-0.0707	97	1.19e-19	7.62e-19	18.9
1436	19	44747705	44760044	12340	+	ENSG00000069399	BCL3	protein_coding	chromosome	BCL3 transcription coactivator [Source:HGNC Symbol;Acc:HGNC:998]	ENSG00000069399.15	BCL3	602	-1.74	3.69	87.6	3.93e-18	2.27e-17	17.4
1437	17	42546764	42548706	1943	+	ENSG00000108785	HSD17B1P1	unprocessed_pseudogene	chromosome	hydroxysteroid 17-beta dehydrogenase 1 pseudogene 1 [Source:HGNC Symbol;Acc:HGNC:5216]	ENSG00000108785.7	HSD17B1P1	NA	-1.74	-1.33	64	4.04e-14	1.72e-13	13.4
1438	10	133262420	133276868	14449	-	ENSG00000151651	ADAM8	protein_coding	chromosome	ADAM metallopeptidase domain 8 [Source:HGNC Symbol;Acc:HGNC:215]	ENSG00000151651.16	ADAM8	101	-1.74	5.44	58.8	3.5e-13	1.38e-12	12.5
1439	16	31355134	31382997	27864	+	ENSG00000140678	ITGAX	protein_coding	chromosome	integrin subunit alpha X [Source:HGNC Symbol;Acc:HGNC:6152]	ENSG00000140678.16	ITGAX	3687	-1.74	4.5	52.4	5.12e-12	1.83e-11	11.3
1440	X	134799782	134799945	164	-	ENSG00000280249	AL691477.1	pseudogene	chromosome	NULL	ENSG00000280249.1	AL691477.1	NA	-1.74	0.797	46	7.83e-11	2.51e-10	10.1
1441	6	16160926	16161411	486	+	ENSG00000218073	AL021407.3	processed_pseudogene	chromosome	PERP, TP53 apoptosis effector (PERP) pseudogene	ENSG00000218073.1	AL021407.3	NA	-1.74	-1.61	44.1	1.84e-10	5.71e-10	9.73
1442	12	31534715	31535247	533	-	ENSG00000225349	AC022080.2	processed_pseudogene	chromosome	ankyrin repeat domain 49 (ANKRD49) pseudogene	ENSG00000225349.2	AC022080.2	NA	-1.74	-0.723	41.1	6.67e-10	1.96e-09	9.18
1443	9	135479079	135488893	9815	+	ENSG00000196422	PPP1R26	protein_coding	chromosome	protein phosphatase 1 regulatory subunit 26 [Source:HGNC Symbol;Acc:HGNC:29089]	ENSG00000196422.11	PPP1R26	9858	-1.74	0.915	30.9	6.58e-08	1.58e-07	7.18
1444	7	98211427	98212979	1553	+	ENSG00000180535	BHLHA15	protein_coding	chromosome	basic helix-loop-helix family member a15 [Source:HGNC Symbol;Acc:HGNC:22265]	ENSG00000180535.3	BHLHA15	168620	-1.74	-0.697	19.5	1.45e-05	2.78e-05	4.84
1445	CHR_HSCHR6_MHC_SSTO_CTG1	33205017	33221223	16207	-	ENSG00000236177	HLA-DPA1	protein_coding	chromosome	major histocompatibility complex, class II, DP alpha 1 [Source:HGNC Symbol;Acc:HGNC:4938]	ENSG00000236177.9	HLA-DPA1	3113	-1.74	3.72	7.39	0.00701	0.0101	2.15
1446	19	1275530	1279244	3715	+	ENSG00000228300	FAM174C	protein_coding	chromosome	family with sequence similarity 174 member C [Source:HGNC Symbol;Acc:HGNC:26073]	ENSG00000228300.14	FAM174C	55009	-1.73	3.47	283	1.55e-43	4.3e-42	42.8
1447	7	99392048	99408597	16550	-	ENSG00000106244	PDAP1	protein_coding	chromosome	PDGFA associated protein 1 [Source:HGNC Symbol;Acc:HGNC:14634]	ENSG00000106244.13	PDAP1	11333	-1.73	5.63	201	3.14e-34	5.07e-33	33.5
1448	2	30231534	30323730	92197	+	ENSG00000213626	LBH	protein_coding	chromosome	LBH regulator of WNT signaling pathway [Source:HGNC Symbol;Acc:HGNC:29532]	ENSG00000213626.13	LBH	81606	-1.73	6.73	192	4.47e-33	6.76e-32	32.3
1449	19	12014732	12035741	21010	-	ENSG00000197647	ZNF433	protein_coding	chromosome	zinc finger protein 433 [Source:HGNC Symbol;Acc:HGNC:20811]	ENSG00000197647.11	ZNF433	163059	-1.73	1.39	173	1.15e-30	1.52e-29	29.9
1450	17	78130770	78142968	12199	+	ENSG00000167895	TMC8	protein_coding	chromosome	transmembrane channel like 8 [Source:HGNC Symbol;Acc:HGNC:20474]	ENSG00000167895.14	TMC8	147138	-1.73	7.21	162	3.88e-29	4.67e-28	28.4
1451	19	10333776	10339661	5886	-	ENSG00000076662	ICAM3	protein_coding	chromosome	intercellular adhesion molecule 3 [Source:HGNC Symbol;Acc:HGNC:5346]	ENSG00000076662.10	ICAM3	3385	-1.73	6.34	123	9.78e-24	8.35e-23	23
1452	6	53126961	53148841	21881	-	ENSG00000137270	GCM1	protein_coding	chromosome	glial cells missing transcription factor 1 [Source:HGNC Symbol;Acc:HGNC:4197]	ENSG00000137270.11	GCM1	8521	-1.73	0.0334	72.1	1.57e-15	7.43e-15	14.8
1453	15	34379068	34437466	58399	-	ENSG00000175265	GOLGA8A	protein_coding	chromosome	golgin A8 family member A [Source:HGNC Symbol;Acc:HGNC:31972]	ENSG00000175265.17	GOLGA8A	23015	-1.73	6.56	66.4	1.55e-14	6.82e-14	13.8
1454	16	28931939	28939347	7409	+	ENSG00000177455	CD19	protein_coding	chromosome	CD19 molecule [Source:HGNC Symbol;Acc:HGNC:1633]	ENSG00000177455.14	CD19	930	-1.73	7.38	45.3	1.07e-10	3.4e-10	9.97
1455	19	40778242	40808418	30177	+	ENSG00000171570	RAB4B-EGLN2	protein_coding	chromosome	RAB4B-EGLN2 readthrough (NMD candidate) [Source:HGNC Symbol;Acc:HGNC:44465]	ENSG00000171570.11	RAB4B-EGLN2	NA	-1.73	-0.246	44.6	1.48e-10	4.65e-10	9.83
1456	1	39757182	39788865	31684	-	ENSG00000116985	BMP8B	protein_coding	chromosome	bone morphogenetic protein 8b [Source:HGNC Symbol;Acc:HGNC:1075]	ENSG00000116985.12	BMP8B	656	-1.73	1.31	40.4	9.1e-10	2.64e-09	9.04
1457	11	6481485	6508978	27494	+	ENSG00000283977	AC084337.2	protein_coding	chromosome	novel transcript	ENSG00000283977.1	AC084337.2	NA	-1.73	-1.15	32.2	3.74e-08	9.21e-08	7.43
1458	CHR_HSCHR19LRC_LRC_J_CTG3_1	55046861	55071420	24560	-	ENSG00000276065	GP6	protein_coding	chromosome	glycoprotein VI platelet [Source:NCBI gene;Acc:51206]	ENSG00000276065.4	GP6	51206	-1.73	-0.0273	25.3	9.19e-07	1.98e-06	6.04
1459	GL000194.1	53594	115055	61462	-	ENSG00000274847	MAFIP	protein_coding	scaffold	MAFF interacting protein (pseudogene) [Source:HGNC Symbol;Acc:HGNC:31102]	ENSG00000274847.1	MAFIP	NA	-1.73	0.436	24.9	1.1e-06	2.35e-06	5.96
1460	6	73394828	73417566	22739	+	ENSG00000080007	DDX43	protein_coding	chromosome	DEAD-box helicase 43 [Source:HGNC Symbol;Acc:HGNC:18677]	ENSG00000080007.8	DDX43	55510	-1.73	0.109	19.5	1.46e-05	2.82e-05	4.83
1461	19	44954585	44993341	38757	+	ENSG00000104853	CLPTM1	protein_coding	chromosome	CLPTM1 regulator of GABA type A receptor forward trafficking [Source:HGNC Symbol;Acc:HGNC:2087]	ENSG00000104853.16	CLPTM1	1209	-1.72	5.37	655	4.89e-73	6.68e-71	72.3
1462	3	53156009	53192717	36709	+	ENSG00000163932	PRKCD	protein_coding	chromosome	protein kinase C delta [Source:HGNC Symbol;Acc:HGNC:9399]	ENSG00000163932.15	PRKCD	5580	-1.72	4.53	164	1.99e-29	2.44e-28	28.7
1463	16	88643289	88651054	7766	-	ENSG00000051523	CYBA	protein_coding	chromosome	cytochrome b-245 alpha chain [Source:HGNC Symbol;Acc:HGNC:2577]	ENSG00000051523.11	CYBA	1535	-1.72	7.42	162	3.36e-29	4.07e-28	28.5
1464	20	50794894	50882676	87783	+	ENSG00000124243	BCAS4	protein_coding	chromosome	breast carcinoma amplified sequence 4 [Source:HGNC Symbol;Acc:HGNC:14367]	ENSG00000124243.17	BCAS4	55653	-1.72	5.77	120	3.76e-23	3.09e-22	22.4
1465	19	41301587	41353922	52336	-	ENSG00000105329	TGFB1	protein_coding	chromosome	transforming growth factor beta 1 [Source:HGNC Symbol;Acc:HGNC:11766]	ENSG00000105329.10	TGFB1	7040	-1.72	5.95	102	1.71e-20	1.16e-19	19.8
1466	6	41683978	41736259	52282	-	ENSG00000112561	TFEB	protein_coding	chromosome	transcription factor EB [Source:HGNC Symbol;Acc:HGNC:11753]	ENSG00000112561.18	TFEB	7942	-1.72	5.33	96.9	1.19e-19	7.63e-19	18.9
1467	17	19334308	19378193	43886	-	ENSG00000108641	B9D1	protein_coding	chromosome	B9 domain containing 1 [Source:HGNC Symbol;Acc:HGNC:24123]	ENSG00000108641.17	B9D1	27077	-1.72	0.673	87	4.97e-18	2.85e-17	17.3
1468	3	51974706	51989183	14478	+	ENSG00000114786	ABHD14A-ACY1	protein_coding	chromosome	ABHD14A-ACY1 readthrough [Source:HGNC Symbol;Acc:HGNC:38856]	ENSG00000114786.16	ABHD14A-ACY1	100526760	-1.72	-0.056	61.8	9.96e-14	4.11e-13	13
1469	GL000194.1	53590	115018	61429	-	ENSG00000277400	AC145212.1	protein_coding	scaffold	MaFF-interacting protein [Source:UniProtKB/Swiss-Prot;Acc:Q8WZ33]	ENSG00000277400.1	AC145212.1	NA	-1.72	0.972	27.7	2.97e-07	6.71e-07	6.53
1470	11	134069071	134152001	82931	+	ENSG00000166086	JAM3	protein_coding	chromosome	junctional adhesion molecule 3 [Source:HGNC Symbol;Acc:HGNC:15532]	ENSG00000166086.13	JAM3	83700	-1.72	3.55	18.1	2.9e-05	5.42e-05	4.54
1471	20	10413520	10431922	18403	-	ENSG00000285508	AL034430.1	protein_coding	chromosome	novel protein	ENSG00000285508.1	AL034430.1	NA	-1.72	-0.0874	12.7	0.00043	0.000712	3.37
1472	22	46762617	47175699	413083	+	ENSG00000054611	TBC1D22A	protein_coding	chromosome	TBC1 domain family member 22A [Source:HGNC Symbol;Acc:HGNC:1309]	ENSG00000054611.14	TBC1D22A	25771	-1.71	5.34	769	1.04e-79	2.28e-77	79
1473	11	167784	207428	39645	-	ENSG00000177951	BET1L	protein_coding	chromosome	Bet1 golgi vesicular membrane trafficking protein like [Source:HGNC Symbol;Acc:HGNC:19348]	ENSG00000177951.17	BET1L	51272	-1.71	4.79	523	2.95e-64	2.35e-62	63.5
1474	7	100612102	100615384	3283	+	ENSG00000106330	MOSPD3	protein_coding	chromosome	motile sperm domain containing 3 [Source:HGNC Symbol;Acc:HGNC:25078]	ENSG00000106330.12	MOSPD3	64598	-1.71	1.99	351	3.91e-50	1.56e-48	49.4
1475	22	50622754	50628173	5420	-	ENSG00000100299	ARSA	protein_coding	chromosome	arylsulfatase A [Source:HGNC Symbol;Acc:HGNC:713]	ENSG00000100299.18	ARSA	410	-1.71	5.15	333	1.83e-48	6.62e-47	47.7
1476	6	166929504	166957191	27688	-	ENSG00000026297	RNASET2	protein_coding	chromosome	ribonuclease T2 [Source:HGNC Symbol;Acc:HGNC:21686]	ENSG00000026297.15	RNASET2	8635	-1.71	7.11	127	3.35e-24	2.96e-23	23.5
1477	7	12686856	12690958	4103	+	ENSG00000122644	ARL4A	protein_coding	chromosome	ADP ribosylation factor like GTPase 4A [Source:HGNC Symbol;Acc:HGNC:695]	ENSG00000122644.13	ARL4A	10124	-1.71	5.18	62	9.19e-14	3.81e-13	13
1478	6	143494812	143511720	16909	-	ENSG00000001036	FUCA2	protein_coding	chromosome	alpha-L-fucosidase 2 [Source:HGNC Symbol;Acc:HGNC:4008]	ENSG00000001036.14	FUCA2	2519	-1.71	2.65	57.8	5.23e-13	2.03e-12	12.3
1479	17	42156891	42181142	24252	-	ENSG00000089558	KCNH4	protein_coding	chromosome	potassium voltage-gated channel subfamily H member 4 [Source:HGNC Symbol;Acc:HGNC:6253]	ENSG00000089558.9	KCNH4	23415	-1.71	-0.934	38.7	1.94e-09	5.43e-09	8.71
1480	15	79960892	79971196	10305	-	ENSG00000140379	BCL2A1	protein_coding	chromosome	BCL2 related protein A1 [Source:HGNC Symbol;Acc:HGNC:991]	ENSG00000140379.8	BCL2A1	597	-1.71	3.56	37.7	3.02e-09	8.27e-09	8.52
1481	17	7855066	7856099	1034	+	ENSG00000167874	TMEM88	protein_coding	chromosome	transmembrane protein 88 [Source:HGNC Symbol;Acc:HGNC:32371]	ENSG00000167874.7	TMEM88	92162	-1.71	0.188	37.3	3.69e-09	1e-08	8.43
1482	5	77030902	77152155	121254	+	ENSG00000285000	AC008581.2	protein_coding	chromosome	novel protein, AGGF1-ZBED3-AS1 readthrough	ENSG00000285000.1	AC008581.2	NA	-1.71	0.359	19.9	1.23e-05	2.39e-05	4.91
1483	7	33094797	33109404	14608	-	ENSG00000164610	RP9	protein_coding	chromosome	RP9 pre-mRNA splicing factor [Source:HGNC Symbol;Acc:HGNC:10288]	ENSG00000164610.9	RP9	6100	-1.7	3.91	349	5.01e-50	1.98e-48	49.3
1484	22	36467046	36481640	14595	-	ENSG00000100348	TXN2	protein_coding	chromosome	thioredoxin 2 [Source:HGNC Symbol;Acc:HGNC:17772]	ENSG00000100348.10	TXN2	25828	-1.7	4.49	325	1.08e-47	3.68e-46	47
1485	CHR_HSCHR22_1_CTG7	23765834	23768443	2610	-	ENSG00000273607	CHCHD10	protein_coding	chromosome	coiled-coil-helix-coiled-coil-helix domain containing 10 [Source:HGNC Symbol;Acc:HGNC:15559]	ENSG00000273607.3	CHCHD10	400916	-1.7	3.73	127	2.75e-24	2.44e-23	23.6
1486	17	32486993	32491253	4261	+	ENSG00000176749	CDK5R1	protein_coding	chromosome	cyclin dependent kinase 5 regulatory subunit 1 [Source:HGNC Symbol;Acc:HGNC:1775]	ENSG00000176749.9	CDK5R1	8851	-1.7	2.76	88.5	2.75e-18	1.6e-17	17.6
1487	7	2512529	2529177	16649	+	ENSG00000106003	LFNG	protein_coding	chromosome	LFNG O-fucosylpeptide 3-beta-N-acetylglucosaminyltransferase [Source:HGNC Symbol;Acc:HGNC:6560]	ENSG00000106003.13	LFNG	3955	-1.7	4.48	76.1	3.27e-16	1.63e-15	15.5
1488	1	181088700	181092900	4201	+	ENSG00000162783	IER5	protein_coding	chromosome	immediate early response 5 [Source:HGNC Symbol;Acc:HGNC:5393]	ENSG00000162783.11	IER5	51278	-1.7	6.48	69.2	4.95e-15	2.26e-14	14.3
1489	X	135032355	135033546	1192	+	ENSG00000134590	RTL8C	protein_coding	chromosome	retrotransposon Gag like 8C [Source:HGNC Symbol;Acc:HGNC:2569]	ENSG00000134590.14	RTL8C	8933	-1.7	2.39	48.6	2.62e-11	8.8e-11	10.6
1490	14	67619920	67651708	31789	+	ENSG00000081181	ARG2	protein_coding	chromosome	arginase 2 [Source:HGNC Symbol;Acc:HGNC:664]	ENSG00000081181.8	ARG2	384	-1.7	0.528	47.8	3.7e-11	1.22e-10	10.4
1491	6	116461370	116463771	2402	+	ENSG00000188820	CALHM6	protein_coding	chromosome	calcium homeostasis modulator family member 6 [Source:HGNC Symbol;Acc:HGNC:33391]	ENSG00000188820.13	CALHM6	441168	-1.7	4.86	45.2	1.12e-10	3.55e-10	9.95
1492	7	73328161	73358637	30477	+	ENSG00000077800	FKBP6	protein_coding	chromosome	FKBP prolyl isomerase 6 [Source:HGNC Symbol;Acc:HGNC:3722]	ENSG00000077800.13	FKBP6	8468	-1.7	0.218	42.3	3.91e-10	1.17e-09	9.41
1493	7	56380976	56381312	337	+	ENSG00000224370	AC093392.2	processed_pseudogene	chromosome	calmodulin 3 (phosphorylase kinase, delta) (CALM3) pseudogene	ENSG00000224370.1	AC093392.2	NA	-1.7	-1.39	40.5	8.79e-10	2.55e-09	9.06
1494	20	362835	397559	34725	+	ENSG00000101255	TRIB3	protein_coding	chromosome	tribbles pseudokinase 3 [Source:HGNC Symbol;Acc:HGNC:16228]	ENSG00000101255.11	TRIB3	57761	-1.7	2.83	36.9	4.34e-09	1.17e-08	8.36
1495	1	2425980	2505532	79553	+	ENSG00000149527	PLCH2	protein_coding	chromosome	phospholipase C eta 2 [Source:HGNC Symbol;Acc:HGNC:29037]	ENSG00000149527.18	PLCH2	9651	-1.7	2.94	31.1	6.03e-08	1.45e-07	7.22
1496	6	107490106	107661306	171201	+	ENSG00000112320	SOBP	protein_coding	chromosome	sine oculis binding protein homolog [Source:HGNC Symbol;Acc:HGNC:29256]	ENSG00000112320.12	SOBP	55084	-1.7	0.684	28.3	2.25e-07	5.14e-07	6.65
1497	15	68578969	68727806	148838	+	ENSG00000103647	CORO2B	protein_coding	chromosome	coronin 2B [Source:HGNC Symbol;Acc:HGNC:2256]	ENSG00000103647.12	CORO2B	10391	-1.7	3.37	24.9	1.12e-06	2.4e-06	5.95
1498	14	100537147	100587413	50267	-	ENSG00000183092	BEGAIN	protein_coding	chromosome	brain enriched guanylate kinase associated [Source:HGNC Symbol;Acc:HGNC:24163]	ENSG00000183092.16	BEGAIN	57596	-1.7	0.187	23	2.74e-06	5.66e-06	5.56
1499	8	56588385	56588787	403	+	ENSG00000241431	RPL37P6	transcribed_processed_pseudogene	chromosome	ribosomal protein L37 pseudogene 6 [Source:HGNC Symbol;Acc:HGNC:31080]	ENSG00000241431.1	RPL37P6	NA	-1.7	-1.7	18.1	2.9e-05	5.42e-05	4.54
1500	1	151050971	151070325	19355	-	ENSG00000197622	CDC42SE1	protein_coding	chromosome	CDC42 small effector 1 [Source:HGNC Symbol;Acc:HGNC:17719]	ENSG00000197622.13	CDC42SE1	56882	-1.69	7.73	391	9.14e-54	4.35e-52	53
1501	22	19431902	19436075	4174	+	ENSG00000185608	MRPL40	protein_coding	chromosome	mitochondrial ribosomal protein L40 [Source:HGNC Symbol;Acc:HGNC:14491]	ENSG00000185608.8	MRPL40	64976	-1.69	4	231	8.4e-38	1.67e-36	37.1
1502	15	72686179	72738475	52297	+	ENSG00000140463	BBS4	protein_coding	chromosome	Bardet-Biedl syndrome 4 [Source:HGNC Symbol;Acc:HGNC:969]	ENSG00000140463.14	BBS4	585	-1.69	3	210	2.56e-35	4.4e-34	34.6
1503	1	92832013	92841924	9912	+	ENSG00000122406	RPL5	protein_coding	chromosome	ribosomal protein L5 [Source:HGNC Symbol;Acc:HGNC:10360]	ENSG00000122406.14	RPL5	6125	-1.69	9.95	159	8.34e-29	9.87e-28	28.1
1504	3	196942674	196943543	870	+	ENSG00000270170	NCBP2AS2	protein_coding	chromosome	NCBP2 antisense 2 (head to head) [Source:HGNC Symbol;Acc:HGNC:25121]	ENSG00000270170.2	NCBP2AS2	152217	-1.69	4.11	150	1.43e-27	1.57e-26	26.8
1505	7	100602363	100608175	5813	+	ENSG00000106333	PCOLCE	protein_coding	chromosome	procollagen C-endopeptidase enhancer [Source:HGNC Symbol;Acc:HGNC:8738]	ENSG00000106333.13	PCOLCE	5118	-1.69	0.749	88.3	3.04e-18	1.77e-17	17.5
1506	11	307631	315272	7642	+	ENSG00000185201	IFITM2	protein_coding	chromosome	interferon induced transmembrane protein 2 [Source:HGNC Symbol;Acc:HGNC:5413]	ENSG00000185201.16	IFITM2	10581	-1.69	6.39	83.8	1.62e-17	8.94e-17	16.8
1507	X	7898247	7927739	29493	-	ENSG00000006757	PNPLA4	protein_coding	chromosome	patatin like phospholipase domain containing 4 [Source:HGNC Symbol;Acc:HGNC:24887]	ENSG00000006757.12	PNPLA4	8228	-1.69	2.13	81.9	3.41e-17	1.84e-16	16.5
1508	5	115267190	115296693	29504	-	ENSG00000164221	CCDC112	protein_coding	chromosome	coiled-coil domain containing 112 [Source:HGNC Symbol;Acc:HGNC:28599]	ENSG00000164221.13	CCDC112	153733	-1.69	2.99	74.3	6.56e-16	3.21e-15	15.2
1509	12	8232512	8242948	10437	-	ENSG00000164845	FAM86FP	transcribed_unprocessed_pseudogene	chromosome	family with sequence similarity 86 member F, pseudogene [Source:HGNC Symbol;Acc:HGNC:42357]	ENSG00000164845.16	FAM86FP	NA	-1.69	-1.55	50.5	1.12e-11	3.88e-11	11
1510	16	692498	705808	13311	-	ENSG00000127585	FBXL16	protein_coding	chromosome	F-box and leucine rich repeat protein 16 [Source:HGNC Symbol;Acc:HGNC:14150]	ENSG00000127585.12	FBXL16	146330	-1.69	0.282	42.5	3.65e-10	1.1e-09	9.44
1511	10	45374176	45446119	71944	+	ENSG00000012779	ALOX5	protein_coding	chromosome	arachidonate 5-lipoxygenase [Source:HGNC Symbol;Acc:HGNC:435]	ENSG00000012779.11	ALOX5	240	-1.69	7	38.7	1.98e-09	5.56e-09	8.7
1512	2	99154998	99195298	40301	+	ENSG00000273155	AC092587.1	protein_coding	chromosome	novel LIPT1-MRPL30 readthrough	ENSG00000273155.1	AC092587.1	NA	-1.69	-0.997	33.5	2.03e-08	5.12e-08	7.69
1513	1	45329262	45491155	161894	-	ENSG00000288208	AL451136.1	protein_coding	chromosome	novel protein	ENSG00000288208.1	AL451136.1	NA	-1.69	-0.968	16.3	7.1e-05	0.000128	4.15
1514	15	89834308	89912882	78575	-	ENSG00000250021	ARPIN-AP3S2	protein_coding	chromosome	ARPIN-AP3S2 readthrough [Source:HGNC Symbol;Acc:HGNC:38824]	ENSG00000250021.7	ARPIN-AP3S2	100526783	-1.69	1.54	15.8	9.11e-05	0.000162	4.04
1515	12	57095408	57132139	36732	-	ENSG00000166888	STAT6	protein_coding	chromosome	signal transducer and activator of transcription 6 [Source:HGNC Symbol;Acc:HGNC:11368]	ENSG00000166888.12	STAT6	6778	-1.68	7.49	438	1.02e-57	5.7e-56	57
1516	19	1241746	1244825	3080	+	ENSG00000099624	ATP5F1D	protein_coding	chromosome	ATP synthase F1 subunit delta [Source:HGNC Symbol;Acc:HGNC:837]	ENSG00000099624.8	ATP5F1D	513	-1.68	4.29	325	9.87e-48	3.37e-46	47
1517	3	127672935	127680926	7992	+	ENSG00000114626	ABTB1	protein_coding	chromosome	ankyrin repeat and BTB domain containing 1 [Source:HGNC Symbol;Acc:HGNC:18275]	ENSG00000114626.18	ABTB1	80325	-1.68	5.59	298	5.34e-45	1.59e-43	44.3
1518	21	44328944	44339402	10459	-	ENSG00000160226	CFAP410	protein_coding	chromosome	cilia and flagella associated protein 410 [Source:HGNC Symbol;Acc:HGNC:1260]	ENSG00000160226.16	CFAP410	755	-1.68	4.57	232	6.47e-38	1.29e-36	37.2
1519	9	134025481	134034666	9186	+	ENSG00000235106	BRD3OS	protein_coding	chromosome	BRD3 opposite strand [Source:HGNC Symbol;Acc:HGNC:24742]	ENSG00000235106.10	BRD3OS	266655	-1.68	3.92	216	4.78e-36	8.61e-35	35.3
1520	CHR_HSCHR16_3_CTG1	4476649	4512306	35658	+	ENSG00000277424	HMOX2	protein_coding	chromosome	heme oxygenase 2 [Source:HGNC Symbol;Acc:HGNC:5014]	ENSG00000277424.4	HMOX2	3163	-1.68	3.4	208	5.24e-35	8.87e-34	34.3
1521	7	73302516	73308826	6311	-	ENSG00000130305	NSUN5	protein_coding	chromosome	NOP2/Sun RNA methyltransferase 5 [Source:HGNC Symbol;Acc:HGNC:16385]	ENSG00000130305.17	NSUN5	55695	-1.68	4.52	152	9.23e-28	1.03e-26	27
1522	7	129144707	129169699	24993	+	ENSG00000158457	TSPAN33	protein_coding	chromosome	tetraspanin 33 [Source:HGNC Symbol;Acc:HGNC:28743]	ENSG00000158457.6	TSPAN33	340348	-1.68	5.13	129	1.53e-24	1.39e-23	23.8
1523	17	63998351	64004304	5954	+	ENSG00000224383	PRR29	protein_coding	chromosome	proline rich 29 [Source:HGNC Symbol;Acc:HGNC:25673]	ENSG00000224383.7	PRR29	92340	-1.68	1.67	74.3	6.5e-16	3.19e-15	15.2
1524	1	32351521	32364312	12792	+	ENSG00000162526	TSSK3	protein_coding	chromosome	testis specific serine kinase 3 [Source:HGNC Symbol;Acc:HGNC:15473]	ENSG00000162526.7	TSSK3	81629	-1.68	0.131	62.9	6.51e-14	2.73e-13	13.2
1525	10	125836337	125896436	60100	-	ENSG00000089876	DHX32	protein_coding	chromosome	DEAH-box helicase 32 (putative) [Source:HGNC Symbol;Acc:HGNC:16717]	ENSG00000089876.12	DHX32	55760	-1.68	2.54	43.7	2.12e-10	6.53e-10	9.67
1526	5	115578650	115602479	23830	-	ENSG00000243414	TICAM2	protein_coding	chromosome	toll like receptor adaptor molecule 2 [Source:HGNC Symbol;Acc:HGNC:21354]	ENSG00000243414.5	TICAM2	353376	-1.68	1.08	37.1	3.97e-09	1.07e-08	8.4
1527	19	51142299	51153526	11228	+	ENSG00000168995	SIGLEC7	protein_coding	chromosome	sialic acid binding Ig like lectin 7 [Source:HGNC Symbol;Acc:HGNC:10876]	ENSG00000168995.13	SIGLEC7	27036	-1.68	-0.572	32.6	3.04e-08	7.58e-08	7.52
1528	CHR_HSCHR12_3_CTG2	10824960	11167778	342819	-	ENSG00000277823	PRH1	protein_coding	chromosome	proline rich protein HaeIII subfamily 1 [Source:HGNC Symbol;Acc:HGNC:9366]	ENSG00000277823.4	PRH1	5554	-1.68	-0.498	27.4	3.39e-07	7.6e-07	6.47
1529	11	64987945	64997018	9074	-	ENSG00000168062	BATF2	protein_coding	chromosome	basic leucine zipper ATF-like transcription factor 2 [Source:HGNC Symbol;Acc:HGNC:25163]	ENSG00000168062.10	BATF2	116071	-1.68	-1.03	22.6	3.37e-06	6.91e-06	5.47
1530	18	21242242	21525417	283176	+	ENSG00000141449	GREB1L	protein_coding	chromosome	GREB1 like retinoic acid receptor coactivator [Source:HGNC Symbol;Acc:HGNC:31042]	ENSG00000141449.14	GREB1L	80000	-1.68	-1.23	21.5	5.62e-06	1.13e-05	5.25
1531	6	31399784	31415315	15532	+	ENSG00000204520	MICA	protein_coding	chromosome	MHC class I polypeptide-related sequence A [Source:HGNC Symbol;Acc:HGNC:7090]	ENSG00000204520.13	MICA	100507436	-1.68	-0.085	10.9	0.0011	0.00173	2.96
1532	CHR_HSCHR6_MHC_SSTO_CTG1	30319231	30336806	17576	+	ENSG00000239927	RPP21	protein_coding	chromosome	ribonuclease P/MRP subunit p21 [Source:HGNC Symbol;Acc:HGNC:21300]	ENSG00000239927.6	RPP21	79897	-1.68	0.941	10.5	0.00135	0.00211	2.87
1533	9	137191617	137204193	12577	-	ENSG00000176058	TPRN	protein_coding	chromosome	taperin [Source:HGNC Symbol;Acc:HGNC:26894]	ENSG00000176058.13	TPRN	286262	-1.68	2.92	75.9	0.592	0.632	0.228
1534	2	70087477	70089203	1727	+	ENSG00000169564	PCBP1	protein_coding	chromosome	poly(rC) binding protein 1 [Source:HGNC Symbol;Acc:HGNC:8647]	ENSG00000169564.7	PCBP1	5093	-1.67	6.78	387	1.82e-53	8.58e-52	52.7
1535	3	50296402	50299421	3020	-	ENSG00000243477	NAA80	protein_coding	chromosome	N(alpha)-acetyltransferase 80, NatH catalytic subunit [Source:HGNC Symbol;Acc:HGNC:30252]	ENSG00000243477.5	NAA80	24142	-1.67	2.67	252	3.76e-40	8.57e-39	39.4
1536	14	22871740	22881713	9974	+	ENSG00000197324	LRP10	protein_coding	chromosome	LDL receptor related protein 10 [Source:HGNC Symbol;Acc:HGNC:14553]	ENSG00000197324.9	LRP10	26020	-1.67	6.71	204	1.61e-34	2.64e-33	33.8
1537	16	30092314	30096915	4602	-	ENSG00000090238	YPEL3	protein_coding	chromosome	yippee like 3 [Source:HGNC Symbol;Acc:HGNC:18327]	ENSG00000090238.12	YPEL3	83719	-1.67	6.01	149	1.9e-27	2.06e-26	26.7
1538	19	50358477	50365830	7354	-	ENSG00000131400	NAPSA	protein_coding	chromosome	napsin A aspartic peptidase [Source:HGNC Symbol;Acc:HGNC:13395]	ENSG00000131400.8	NAPSA	9476	-1.67	1.07	105	5.83e-21	4.1e-20	20.2
1539	CHR_HG2030_PATCH	133414506	133459550	45045	+	ENSG00000281244	ADAMTS13	protein_coding	chromosome	ADAM metallopeptidase with thrombospondin type 1 motif 13 [Source:HGNC Symbol;Acc:HGNC:1366]	ENSG00000281244.2	ADAMTS13	11093	-1.67	1.15	104	8.9e-21	6.19e-20	20.1
1540	16	29483642	29505999	22358	-	ENSG00000169203	NPIPB12	protein_coding	chromosome	nuclear pore complex interacting protein family member B12 [Source:HGNC Symbol;Acc:HGNC:37491]	ENSG00000169203.16	NPIPB12	440353	-1.67	5.98	101	3.25e-20	2.17e-19	19.5
1541	17	2042022	2043425	1404	+	ENSG00000262664	OVCA2	protein_coding	chromosome	OVCA2 serine hydrolase domain containing [Source:HGNC Symbol;Acc:HGNC:24203]	ENSG00000262664.3	OVCA2	124641	-1.67	3.28	81.6	3.9e-17	2.09e-16	16.4
1542	X	107713221	107777342	64122	-	ENSG00000157514	TSC22D3	protein_coding	chromosome	TSC22 domain family member 3 [Source:HGNC Symbol;Acc:HGNC:3051]	ENSG00000157514.16	TSC22D3	1831	-1.67	9.95	70.2	3.34e-15	1.55e-14	14.5
1543	20	9986126	10058303	72178	+	ENSG00000132623	ANKEF1	protein_coding	chromosome	ankyrin repeat and EF-hand domain containing 1 [Source:HGNC Symbol;Acc:HGNC:15803]	ENSG00000132623.16	ANKEF1	63926	-1.67	1.36	48.6	2.53e-11	8.51e-11	10.6
1544	CHR_HSCHR6_MHC_QBL_CTG1	33133453	33135646	2194	+	ENSG00000112474	HSD17B8	protein_coding	chromosome	hydroxysteroid 17-beta dehydrogenase 8 [Source:HGNC Symbol;Acc:HGNC:3554]	ENSG00000112474.4	HSD17B8	7923	-1.67	1.17	36.2	6.09e-09	1.62e-08	8.22
1545	Y	11153858	11215026	61169	-	ENSG00000278212	AC134878.2	transcribed_unprocessed_pseudogene	chromosome	MAFF interacting protein (pseudogene)	ENSG00000278212.2	AC134878.2	NA	-1.67	2.13	31.7	4.58e-08	1.12e-07	7.34
1546	7	2679522	2775500	95979	+	ENSG00000174945	AMZ1	protein_coding	chromosome	archaelysin family metallopeptidase 1 [Source:HGNC Symbol;Acc:HGNC:22231]	ENSG00000174945.13	AMZ1	155185	-1.67	2.67	28.2	2.4e-07	5.46e-07	6.62
1547	19	6531026	6535924	4899	+	ENSG00000125657	TNFSF9	protein_coding	chromosome	TNF superfamily member 9 [Source:HGNC Symbol;Acc:HGNC:11939]	ENSG00000125657.5	TNFSF9	8744	-1.67	2.05	26.4	5.47e-07	1.2e-06	6.26
1548	5	179835133	179862173	27041	-	ENSG00000161010	MRNIP	protein_coding	chromosome	MRN complex interacting protein [Source:HGNC Symbol;Acc:HGNC:30817]	ENSG00000161010.15	MRNIP	51149	-1.66	5.78	420	2.86e-56	1.51e-54	55.5
1549	7	100088969	100092187	3219	+	ENSG00000168090	COPS6	protein_coding	chromosome	COP9 signalosome subunit 6 [Source:HGNC Symbol;Acc:HGNC:21749]	ENSG00000168090.10	COPS6	10980	-1.66	5.04	322	2.23e-47	7.55e-46	46.7
1550	19	55641062	55653161	12100	+	ENSG00000173581	CCDC106	protein_coding	chromosome	coiled-coil domain containing 106 [Source:HGNC Symbol;Acc:HGNC:30181]	ENSG00000173581.7	CCDC106	29903	-1.66	3.27	125	6.35e-24	5.5e-23	23.2
1551	11	62433542	62556235	122694	-	ENSG00000124942	AHNAK	protein_coding	chromosome	AHNAK nucleoprotein [Source:HGNC Symbol;Acc:HGNC:347]	ENSG00000124942.14	AHNAK	79026	-1.66	9.88	53.8	2.81e-12	1.03e-11	11.6
1552	12	79574979	79690964	115986	-	ENSG00000177425	PAWR	protein_coding	chromosome	pro-apoptotic WT1 regulator [Source:HGNC Symbol;Acc:HGNC:8614]	ENSG00000177425.11	PAWR	5074	-1.66	4.69	42.4	3.77e-10	1.13e-09	9.42
1553	5	140631728	140633701	1974	-	ENSG00000170458	CD14	protein_coding	chromosome	CD14 molecule [Source:HGNC Symbol;Acc:HGNC:1628]	ENSG00000170458.14	CD14	929	-1.66	2.76	26.3	5.65e-07	1.24e-06	6.25
1554	8	29333064	29350684	17621	-	ENSG00000120875	DUSP4	protein_coding	chromosome	dual specificity phosphatase 4 [Source:HGNC Symbol;Acc:HGNC:3070]	ENSG00000120875.9	DUSP4	1846	-1.66	2.29	20.9	7.64e-06	1.51e-05	5.12
1555	1	27342020	27353937	11918	+	ENSG00000142765	SYTL1	protein_coding	chromosome	synaptotagmin like 1 [Source:HGNC Symbol;Acc:HGNC:15584]	ENSG00000142765.18	SYTL1	84958	-1.65	6.5	254	2.42e-40	5.57e-39	39.6
1556	X	154379197	154381523	2327	+	ENSG00000102119	EMD	protein_coding	chromosome	emerin [Source:HGNC Symbol;Acc:HGNC:3331]	ENSG00000102119.10	EMD	2010	-1.65	4.85	249	8.12e-40	1.81e-38	39.1
1557	19	41956681	41959321	2641	-	ENSG00000105404	RABAC1	protein_coding	chromosome	Rab acceptor 1 [Source:HGNC Symbol;Acc:HGNC:9794]	ENSG00000105404.11	RABAC1	10567	-1.65	4.75	239	1.06e-38	2.22e-37	38
1558	19	18193218	18196948	3731	+	ENSG00000254858	MPV17L2	protein_coding	chromosome	MPV17 mitochondrial inner membrane protein like 2 [Source:HGNC Symbol;Acc:HGNC:28177]	ENSG00000254858.10	MPV17L2	84769	-1.65	2.09	228	1.73e-37	3.36e-36	36.8
1559	7	99374249	99394816	20568	+	ENSG00000130429	ARPC1B	protein_coding	chromosome	actin related protein 2/3 complex subunit 1B [Source:HGNC Symbol;Acc:HGNC:704]	ENSG00000130429.15	ARPC1B	10095	-1.65	6.83	206	8.63e-35	1.44e-33	34.1
1560	3	50558025	50571027	13003	-	ENSG00000088543	C3orf18	protein_coding	chromosome	chromosome 3 open reading frame 18 [Source:HGNC Symbol;Acc:HGNC:24837]	ENSG00000088543.15	C3orf18	51161	-1.65	1.9	168	5.1e-30	6.45e-29	29.3
1561	9	136796338	136807741	11404	+	ENSG00000213213	CCDC183	protein_coding	chromosome	coiled-coil domain containing 183 [Source:HGNC Symbol;Acc:HGNC:28236]	ENSG00000213213.14	CCDC183	84960	-1.65	1.08	132	6.32e-25	5.86e-24	24.2
1562	9	35609533	35646810	37278	-	ENSG00000137101	CD72	protein_coding	chromosome	CD72 molecule [Source:HGNC Symbol;Acc:HGNC:1696]	ENSG00000137101.12	CD72	971	-1.65	6.47	42.9	3.09e-10	9.38e-10	9.51
1563	11	59171430	59208588	37159	+	ENSG00000110042	DTX4	protein_coding	chromosome	deltex E3 ubiquitin ligase 4 [Source:HGNC Symbol;Acc:HGNC:29151]	ENSG00000110042.8	DTX4	23220	-1.65	4.95	29.8	1.14e-07	2.67e-07	6.94
1564	12	62965325	62965969	645	+	ENSG00000139239	RPL14P1	processed_pseudogene	chromosome	ribosomal protein L14 pseudogene 1 [Source:HGNC Symbol;Acc:HGNC:31384]	ENSG00000139239.7	RPL14P1	NA	-1.65	-0.907	27.4	3.34e-07	7.5e-07	6.48
1565	3	48290793	48291375	583	-	ENSG00000228638	FCF1P2	transcribed_processed_pseudogene	chromosome	FCF1 pseudogene 2 [Source:HGNC Symbol;Acc:HGNC:44614]	ENSG00000228638.1	FCF1P2	NA	-1.65	-2.17	12.6	0.00045	0.000743	3.35
1566	CHR_HSCHR6_MHC_APD_CTG1	30605288	30617469	12182	-	ENSG00000206412	GNL1	protein_coding	chromosome	G protein nucleolar 1 (putative) [Source:HGNC Symbol;Acc:HGNC:4413]	ENSG00000206412.6	GNL1	2794	-1.65	-0.608	8.58	0.0037	0.00549	2.43
1567	20	50510321	50585241	74921	+	ENSG00000196396	PTPN1	protein_coding	chromosome	protein tyrosine phosphatase non-receptor type 1 [Source:HGNC Symbol;Acc:HGNC:9642]	ENSG00000196396.10	PTPN1	5770	-1.64	6.66	296	7.29e-45	2.16e-43	44.1
1568	19	5678421	5680896	2476	-	ENSG00000174917	MICOS13	protein_coding	chromosome	mitochondrial contact site and cristae organizing system subunit 13 [Source:HGNC Symbol;Acc:HGNC:33702]	ENSG00000174917.8	MICOS13	125988	-1.64	3.76	227	2.92e-37	5.61e-36	36.5
1569	12	110614027	110649430	35404	+	ENSG00000204852	TCTN1	protein_coding	chromosome	tectonic family member 1 [Source:HGNC Symbol;Acc:HGNC:26113]	ENSG00000204852.16	TCTN1	79600	-1.64	4.76	195	1.68e-33	2.6e-32	32.8
1570	19	53519527	53580269	60743	+	ENSG00000130844	ZNF331	protein_coding	chromosome	zinc finger protein 331 [Source:HGNC Symbol;Acc:HGNC:15489]	ENSG00000130844.18	ZNF331	55422	-1.64	5.73	97.6	9.25e-20	5.96e-19	19
1571	22	24417879	24442357	24479	+	ENSG00000128271	ADORA2A	protein_coding	chromosome	adenosine A2a receptor [Source:HGNC Symbol;Acc:HGNC:263]	ENSG00000128271.22	ADORA2A	135	-1.64	3.57	82.4	2.87e-17	1.56e-16	16.5
1572	6	138795926	138904070	108145	+	ENSG00000203734	ECT2L	protein_coding	chromosome	epithelial cell transforming 2 like [Source:HGNC Symbol;Acc:HGNC:21118]	ENSG00000203734.11	ECT2L	345930	-1.64	-1.22	59.6	2.46e-13	9.82e-13	12.6
1573	19	38211006	38229714	18709	-	ENSG00000011332	DPF1	protein_coding	chromosome	double PHD fingers 1 [Source:HGNC Symbol;Acc:HGNC:20225]	ENSG00000011332.19	DPF1	8193	-1.64	-0.237	58.7	3.63e-13	1.43e-12	12.4
1574	6	135851701	136195574	343874	+	ENSG00000171408	PDE7B	protein_coding	chromosome	phosphodiesterase 7B [Source:HGNC Symbol;Acc:HGNC:8792]	ENSG00000171408.14	PDE7B	27115	-1.64	1.63	48.2	3.12e-11	1.04e-10	10.5
1575	4	140620782	140756385	135604	-	ENSG00000109436	TBC1D9	protein_coding	chromosome	TBC1 domain family member 9 [Source:HGNC Symbol;Acc:HGNC:21710]	ENSG00000109436.8	TBC1D9	23158	-1.64	6.42	24.4	1.43e-06	3.03e-06	5.84
1576	CHR_HSCHR6_MHC_MCF_CTG1	33470037	33484728	14692	-	ENSG00000206208	TAPBP	protein_coding	chromosome	TAP binding protein [Source:HGNC Symbol;Acc:HGNC:11566]	ENSG00000206208.11	TAPBP	6892	-1.64	6.73	23.8	1.9e-06	3.98e-06	5.72
1577	5	69631963	69636399	4437	+	ENSG00000250138	AC139495.3	unprocessed_pseudogene	chromosome	POM121 membrane glycoprotein-like 1 (POM121L1) pseudogene	ENSG00000250138.4	AC139495.3	NA	-1.64	1.97	18.2	2.85e-05	5.34e-05	4.54
1578	1	220528183	220664461	136279	+	ENSG00000116141	MARK1	protein_coding	chromosome	microtubule affinity regulating kinase 1 [Source:HGNC Symbol;Acc:HGNC:6896]	ENSG00000116141.15	MARK1	4139	-1.64	-0.44	12.3	0.000521	0.000855	3.28
1579	6	32934629	32941028	6400	-	ENSG00000242574	HLA-DMB	protein_coding	chromosome	major histocompatibility complex, class II, DM beta [Source:HGNC Symbol;Acc:HGNC:4935]	ENSG00000242574.9	HLA-DMB	3109	-1.64	5.35	9.02	0.00294	0.00442	2.53
1580	7	44044640	44069456	24817	+	ENSG00000136279	DBNL	protein_coding	chromosome	drebrin like [Source:HGNC Symbol;Acc:HGNC:2696]	ENSG00000136279.20	DBNL	28988	-1.63	7.7	403	8.19e-55	4.1e-53	54.1
1581	11	61333210	61353295	20086	+	ENSG00000149476	TKFC	protein_coding	chromosome	triokinase and FMN cyclase [Source:HGNC Symbol;Acc:HGNC:24552]	ENSG00000149476.15	TKFC	26007	-1.63	4.41	386	2.63e-53	1.23e-51	52.6
1582	11	47659591	47715389	55799	-	ENSG00000165923	AGBL2	protein_coding	chromosome	ATP/GTP binding protein like 2 [Source:HGNC Symbol;Acc:HGNC:26296]	ENSG00000165923.16	AGBL2	79841	-1.63	2.15	214	8.46e-36	1.5e-34	35.1
1583	20	45934683	45948023	13341	+	ENSG00000100982	PCIF1	protein_coding	chromosome	PDX1 C-terminal inhibiting factor 1 [Source:HGNC Symbol;Acc:HGNC:16200]	ENSG00000100982.12	PCIF1	63935	-1.63	5.27	209	3.14e-35	5.36e-34	34.5
1584	1	70354805	70385339	30535	+	ENSG00000197568	HHLA3	protein_coding	chromosome	HERV-H LTR-associating 3 [Source:HGNC Symbol;Acc:HGNC:4906]	ENSG00000197568.14	HHLA3	11147	-1.63	1.15	199	5.32e-34	8.49e-33	33.3
1585	1	149606334	149705716	99383	+	ENSG00000277147	LINC00869	transcribed_unprocessed_pseudogene	chromosome	long intergenic non-protein coding RNA 869 [Source:HGNC Symbol;Acc:HGNC:29050]	ENSG00000277147.6	LINC00869	NA	-1.63	4.17	144	9.64e-27	1e-25	26
1586	19	17523301	17553839	30539	+	ENSG00000167483	NIBAN3	protein_coding	chromosome	niban apoptosis regulator 3 [Source:HGNC Symbol;Acc:HGNC:24130]	ENSG00000167483.18	NIBAN3	199786	-1.63	8.4	48.6	2.58e-11	8.66e-11	10.6
1587	7	77071751	77072237	487	-	ENSG00000225726	AC007000.2	processed_pseudogene	chromosome	pseudogene similar to part of SWI/SNF related, matrix associated, actin dependent regulator of chromatin, subfamily a, member 1 SMARCA1	ENSG00000225726.1	AC007000.2	NA	-1.63	-1.14	45.1	1.19e-10	3.76e-10	9.92
1588	12	57234903	57240715	5813	-	ENSG00000185633	NDUFA4L2	protein_coding	chromosome	NDUFA4 mitochondrial complex associated like 2 [Source:HGNC Symbol;Acc:HGNC:29836]	ENSG00000185633.10	NDUFA4L2	56901	-1.63	-0.898	32.4	3.37e-08	8.34e-08	7.47
1589	6	33314406	33317942	3537	-	ENSG00000236104	ZBTB22	protein_coding	chromosome	zinc finger and BTB domain containing 22 [Source:HGNC Symbol;Acc:HGNC:13085]	ENSG00000236104.3	ZBTB22	9278	-1.63	1.94	14	0.000228	0.000388	3.64
1590	CHR_HSCHR14_3_CTG1	106435173	106435702	530	-	ENSG00000282425	IGHV3-38	IG_V_gene	chromosome	immunoglobulin heavy variable 3-38 (non-functional) [Source:HGNC Symbol;Acc:HGNC:5601]	ENSG00000282425.1	IGHV3-38	NA	-1.63	-0.753	12.4	0.000503	0.000827	3.3
1591	CHR_HSCHR6_MHC_MCF_CTG1	33109380	33120645	11266	+	ENSG00000230763	HLA-DPB1	protein_coding	chromosome	major histocompatibility complex, class II, DP beta 1 [Source:HGNC Symbol;Acc:HGNC:4940]	ENSG00000230763.11	HLA-DPB1	3115	-1.63	5.69	6.38	0.0121	0.017	1.92
1592	19	40576853	40591399	14547	+	ENSG00000160410	SHKBP1	protein_coding	chromosome	SH3KBP1 binding protein 1 [Source:HGNC Symbol;Acc:HGNC:19214]	ENSG00000160410.15	SHKBP1	92799	-1.62	5.92	486	1.65e-61	1.1e-59	60.8
1593	16	67929614	67936017	6404	-	ENSG00000261884	AC040162.1	protein_coding	chromosome	novel transcript	ENSG00000261884.2	AC040162.1	NA	-1.62	4.61	339	4.78e-49	1.79e-47	48.3
1594	11	126304060	126350005	45946	+	ENSG00000110063	DCPS	protein_coding	chromosome	decapping enzyme, scavenger [Source:HGNC Symbol;Acc:HGNC:29812]	ENSG00000110063.10	DCPS	28960	-1.62	4.55	196	1.22e-33	1.91e-32	32.9
1595	14	59460363	59484408	24046	-	ENSG00000126790	L3HYPDH	protein_coding	chromosome	trans-L-3-hydroxyproline dehydratase [Source:HGNC Symbol;Acc:HGNC:20488]	ENSG00000126790.12	L3HYPDH	112849	-1.62	3.88	150	1.49e-27	1.64e-26	26.8
1596	1	15807169	15809348	2180	-	ENSG00000233954	UQCRHL	protein_coding	chromosome	ubiquinol-cytochrome c reductase hinge protein like [Source:HGNC Symbol;Acc:HGNC:51714]	ENSG00000233954.6	UQCRHL	440567	-1.62	0.652	100	3.77e-20	2.51e-19	19.4
1597	3	180602858	180684942	82085	-	ENSG00000284862	CCDC39	protein_coding	chromosome	coiled-coil domain containing 39 [Source:HGNC Symbol;Acc:HGNC:25244]	ENSG00000284862.3	CCDC39	339829	-1.62	2.11	99.3	5.05e-20	3.32e-19	19.3
1598	22	17787649	18024561	236913	-	ENSG00000243156	MICAL3	protein_coding	chromosome	microtubule associated monooxygenase, calponin and LIM domain containing 3 [Source:HGNC Symbol;Acc:HGNC:24694]	ENSG00000243156.9	MICAL3	57553	-1.62	6.58	98.7	6.33e-20	4.13e-19	19.2
1599	13	99606669	99897134	290466	+	ENSG00000125246	CLYBL	protein_coding	chromosome	citrate lyase beta like [Source:HGNC Symbol;Acc:HGNC:18355]	ENSG00000125246.15	CLYBL	171425	-1.62	2.23	94.6	2.82e-19	1.76e-18	18.5
1600	16	27402174	27452042	49869	+	ENSG00000103522	IL21R	protein_coding	chromosome	interleukin 21 receptor [Source:HGNC Symbol;Acc:HGNC:6006]	ENSG00000103522.16	IL21R	50615	-1.62	4.19	63.1	5.88e-14	2.47e-13	13.2
1601	20	33666943	33668525	1583	+	ENSG00000182584	ACTL10	protein_coding	chromosome	actin like 10 [Source:HGNC Symbol;Acc:HGNC:16127]	ENSG00000182584.5	ACTL10	170487	-1.62	-0.104	43.1	2.85e-10	8.67e-10	9.54
1602	6	10492223	10629368	137146	+	ENSG00000111846	GCNT2	protein_coding	chromosome	glucosaminyl (N-acetyl) transferase 2 (I blood group) [Source:HGNC Symbol;Acc:HGNC:4204]	ENSG00000111846.17	GCNT2	2651	-1.62	2.4	38.3	2.37e-09	6.58e-09	8.63
1603	CHR_HG708_PATCH	143725664	143742911	17248	+	ENSG00000285351	TCAF2P1	transcribed_unprocessed_pseudogene	chromosome	TRPM8 channel associated factor 2 pseudogene 1 [Source:HGNC Symbol;Acc:HGNC:33603]	ENSG00000285351.2	TCAF2P1	NA	-1.62	-0.357	30.4	8.28e-08	1.97e-07	7.08
1604	1	48435967	48437223	1257	+	ENSG00000235105	AL356968.2	processed_pseudogene	chromosome	amyotrophic lateral sclerosis 2 (juvenile) chromosome region, candidate 2 (ALS2CR2) pseudogene	ENSG00000235105.1	AL356968.2	NA	-1.62	-1.54	26.6	4.93e-07	1.09e-06	6.31
1605	7	129502531	129512918	10388	+	ENSG00000240204	SMKR1	protein_coding	chromosome	small lysine rich protein 1 [Source:HGNC Symbol;Acc:HGNC:43561]	ENSG00000240204.3	SMKR1	100287482	-1.62	-0.832	24.1	1.64e-06	3.45e-06	5.79
1606	15	52115105	52191369	76265	-	ENSG00000069966	GNB5	protein_coding	chromosome	G protein subunit beta 5 [Source:HGNC Symbol;Acc:HGNC:4401]	ENSG00000069966.18	GNB5	10681	-1.61	5.47	449	1.37e-58	8.02e-57	57.9
1607	17	28546707	28552668	5962	-	ENSG00000109103	UNC119	protein_coding	chromosome	unc-119 lipid binding chaperone [Source:HGNC Symbol;Acc:HGNC:12565]	ENSG00000109103.11	UNC119	9094	-1.61	5.14	242	5.53e-39	1.18e-37	38.3
1608	5	53095679	53110063	14385	-	ENSG00000164172	MOCS2	protein_coding	chromosome	molybdenum cofactor synthesis 2 [Source:HGNC Symbol;Acc:HGNC:7193]	ENSG00000164172.19	MOCS2	4338	-1.61	3.49	118	5.5e-23	4.47e-22	22.3
1609	2	69644425	69827112	182688	+	ENSG00000196975	ANXA4	protein_coding	chromosome	annexin A4 [Source:HGNC Symbol;Acc:HGNC:542]	ENSG00000196975.16	ANXA4	307	-1.61	4.79	112	4.83e-22	3.68e-21	21.3
1610	1	145164099	145216058	51960	-	ENSG00000272419	LINC01145	transcribed_unprocessed_pseudogene	chromosome	long intergenic non-protein coding RNA 1145 [Source:HGNC Symbol;Acc:HGNC:49462]	ENSG00000272419.6	LINC01145	NA	-1.61	4.15	99.8	4.22e-20	2.79e-19	19.4
1611	14	60144119	60169856	25738	-	ENSG00000100612	DHRS7	protein_coding	chromosome	dehydrogenase/reductase 7 [Source:HGNC Symbol;Acc:HGNC:21524]	ENSG00000100612.14	DHRS7	51635	-1.61	4.71	97.1	1.11e-19	7.11e-19	19
1612	X	12867072	12890361	23290	+	ENSG00000196664	TLR7	protein_coding	chromosome	toll like receptor 7 [Source:HGNC Symbol;Acc:HGNC:15631]	ENSG00000196664.5	TLR7	51284	-1.61	4.05	65	2.79e-14	1.2e-13	13.6
1613	1	155002630	155018522	15893	+	ENSG00000160685	ZBTB7B	protein_coding	chromosome	zinc finger and BTB domain containing 7B [Source:HGNC Symbol;Acc:HGNC:18668]	ENSG00000160685.13	ZBTB7B	51043	-1.61	4.89	64.2	3.74e-14	1.6e-13	13.4
1614	9	122370530	122395703	25174	+	ENSG00000095303	PTGS1	protein_coding	chromosome	prostaglandin-endoperoxide synthase 1 [Source:HGNC Symbol;Acc:HGNC:9604]	ENSG00000095303.17	PTGS1	5742	-1.61	3.95	58.9	3.36e-13	1.33e-12	12.5
1615	X	71103889	71106788	2900	-	ENSG00000204165	CXorf65	protein_coding	chromosome	chromosome X open reading frame 65 [Source:HGNC Symbol;Acc:HGNC:33713]	ENSG00000204165.6	CXorf65	158830	-1.61	0.682	44.3	1.63e-10	5.08e-10	9.79
1616	10	79512601	79516440	3840	+	ENSG00000253626	EIF5AL1	protein_coding	chromosome	eukaryotic translation initiation factor 5A like 1 [Source:HGNC Symbol;Acc:HGNC:17419]	ENSG00000253626.3	EIF5AL1	143244	-1.61	0.654	34.8	1.15e-08	2.98e-08	7.94
1617	4	13333414	13338657	5244	+	ENSG00000205940	HSP90AB2P	transcribed_processed_pseudogene	chromosome	heat shock protein 90 alpha family class B member 2, pseudogene [Source:HGNC Symbol;Acc:HGNC:32537]	ENSG00000205940.8	HSP90AB2P	NA	-1.61	-0.794	33.8	1.82e-08	4.61e-08	7.74
1618	6	69672757	69867236	194480	-	ENSG00000168216	LMBRD1	protein_coding	chromosome	LMBR1 domain containing 1 [Source:HGNC Symbol;Acc:HGNC:23038]	ENSG00000168216.13	LMBRD1	55788	-1.6	5.84	534	5.36e-65	4.53e-63	64.3
1619	CHR_HG2030_PATCH	133351906	133356824	4919	-	ENSG00000280627	SURF1	protein_coding	chromosome	SURF1 cytochrome c oxidase assembly factor [Source:HGNC Symbol;Acc:HGNC:11474]	ENSG00000280627.3	SURF1	6834	-1.6	4.15	265	1.53e-41	3.74e-40	40.8
1620	4	75913660	75941013	27354	-	ENSG00000138744	NAAA	protein_coding	chromosome	N-acylethanolamine acid amidase [Source:HGNC Symbol;Acc:HGNC:736]	ENSG00000138744.16	NAAA	27163	-1.6	4.35	197	9.68e-34	1.52e-32	33
1621	19	38815422	38831841	16420	-	ENSG00000104823	ECH1	protein_coding	chromosome	enoyl-CoA hydratase 1 [Source:HGNC Symbol;Acc:HGNC:3149]	ENSG00000104823.9	ECH1	1891	-1.6	5.66	197	1.14e-33	1.78e-32	32.9
1622	2	96760902	96811874	50973	+	ENSG00000158158	CNNM4	protein_coding	chromosome	cyclin and CBS domain divalent metal cation transport mediator 4 [Source:HGNC Symbol;Acc:HGNC:105]	ENSG00000158158.12	CNNM4	26504	-1.6	4.1	189	1.15e-32	1.69e-31	31.9
1623	10	73110375	73131828	21454	+	ENSG00000166321	NUDT13	protein_coding	chromosome	nudix hydrolase 13 [Source:HGNC Symbol;Acc:HGNC:18827]	ENSG00000166321.14	NUDT13	25961	-1.6	1.41	167	8.23e-30	1.03e-28	29.1
1624	3	51942345	51948867	6523	+	ENSG00000041880	PARP3	protein_coding	chromosome	poly(ADP-ribose) polymerase family member 3 [Source:HGNC Symbol;Acc:HGNC:273]	ENSG00000041880.14	PARP3	10039	-1.6	3.09	164	1.78e-29	2.19e-28	28.7
1625	16	1770286	1771730	1445	-	ENSG00000103024	NME3	protein_coding	chromosome	NME/NM23 nucleoside diphosphate kinase 3 [Source:HGNC Symbol;Acc:HGNC:7851]	ENSG00000103024.7	NME3	4832	-1.6	3.41	148	2.54e-27	2.74e-26	26.6
1626	19	4641374	4670370	28997	-	ENSG00000074842	MYDGF	protein_coding	chromosome	myeloid derived growth factor [Source:HGNC Symbol;Acc:HGNC:16948]	ENSG00000074842.7	MYDGF	56005	-1.6	4.48	132	6.23e-25	5.78e-24	24.2
1627	17	50133737	50150677	16941	-	ENSG00000108819	PPP1R9B	protein_coding	chromosome	protein phosphatase 1 regulatory subunit 9B [Source:HGNC Symbol;Acc:HGNC:9298]	ENSG00000108819.11	PPP1R9B	84687	-1.6	6.82	126	4.85e-24	4.23e-23	23.3
1628	12	94897055	95003748	106694	-	ENSG00000184752	NDUFA12	protein_coding	chromosome	NADH:ubiquinone oxidoreductase subunit A12 [Source:HGNC Symbol;Acc:HGNC:23987]	ENSG00000184752.13	NDUFA12	55967	-1.6	4.65	115	2.1e-22	1.64e-21	21.7
1629	6	30184455	30213427	28973	-	ENSG00000234127	TRIM26	protein_coding	chromosome	tripartite motif containing 26 [Source:HGNC Symbol;Acc:HGNC:12962]	ENSG00000234127.9	TRIM26	7726	-1.6	4.85	25.2	9.63e-07	2.07e-06	6.02
1630	18	12307669	12344320	36652	+	ENSG00000176014	TUBB6	protein_coding	chromosome	tubulin beta 6 class V [Source:HGNC Symbol;Acc:HGNC:20776]	ENSG00000176014.13	TUBB6	84617	-1.6	4.36	24.9	1.11e-06	2.37e-06	5.96
1631	9	133250401	133276024	25624	-	ENSG00000175164	ABO	protein_coding	chromosome	ABO, alpha 1-3-N-acetylgalactosaminyltransferase and alpha 1-3-galactosyltransferase [Source:HGNC Symbol;Acc:HGNC:79]	ENSG00000175164.15	ABO	28	-1.6	0.0836	20.7	8.27e-06	1.63e-05	5.08
1632	CHR_HSCHR6_MHC_QBL_CTG1	32773904	32782673	8770	-	ENSG00000206297	TAP1	protein_coding	chromosome	transporter 1, ATP binding cassette subfamily B member [Source:HGNC Symbol;Acc:HGNC:43]	ENSG00000206297.7	TAP1	6890	-1.6	1.16	10.9	0.00112	0.00176	2.95
1633	CHR_HSCHR6_MHC_DBB_CTG1	32955787	32959446	3660	+	ENSG00000230678	BRD2	protein_coding	chromosome	bromodomain containing 2 [Source:HGNC Symbol;Acc:HGNC:1103]	ENSG00000230678.10	BRD2	6046	-1.6	3.32	8.76	0.00335	0.00501	2.47
1634	22	40370591	40410289	39699	+	ENSG00000100359	SGSM3	protein_coding	chromosome	small G protein signaling modulator 3 [Source:HGNC Symbol;Acc:HGNC:25228]	ENSG00000100359.21	SGSM3	27352	-1.59	6.32	305	1.04e-45	3.22e-44	45
1635	10	119726042	119829147	103106	+	ENSG00000198825	INPP5F	protein_coding	chromosome	inositol polyphosphate-5-phosphatase F [Source:HGNC Symbol;Acc:HGNC:17054]	ENSG00000198825.15	INPP5F	22876	-1.59	4.61	235	2.77e-38	5.66e-37	37.6
1636	19	58354357	58362848	8492	-	ENSG00000174586	ZNF497	protein_coding	chromosome	zinc finger protein 497 [Source:HGNC Symbol;Acc:HGNC:23714]	ENSG00000174586.11	ZNF497	162968	-1.59	1.76	223	6.6e-37	1.25e-35	36.2
1637	1	145964690	145978848	14159	+	ENSG00000121851	POLR3GL	protein_coding	chromosome	RNA polymerase III subunit G like [Source:HGNC Symbol;Acc:HGNC:28466]	ENSG00000121851.13	POLR3GL	84265	-1.59	4.5	222	9.27e-37	1.74e-35	36
1638	19	1597169	1605473	8305	-	ENSG00000127540	UQCR11	protein_coding	chromosome	ubiquinol-cytochrome c reductase, complex III subunit XI [Source:HGNC Symbol;Acc:HGNC:30862]	ENSG00000127540.12	UQCR11	10975	-1.59	4.83	190	7.21e-33	1.08e-31	32.1
1639	16	67227103	67229278	2176	+	ENSG00000168701	TMEM208	protein_coding	chromosome	transmembrane protein 208 [Source:HGNC Symbol;Acc:HGNC:25015]	ENSG00000168701.19	TMEM208	29100	-1.59	3.68	190	8.98e-33	1.33e-31	32
1640	15	74899992	74906883	6892	-	ENSG00000178761	FAM219B	protein_coding	chromosome	family with sequence similarity 219 member B [Source:HGNC Symbol;Acc:HGNC:24695]	ENSG00000178761.15	FAM219B	57184	-1.59	5.49	159	9.48e-29	1.12e-27	28
1641	20	44910062	44959035	48974	+	ENSG00000101104	PABPC1L	protein_coding	chromosome	poly(A) binding protein cytoplasmic 1 like [Source:HGNC Symbol;Acc:HGNC:15797]	ENSG00000101104.12	PABPC1L	80336	-1.59	4.74	126	4.6e-24	4.03e-23	23.3
1642	5	140547662	140549576	1915	+	ENSG00000243056	EIF4EBP3	protein_coding	chromosome	eukaryotic translation initiation factor 4E binding protein 3 [Source:HGNC Symbol;Acc:HGNC:3290]	ENSG00000243056.2	EIF4EBP3	8637	-1.59	2.01	96.9	1.19e-19	7.63e-19	18.9
1643	7	2251770	2354318	102549	-	ENSG00000106266	SNX8	protein_coding	chromosome	sorting nexin 8 [Source:HGNC Symbol;Acc:HGNC:14972]	ENSG00000106266.11	SNX8	29886	-1.59	4.36	87.1	4.65e-18	2.67e-17	17.3
1644	12	51281038	51324668	43631	-	ENSG00000110934	BIN2	protein_coding	chromosome	bridging integrator 2 [Source:HGNC Symbol;Acc:HGNC:1053]	ENSG00000110934.12	BIN2	51411	-1.59	6	49.6	1.64e-11	5.61e-11	10.8
1645	CHR_HSCHR6_MHC_COX_CTG1	32766454	32801905	35452	+	ENSG00000243067	PSMB9	protein_coding	chromosome	proteasome subunit beta 9 [Source:HGNC Symbol;Acc:HGNC:9546]	ENSG00000243067.7	PSMB9	5698	-1.59	5.2	30.5	8.17e-08	1.94e-07	7.09
1646	8	143723933	143738234	14302	-	ENSG00000180921	FAM83H	protein_coding	chromosome	family with sequence similarity 83 member H [Source:HGNC Symbol;Acc:HGNC:24797]	ENSG00000180921.7	FAM83H	286077	-1.59	-0.111	26.7	4.78e-07	1.06e-06	6.32
1647	CHR_HSCHR16_1_CTG3_1	55799704	55830035	30332	-	ENSG00000262243	CES1	protein_coding	chromosome	carboxylesterase 1 [Source:HGNC Symbol;Acc:HGNC:1863]	ENSG00000262243.5	CES1	1066	-1.59	-0.694	14.3	0.000192	0.000329	3.72
1648	CHR_HSCHR13_1_CTG1	112468853	112488558	19706	-	ENSG00000282003	TUBGCP3	protein_coding	chromosome	tubulin gamma complex associated protein 3 [Source:HGNC Symbol;Acc:HGNC:18598]	ENSG00000282003.1	TUBGCP3	10426	-1.59	0.605	14.2	0.000205	0.000351	3.69
1649	1	19338775	19485539	146765	-	ENSG00000077549	CAPZB	protein_coding	chromosome	capping actin protein of muscle Z-line subunit beta [Source:HGNC Symbol;Acc:HGNC:1491]	ENSG00000077549.18	CAPZB	832	-1.58	6.59	330	3.24e-48	1.15e-46	47.5
1650	19	2230084	2237704	7621	-	ENSG00000104886	PLEKHJ1	protein_coding	chromosome	pleckstrin homology domain containing J1 [Source:HGNC Symbol;Acc:HGNC:18211]	ENSG00000104886.11	PLEKHJ1	55111	-1.58	5.08	266	1.02e-41	2.52e-40	41
1651	12	53064316	53079404	15089	-	ENSG00000167778	SPRYD3	protein_coding	chromosome	SPRY domain containing 3 [Source:HGNC Symbol;Acc:HGNC:25920]	ENSG00000167778.9	SPRYD3	84926	-1.58	3.73	232	5.99e-38	1.2e-36	37.2
1652	1	19484403	19629821	145419	+	ENSG00000173436	MICOS10	protein_coding	chromosome	mitochondrial contact site and cristae organizing system subunit 10 [Source:HGNC Symbol;Acc:HGNC:32068]	ENSG00000173436.15	MICOS10	440574	-1.58	4.23	176	4.76e-31	6.43e-30	30.3
1653	11	74949247	74979033	29787	+	ENSG00000118363	SPCS2	protein_coding	chromosome	signal peptidase complex subunit 2 [Source:HGNC Symbol;Acc:HGNC:28962]	ENSG00000118363.12	SPCS2	9789	-1.58	5.65	157	1.69e-28	1.97e-27	27.8
1654	1	144421386	144461674	40289	-	ENSG00000266338	NBPF15	protein_coding	chromosome	NBPF member 15 [Source:HGNC Symbol;Acc:HGNC:28791]	ENSG00000266338.6	NBPF15	284565	-1.58	5.3	94.8	2.64e-19	1.65e-18	18.6
1655	14	88612431	88792752	180322	-	ENSG00000165521	EML5	protein_coding	chromosome	EMAP like 5 [Source:HGNC Symbol;Acc:HGNC:18197]	ENSG00000165521.15	EML5	161436	-1.58	2.1	86.1	6.9e-18	3.92e-17	17.2
1656	17	4733533	4739928	6396	-	ENSG00000161921	CXCL16	protein_coding	chromosome	C-X-C motif chemokine ligand 16 [Source:HGNC Symbol;Acc:HGNC:16642]	ENSG00000161921.15	CXCL16	58191	-1.58	2.73	65.5	2.21e-14	9.62e-14	13.7
1657	X	56232356	56291531	59176	+	ENSG00000102349	KLF8	protein_coding	chromosome	Kruppel like factor 8 [Source:HGNC Symbol;Acc:HGNC:6351]	ENSG00000102349.18	KLF8	11279	-1.58	5.41	63.9	4.36e-14	1.85e-13	13.4
1658	22	43999211	44172949	173739	+	ENSG00000188677	PARVB	protein_coding	chromosome	parvin beta [Source:HGNC Symbol;Acc:HGNC:14653]	ENSG00000188677.14	PARVB	29780	-1.58	5.08	62.1	8.8e-14	3.65e-13	13.1
1659	12	55757275	55827546	70272	-	ENSG00000257390	AC023055.1	protein_coding	chromosome	novel protein	ENSG00000257390.5	AC023055.1	NA	-1.58	0.452	55.3	1.51e-12	5.67e-12	11.8
1660	1	27392622	27395814	3193	+	ENSG00000181773	GPR3	protein_coding	chromosome	G protein-coupled receptor 3 [Source:HGNC Symbol;Acc:HGNC:4484]	ENSG00000181773.7	GPR3	2827	-1.58	-0.117	35	1.05e-08	2.73e-08	7.98
1661	9	136754386	136758543	4158	-	ENSG00000204001	LCN8	protein_coding	chromosome	lipocalin 8 [Source:HGNC Symbol;Acc:HGNC:27038]	ENSG00000204001.9	LCN8	138307	-1.58	3.53	15	0.000135	0.000236	3.87
1662	CHR_HSCHR6_MHC_DBB_CTG1	31260956	31264327	3372	-	ENSG00000228299	HLA-C	protein_coding	chromosome	major histocompatibility complex, class I, C [Source:HGNC Symbol;Acc:HGNC:4933]	ENSG00000228299.9	HLA-C	3107	-1.58	7.96	14.6	0.000166	0.000286	3.78
1663	CHR_HSCHR6_MHC_COX_CTG1	32926465	32931899	5435	-	ENSG00000232962	HLA-DOA	protein_coding	chromosome	major histocompatibility complex, class II, DO alpha [Source:HGNC Symbol;Acc:HGNC:4936]	ENSG00000232962.11	HLA-DOA	3111	-1.58	5	11.4	0.000842	0.00135	3.07
1664	CHR_HSCHR6_MHC_QBL_CTG1	31960187	31962669	2483	-	ENSG00000206346	DXO	protein_coding	chromosome	decapping exoribonuclease [Source:HGNC Symbol;Acc:HGNC:2992]	ENSG00000206346.8	DXO	1797	-1.58	-0.413	8.1	0.00479	0.00702	2.32
1665	3	40309707	40312424	2718	+	ENSG00000114784	EIF1B	protein_coding	chromosome	eukaryotic translation initiation factor 1B [Source:HGNC Symbol;Acc:HGNC:30792]	ENSG00000114784.4	EIF1B	10289	-1.57	5.44	293	1.49e-44	4.32e-43	43.8
1666	22	37180166	37199385	19220	-	ENSG00000133466	C1QTNF6	protein_coding	chromosome	C1q and TNF related 6 [Source:HGNC Symbol;Acc:HGNC:14343]	ENSG00000133466.14	C1QTNF6	114904	-1.57	3.57	232	6.34e-38	1.27e-36	37.2
1667	17	4833340	4898061	64722	+	ENSG00000141503	MINK1	protein_coding	chromosome	misshapen like kinase 1 [Source:HGNC Symbol;Acc:HGNC:17565]	ENSG00000141503.17	MINK1	50488	-1.57	5.7	214	1.01e-35	1.77e-34	35
1668	4	118685392	118715433	30042	+	ENSG00000145388	METTL14	protein_coding	chromosome	methyltransferase like 14 [Source:HGNC Symbol;Acc:HGNC:29330]	ENSG00000145388.15	METTL14	57721	-1.57	5.26	198	8.22e-34	1.3e-32	33.1
1669	11	45804072	45813015	8944	+	ENSG00000181830	SLC35C1	protein_coding	chromosome	solute carrier family 35 member C1 [Source:HGNC Symbol;Acc:HGNC:20197]	ENSG00000181830.8	SLC35C1	55343	-1.57	2.76	181	1.04e-31	1.46e-30	31
1670	19	17226213	17229219	3007	+	ENSG00000099330	OCEL1	protein_coding	chromosome	occludin/ELL domain containing 1 [Source:HGNC Symbol;Acc:HGNC:26221]	ENSG00000099330.9	OCEL1	79629	-1.57	2.5	163	2.37e-29	2.89e-28	28.6
1671	10	12349482	12835545	486064	+	ENSG00000183049	CAMK1D	protein_coding	chromosome	calcium/calmodulin dependent protein kinase ID [Source:HGNC Symbol;Acc:HGNC:19341]	ENSG00000183049.12	CAMK1D	57118	-1.57	6.73	162	3.89e-29	4.68e-28	28.4
1672	1	2555639	2565382	9744	+	ENSG00000157873	TNFRSF14	protein_coding	chromosome	TNF receptor superfamily member 14 [Source:HGNC Symbol;Acc:HGNC:11912]	ENSG00000157873.17	TNFRSF14	8764	-1.57	6.24	151	1.18e-27	1.31e-26	26.9
1673	12	48921518	48926474	4957	-	ENSG00000134285	FKBP11	protein_coding	chromosome	FKBP prolyl isomerase 11 [Source:HGNC Symbol;Acc:HGNC:18624]	ENSG00000134285.11	FKBP11	51303	-1.57	4.27	102	1.95e-20	1.32e-19	19.7
1674	1	223701593	223776018	74426	+	ENSG00000162909	CAPN2	protein_coding	chromosome	calpain 2 [Source:HGNC Symbol;Acc:HGNC:1479]	ENSG00000162909.18	CAPN2	824	-1.57	5.93	80.2	6.61e-17	3.48e-16	16.2
1675	11	44885903	44951306	65404	-	ENSG00000175274	TP53I11	protein_coding	chromosome	tumor protein p53 inducible protein 11 [Source:HGNC Symbol;Acc:HGNC:16842]	ENSG00000175274.18	TP53I11	9537	-1.57	4.86	53.2	3.64e-12	1.32e-11	11.4
1676	2	47797826	47798091	266	-	ENSG00000235369	RPL36AP15	processed_pseudogene	chromosome	ribosomal protein L36a pseudogene 15 [Source:HGNC Symbol;Acc:HGNC:36648]	ENSG00000235369.1	RPL36AP15	NA	-1.57	-1.49	37.6	3.14e-09	8.57e-09	8.5
1677	CHR_HSCHR6_MHC_SSTO_CTG1	30481701	30486439	4739	+	ENSG00000230254	HLA-E	protein_coding	chromosome	major histocompatibility complex, class I, E [Source:HGNC Symbol;Acc:HGNC:4962]	ENSG00000230254.7	HLA-E	3133	-1.57	9.15	20.9	7.37e-06	1.46e-05	5.13
1678	1	207454230	207489895	35666	+	ENSG00000117322	CR2	protein_coding	chromosome	complement C3d receptor 2 [Source:HGNC Symbol;Acc:HGNC:2336]	ENSG00000117322.17	CR2	1380	-1.57	5.16	15.3	0.000115	0.000203	3.94
1679	2	74455088	74460884	5797	+	ENSG00000274049	INO80B-WBP1	protein_coding	chromosome	INO80B-WBP1 readthrough (NMD candidate) [Source:HGNC Symbol;Acc:HGNC:49199]	ENSG00000274049.4	INO80B-WBP1	NA	-1.57	0.116	8.8	0.00328	0.00491	2.48
1680	11	49433480	49434438	959	-	ENSG00000226268	AC135977.1	processed_pseudogene	chromosome	solute carrier family 25, member 33 (SLC25A33) pseudogene	ENSG00000226268.3	AC135977.1	NA	-1.57	-1.35	8.69	0.00348	0.00519	2.46
1681	CHR_HSCHR6_MHC_SSTO_CTG1	32730753	32736617	5865	+	ENSG00000232062	HLA-DQA1	protein_coding	chromosome	major histocompatibility complex, class II, DQ alpha 1 [Source:HGNC Symbol;Acc:HGNC:4942]	ENSG00000232062.9	HLA-DQA1	3117	-1.57	4.29	5.42	0.0207	0.0281	1.68
1682	11	75815210	76144232	329023	+	ENSG00000198382	UVRAG	protein_coding	chromosome	UV radiation resistance associated [Source:HGNC Symbol;Acc:HGNC:12640]	ENSG00000198382.9	UVRAG	7405	-1.56	5.97	374	2.6e-52	1.17e-50	51.6
1683	10	72216000	72235860	19861	+	ENSG00000166295	ANAPC16	protein_coding	chromosome	anaphase promoting complex subunit 16 [Source:HGNC Symbol;Acc:HGNC:26976]	ENSG00000166295.9	ANAPC16	119504	-1.56	6.93	198	7.06e-34	1.12e-32	33.2
1684	11	104942866	104969366	26501	-	ENSG00000196954	CASP4	protein_coding	chromosome	caspase 4 [Source:HGNC Symbol;Acc:HGNC:1505]	ENSG00000196954.14	CASP4	837	-1.56	6.07	158	1.09e-28	1.28e-27	28
1685	1	44635238	44674481	39244	-	ENSG00000126106	TMEM53	protein_coding	chromosome	transmembrane protein 53 [Source:HGNC Symbol;Acc:HGNC:26186]	ENSG00000126106.14	TMEM53	79639	-1.56	1.81	148	2.53e-27	2.73e-26	26.6
1686	21	9068361	9129752	61392	-	ENSG00000188681	TEKT4P2	transcribed_unprocessed_pseudogene	chromosome	tektin 4 pseudogene 2 [Source:HGNC Symbol;Acc:HGNC:40046]	ENSG00000188681.11	TEKT4P2	100233156	-1.56	0.482	20.2	1.03e-05	2.02e-05	4.99
1687	14	18967434	19003752	36319	+	ENSG00000222036	POTEM	protein_coding	chromosome	POTE ankyrin domain family member M [Source:HGNC Symbol;Acc:HGNC:37096]	ENSG00000222036.8	POTEM	641455	-1.56	1.27	19.1	1.83e-05	3.49e-05	4.74
1688	CHR_HSCHR16_1_CTG1	15519415	15710184	190770	+	ENSG00000278823	BMERB1	protein_coding	chromosome	bMERB domain containing 1 [Source:HGNC Symbol;Acc:HGNC:19213]	ENSG00000278823.4	BMERB1	89927	-1.56	0.0425	18.6	2.28e-05	4.3e-05	4.64
1689	CHR_HSCHR6_MHC_MCF_CTG1	32789880	32797319	7440	-	ENSG00000228254	HLA-DQB2	protein_coding	chromosome	major histocompatibility complex, class II, DQ beta 2 [Source:HGNC Symbol;Acc:HGNC:4945]	ENSG00000228254.9	HLA-DQB2	3120	-1.56	0.533	12	0.000615	0.001	3.21
1690	12	57229573	57234935	5363	+	ENSG00000182199	SHMT2	protein_coding	chromosome	serine hydroxymethyltransferase 2 [Source:HGNC Symbol;Acc:HGNC:10852]	ENSG00000182199.11	SHMT2	6472	-1.55	5.96	194	2.46e-33	3.76e-32	32.6
1691	1	156594487	156601496	7010	-	ENSG00000160818	GPATCH4	protein_coding	chromosome	G-patch domain containing 4 [Source:HGNC Symbol;Acc:HGNC:25982]	ENSG00000160818.16	GPATCH4	54865	-1.55	4.16	180	1.5e-31	2.09e-30	30.8
1692	9	136992422	136993984	1563	+	ENSG00000148362	PAXX	protein_coding	chromosome	PAXX non-homologous end joining factor [Source:HGNC Symbol;Acc:HGNC:27849]	ENSG00000148362.11	PAXX	286257	-1.55	4.37	141	2.77e-26	2.8e-25	25.6
1693	19	55385345	55403250	17906	+	ENSG00000108107	RPL28	protein_coding	chromosome	ribosomal protein L28 [Source:HGNC Symbol;Acc:HGNC:10330]	ENSG00000108107.14	RPL28	6158	-1.55	8.66	117	8.86e-23	7.09e-22	22.1
1694	11	67452406	67460313	7908	+	ENSG00000175544	CABP4	protein_coding	chromosome	calcium binding protein 4 [Source:HGNC Symbol;Acc:HGNC:1386]	ENSG00000175544.13	CABP4	57010	-1.55	1.45	70.2	3.41e-15	1.58e-14	14.5
1695	4	81426393	82044244	617852	-	ENSG00000138670	RASGEF1B	protein_coding	chromosome	RasGEF domain family member 1B [Source:HGNC Symbol;Acc:HGNC:24881]	ENSG00000138670.17	RASGEF1B	153020	-1.55	5.84	68.5	6.69e-15	3.03e-14	14.2
1696	9	62376161	62435199	59039	+	ENSG00000227449	FGF7P6	transcribed_unprocessed_pseudogene	chromosome	fibroblast growth factor 7 pseudogene 6 [Source:HGNC Symbol;Acc:HGNC:27852]	ENSG00000227449.8	FGF7P6	NA	-1.55	0.984	61.9	9.86e-14	4.07e-13	13
1697	6	132743870	132763459	19590	-	ENSG00000112303	VNN2	protein_coding	chromosome	vanin 2 [Source:HGNC Symbol;Acc:HGNC:12706]	ENSG00000112303.14	VNN2	8875	-1.55	4.16	32.2	3.75e-08	9.23e-08	7.43
1698	9	137299631	137302271	2641	-	ENSG00000198435	NRARP	protein_coding	chromosome	NOTCH regulated ankyrin repeat protein [Source:HGNC Symbol;Acc:HGNC:33843]	ENSG00000198435.4	NRARP	441478	-1.55	0.967	25.2	9.52e-07	2.05e-06	6.02
1699	9	5094139	5095014	876	+	ENSG00000228166	MTND1P11	unprocessed_pseudogene	chromosome	MT-ND1 pseudogene 11 [Source:HGNC Symbol;Acc:HGNC:42060]	ENSG00000228166.1	MTND1P11	NA	-1.55	-1.16	23.9	1.75e-06	3.67e-06	5.76
1700	3	183815568	183884889	69322	-	ENSG00000283765	AC131160.1	protein_coding	chromosome	presenilin associated rhomboid like [Source:NCBI gene;Acc:55486]	ENSG00000283765.1	AC131160.1	55486	-1.55	-0.0952	20.5	9.21e-06	1.81e-05	5.04
1701	4	41256413	41268455	12043	+	ENSG00000154277	UCHL1	protein_coding	chromosome	ubiquitin C-terminal hydrolase L1 [Source:HGNC Symbol;Acc:HGNC:12513]	ENSG00000154277.13	UCHL1	7345	-1.55	-1.1	16.4	6.87e-05	0.000124	4.16
1702	CHR_HSCHR6_MHC_SSTO_CTG1	31262172	31265564	3393	-	ENSG00000206435	HLA-C	protein_coding	chromosome	major histocompatibility complex, class I, C [Source:HGNC Symbol;Acc:HGNC:4933]	ENSG00000206435.10	HLA-C	3107	-1.55	5.73	12.8	0.000416	0.00069	3.38
1703	CHR_HSCHR6_MHC_MANN_CTG1	31312208	31315579	3372	-	ENSG00000237022	HLA-C	protein_coding	chromosome	major histocompatibility complex, class I, C [Source:HGNC Symbol;Acc:HGNC:4933]	ENSG00000237022.10	HLA-C	3107	-1.55	6.48	12.5	0.000478	0.000788	3.32
1704	CHR_HSCHR17_2_CTG5	45631949	45659841	27893	+	ENSG00000282171	AC243807.2	transcribed_unprocessed_pseudogene	chromosome	ADP-ribosylation factor 3 (ARF3) pseudogene	ENSG00000282171.1	AC243807.2	NA	-1.55	-1.23	12.1	0.000603	0.000982	3.22
1705	20	10420546	10420737	192	-	ENSG00000285723	AL034430.2	protein_coding	chromosome	novel protein	ENSG00000285723.1	AL034430.2	NA	-1.55	-1.2	11.9	0.000655	0.00106	3.18
1706	CHR_HSCHR6_MHC_MCF_CTG1	30806191	30820021	13831	-	ENSG00000224740	FLOT1	protein_coding	chromosome	flotillin 1 [Source:HGNC Symbol;Acc:HGNC:3757]	ENSG00000224740.8	FLOT1	10211	-1.55	1.38	11.5	0.000784	0.00126	3.11
1707	CHR_HSCHR6_MHC_SSTO_CTG1	30249542	30256896	7355	+	ENSG00000242227	HLA-L	transcribed_unprocessed_pseudogene	chromosome	major histocompatibility complex, class I, L (pseudogene) [Source:HGNC Symbol;Acc:HGNC:4970]	ENSG00000242227.6	HLA-L	NA	-1.55	-0.894	10.4	0.0014	0.00219	2.85
1708	CHR_HSCHR20_1_CTG3	64155437	64245898	90462	+	ENSG00000276876	MYT1	protein_coding	chromosome	myelin transcription factor 1 [Source:HGNC Symbol;Acc:HGNC:7622]	ENSG00000276876.4	MYT1	4661	-1.55	-1.47	9.73	0.00202	0.0031	2.7
1709	CHR_HSCHR6_MHC_MANN_CTG1	31758047	31766164	8118	+	ENSG00000228090	MPIG6B	protein_coding	chromosome	megakaryocyte and platelet inhibitory receptor G6b [Source:HGNC Symbol;Acc:HGNC:13937]	ENSG00000228090.6	MPIG6B	80739	-1.55	-1.13	9.08	0.00283	0.00427	2.55
1710	19	55635016	55643470	8455	+	ENSG00000213015	ZNF580	protein_coding	chromosome	zinc finger protein 580 [Source:HGNC Symbol;Acc:HGNC:29473]	ENSG00000213015.9	ZNF580	51157	-1.54	3.84	289	3.74e-44	1.06e-42	43.4
1711	11	72085895	72103297	17403	-	ENSG00000149357	LAMTOR1	protein_coding	chromosome	late endosomal/lysosomal adaptor, MAPK and MTOR activator 1 [Source:HGNC Symbol;Acc:HGNC:26068]	ENSG00000149357.10	LAMTOR1	55004	-1.54	5.34	263	2.47e-41	5.95e-40	40.6
1712	11	60914158	60923443	9286	+	ENSG00000110108	TMEM109	protein_coding	chromosome	transmembrane protein 109 [Source:HGNC Symbol;Acc:HGNC:28771]	ENSG00000110108.10	TMEM109	79073	-1.54	5.32	182	8.21e-32	1.16e-30	31.1
1713	19	35154730	35169881	15152	+	ENSG00000089327	FXYD5	protein_coding	chromosome	FXYD domain containing ion transport regulator 5 [Source:HGNC Symbol;Acc:HGNC:4029]	ENSG00000089327.15	FXYD5	53827	-1.54	6.53	159	9.77e-29	1.15e-27	28
1714	3	122384176	122412334	28159	+	ENSG00000114023	FAM162A	protein_coding	chromosome	family with sequence similarity 162 member A [Source:HGNC Symbol;Acc:HGNC:17865]	ENSG00000114023.15	FAM162A	26355	-1.54	3.68	133	3.38e-25	3.19e-24	24.5
1715	1	200969390	201023700	54311	-	ENSG00000116852	KIF21B	protein_coding	chromosome	kinesin family member 21B [Source:HGNC Symbol;Acc:HGNC:29442]	ENSG00000116852.14	KIF21B	23046	-1.54	6.06	99.8	4.23e-20	2.8e-19	19.4
1716	6	37482938	37499893	16956	-	ENSG00000198937	CCDC167	protein_coding	chromosome	coiled-coil domain containing 167 [Source:HGNC Symbol;Acc:HGNC:21239]	ENSG00000198937.9	CCDC167	154467	-1.54	3.29	87.2	4.53e-18	2.6e-17	17.3
1717	19	54448887	54462037	13151	+	ENSG00000167615	LENG8	protein_coding	chromosome	leukocyte receptor cluster member 8 [Source:HGNC Symbol;Acc:HGNC:15500]	ENSG00000167615.16	LENG8	114823	-1.54	7.3	76.8	2.47e-16	1.24e-15	15.6
1718	19	18279694	18281622	1929	-	ENSG00000130522	JUND	protein_coding	chromosome	JunD proto-oncogene, AP-1 transcription factor subunit [Source:HGNC Symbol;Acc:HGNC:6206]	ENSG00000130522.6	JUND	3727	-1.54	8.8	60.4	1.79e-13	7.23e-13	12.7
1719	1	61742406	62178675	436270	+	ENSG00000132849	PATJ	protein_coding	chromosome	PATJ crumbs cell polarity complex component [Source:HGNC Symbol;Acc:HGNC:28881]	ENSG00000132849.20	PATJ	10207	-1.54	4.19	48.2	3.11e-11	1.04e-10	10.5
1720	17	32492522	32877177	384656	-	ENSG00000176658	MYO1D	protein_coding	chromosome	myosin ID [Source:HGNC Symbol;Acc:HGNC:7598]	ENSG00000176658.17	MYO1D	4642	-1.54	2.64	48.1	3.17e-11	1.06e-10	10.5
1721	20	45833799	45843276	9478	+	ENSG00000124104	SNX21	protein_coding	chromosome	sorting nexin family member 21 [Source:HGNC Symbol;Acc:HGNC:16154]	ENSG00000124104.19	SNX21	90203	-1.54	0.696	41.2	6.39e-10	1.89e-09	9.19
1722	11	124115404	124147721	32318	+	ENSG00000110002	VWA5A	protein_coding	chromosome	von Willebrand factor A domain containing 5A [Source:HGNC Symbol;Acc:HGNC:6658]	ENSG00000110002.16	VWA5A	4013	-1.54	1.99	34.6	1.23e-08	3.18e-08	7.91
1723	12	3839459	3842525	3067	+	ENSG00000118976	OTUD4P1	processed_pseudogene	chromosome	OTUD4 pseudogene 1 [Source:HGNC Symbol;Acc:HGNC:33912]	ENSG00000118976.5	OTUD4P1	NA	-1.54	-1.68	21.3	6.2e-06	1.24e-05	5.21
1724	17	78423697	78577394	153698	-	ENSG00000187775	DNAH17	protein_coding	chromosome	dynein axonemal heavy chain 17 [Source:HGNC Symbol;Acc:HGNC:2946]	ENSG00000187775.16	DNAH17	8632	-1.54	2.56	15.4	0.000112	0.000198	3.95
1725	3	53846568	53865794	19227	+	ENSG00000056736	IL17RB	protein_coding	chromosome	interleukin 17 receptor B [Source:HGNC Symbol;Acc:HGNC:18015]	ENSG00000056736.10	IL17RB	55540	-1.54	-0.613	11.4	0.000825	0.00132	3.08
1726	CHR_HSCHR6_MHC_MCF_CTG1	32611143	32626106	14964	-	ENSG00000231021	CR788250.1	protein_coding	chromosome	major histocompatibility complex, class II, DR beta 4 [Source:NCBI gene;Acc:3126]	ENSG00000231021.9	CR788250.1	3126	-1.54	6.18	10.9	0.00112	0.00177	2.95
1727	17	17383377	17384012	636	-	ENSG00000215030	RPL13P12	processed_pseudogene	chromosome	ribosomal protein L13 pseudogene 12 [Source:HGNC Symbol;Acc:HGNC:35701]	ENSG00000215030.5	RPL13P12	NA	-1.54	2.59	9.69	0.00206	0.00315	2.69
1728	CHR_HSCHR6_MHC_SSTO_CTG1	31850351	31855624	5274	-	ENSG00000234846	NEU1	protein_coding	chromosome	neuraminidase 1 [Source:HGNC Symbol;Acc:HGNC:7758]	ENSG00000234846.7	NEU1	4758	-1.54	0.256	8	0.00504	0.00736	2.3
1729	CHR_HSCHR6_MHC_DBB_CTG1	32912565	32931062	18498	-	ENSG00000226264	HLA-DMB	protein_coding	chromosome	major histocompatibility complex, class II, DM beta [Source:HGNC Symbol;Acc:HGNC:4935]	ENSG00000226264.10	HLA-DMB	3109	-1.54	4.17	6.1	0.0142	0.0196	1.85
1730	CHR_HSCHR6_MHC_QBL_CTG1	32449765	32462852	13088	-	ENSG00000196101	HLA-DRB3	protein_coding	chromosome	major histocompatibility complex, class II, DR beta 3 [Source:HGNC Symbol;Acc:HGNC:4951]	ENSG00000196101.9	HLA-DRB3	3125	-1.54	4.4	5.78	0.0169	0.0232	1.77
1731	11	117204337	117232525	28189	-	ENSG00000160613	PCSK7	protein_coding	chromosome	proprotein convertase subtilisin/kexin type 7 [Source:HGNC Symbol;Acc:HGNC:8748]	ENSG00000160613.13	PCSK7	9159	-1.53	7.23	286	7.83e-44	2.2e-42	43.1
1732	1	12019466	12032045	12580	+	ENSG00000116691	MIIP	protein_coding	chromosome	migration and invasion inhibitory protein [Source:HGNC Symbol;Acc:HGNC:25715]	ENSG00000116691.11	MIIP	60672	-1.53	4.77	249	8.56e-40	1.9e-38	39.1
1733	CHR_HSCHR11_1_CTG8	494512	507300	12789	-	ENSG00000276230	RNH1	protein_coding	chromosome	ribonuclease/angiogenin inhibitor 1 [Source:HGNC Symbol;Acc:HGNC:10074]	ENSG00000276230.4	RNH1	6050	-1.53	2.07	154	4.27e-28	4.87e-27	27.4
1734	5	131423921	131635236	211316	-	ENSG00000158987	RAPGEF6	protein_coding	chromosome	Rap guanine nucleotide exchange factor 6 [Source:HGNC Symbol;Acc:HGNC:20655]	ENSG00000158987.21	RAPGEF6	51735	-1.53	6.95	148	2.6e-27	2.8e-26	26.6
1735	3	52245759	52250599	4841	+	ENSG00000164088	PPM1M	protein_coding	chromosome	protein phosphatase, Mg2+/Mn2+ dependent 1M [Source:HGNC Symbol;Acc:HGNC:26506]	ENSG00000164088.18	PPM1M	132160	-1.53	4.2	137	1.06e-25	1.03e-24	25
1736	12	132196372	132329589	133218	-	ENSG00000182870	GALNT9	protein_coding	chromosome	polypeptide N-acetylgalactosaminyltransferase 9 [Source:HGNC Symbol;Acc:HGNC:4131]	ENSG00000182870.13	GALNT9	50614	-1.53	0.142	45.9	8.35e-11	2.67e-10	10.1
1737	7	108147623	108456717	309095	-	ENSG00000091129	NRCAM	protein_coding	chromosome	neuronal cell adhesion molecule [Source:HGNC Symbol;Acc:HGNC:7994]	ENSG00000091129.20	NRCAM	4897	-1.53	0.221	24.6	1.27e-06	2.7e-06	5.9
1738	6	109691312	109825428	134117	+	ENSG00000112367	FIG4	protein_coding	chromosome	FIG4 phosphoinositide 5-phosphatase [Source:HGNC Symbol;Acc:HGNC:16873]	ENSG00000112367.10	FIG4	9896	-1.52	4.82	276	8.57e-43	2.27e-41	42.1
1739	19	39436156	39476670	40515	+	ENSG00000196235	SUPT5H	protein_coding	chromosome	SPT5 homolog, DSIF elongation factor subunit [Source:HGNC Symbol;Acc:HGNC:11469]	ENSG00000196235.14	SUPT5H	6829	-1.52	6.68	269	5.73e-42	1.43e-40	41.2
1740	22	21628089	21630064	1976	-	ENSG00000161179	YDJC	protein_coding	chromosome	YdjC chitooligosaccharide deacetylase homolog [Source:HGNC Symbol;Acc:HGNC:27158]	ENSG00000161179.13	YDJC	150223	-1.52	3.98	257	9.19e-41	2.16e-39	40
1741	10	99610522	99620609	10088	-	ENSG00000155287	SLC25A28	protein_coding	chromosome	solute carrier family 25 member 28 [Source:HGNC Symbol;Acc:HGNC:23472]	ENSG00000155287.11	SLC25A28	81894	-1.52	4.82	236	2.07e-38	4.26e-37	37.7
1742	12	55818041	55821879	3839	+	ENSG00000123353	ORMDL2	protein_coding	chromosome	ORMDL sphingolipid biosynthesis regulator 2 [Source:HGNC Symbol;Acc:HGNC:16037]	ENSG00000123353.10	ORMDL2	29095	-1.52	3.69	150	1.6e-27	1.76e-26	26.8
1743	3	101712472	101713191	720	+	ENSG00000244119	PDCL3P4	processed_pseudogene	chromosome	PDCL3 pseudogene 4 [Source:HGNC Symbol;Acc:HGNC:44505]	ENSG00000244119.1	PDCL3P4	NA	-1.52	0.475	108	2.6e-21	1.87e-20	20.6
1744	3	119636457	119665324	28868	-	ENSG00000121577	POPDC2	protein_coding	chromosome	popeye domain containing 2 [Source:HGNC Symbol;Acc:HGNC:17648]	ENSG00000121577.13	POPDC2	64091	-1.52	0.69	94.7	2.75e-19	1.71e-18	18.6
1745	16	71859680	71895336	35657	-	ENSG00000102984	ZNF821	protein_coding	chromosome	zinc finger protein 821 [Source:HGNC Symbol;Acc:HGNC:28043]	ENSG00000102984.15	ZNF821	55565	-1.52	3.51	91.4	9.17e-19	5.52e-18	18
1746	6	7881517	7910788	29272	-	ENSG00000239264	TXNDC5	protein_coding	chromosome	thioredoxin domain containing 5 [Source:HGNC Symbol;Acc:HGNC:21073]	ENSG00000239264.9	TXNDC5	81567	-1.52	6.87	89.8	1.69e-18	1e-17	17.8
1747	1	52895910	52927212	31303	-	ENSG00000121310	ECHDC2	protein_coding	chromosome	enoyl-CoA hydratase domain containing 2 [Source:HGNC Symbol;Acc:HGNC:23408]	ENSG00000121310.17	ECHDC2	55268	-1.52	4.26	84	1.51e-17	8.36e-17	16.8
1748	22	17036570	17060825	24256	+	ENSG00000237438	CECR7	transcribed_unprocessed_pseudogene	chromosome	cat eye syndrome chromosome region, candidate 7 [Source:HGNC Symbol;Acc:HGNC:1845]	ENSG00000237438.7	CECR7	NA	-1.52	3.61	69.6	4.24e-15	1.94e-14	14.4
1749	19	45769717	45782552	12836	-	ENSG00000104936	DMPK	protein_coding	chromosome	DM1 protein kinase [Source:HGNC Symbol;Acc:HGNC:2933]	ENSG00000104936.17	DMPK	1760	-1.52	3.53	59.1	3.11e-13	1.23e-12	12.5
1750	CHR_HSCHR19_4_CTG3_1	54201357	54249609	48253	+	ENSG00000278270	RPS9	protein_coding	chromosome	ribosomal protein S9 [Source:HGNC Symbol;Acc:HGNC:10442]	ENSG00000278270.4	RPS9	6203	-1.52	5.05	46	7.74e-11	2.48e-10	10.1
1751	8	37695782	37700019	4238	+	ENSG00000183779	ZNF703	protein_coding	chromosome	zinc finger protein 703 [Source:HGNC Symbol;Acc:HGNC:25883]	ENSG00000183779.7	ZNF703	80139	-1.52	2.32	28.8	1.77e-07	4.08e-07	6.75
1752	CHR_HSCHR6_MHC_MANN_CTG1	31700683	31705737	5055	-	ENSG00000223932	GPANK1	protein_coding	chromosome	G-patch domain and ankyrin repeats 1 [Source:HGNC Symbol;Acc:HGNC:13920]	ENSG00000223932.6	GPANK1	7918	-1.52	-1.56	8.65	0.00356	0.0053	2.45
1753	14	24290598	24299780	9183	-	ENSG00000157379	DHRS1	protein_coding	chromosome	dehydrogenase/reductase 1 [Source:HGNC Symbol;Acc:HGNC:16445]	ENSG00000157379.14	DHRS1	115817	-1.51	3.8	307	5.75e-46	1.81e-44	45.2
1754	22	39040604	39055972	15369	+	ENSG00000128394	APOBEC3F	protein_coding	chromosome	apolipoprotein B mRNA editing enzyme catalytic subunit 3F [Source:HGNC Symbol;Acc:HGNC:17356]	ENSG00000128394.17	APOBEC3F	200316	-1.51	4.56	306	6.89e-46	2.16e-44	45.2
1755	19	50329653	50383388	53736	+	ENSG00000131408	NR1H2	protein_coding	chromosome	nuclear receptor subfamily 1 group H member 2 [Source:HGNC Symbol;Acc:HGNC:7965]	ENSG00000131408.15	NR1H2	7376	-1.51	5.86	259	5.93e-41	1.4e-39	40.2
1756	19	12646511	12666742	20232	-	ENSG00000104774	MAN2B1	protein_coding	chromosome	mannosidase alpha class 2B member 1 [Source:HGNC Symbol;Acc:HGNC:6826]	ENSG00000104774.13	MAN2B1	4125	-1.51	6.43	239	1.06e-38	2.21e-37	38
1757	3	51968510	51983409	14900	-	ENSG00000114779	ABHD14B	protein_coding	chromosome	abhydrolase domain containing 14B [Source:HGNC Symbol;Acc:HGNC:28235]	ENSG00000114779.19	ABHD14B	84836	-1.51	5.17	194	2.15e-33	3.3e-32	32.7
1758	11	66284580	66289145	4566	-	ENSG00000174851	YIF1A	protein_coding	chromosome	Yip1 interacting factor homolog A, membrane trafficking protein [Source:HGNC Symbol;Acc:HGNC:16688]	ENSG00000174851.16	YIF1A	10897	-1.51	3.83	191	6.69e-33	1e-31	32.2
1759	7	75986831	75994656	7826	-	ENSG00000189077	TMEM120A	protein_coding	chromosome	transmembrane protein 120A [Source:HGNC Symbol;Acc:HGNC:21697]	ENSG00000189077.11	TMEM120A	83862	-1.51	3.15	190	7.04e-33	1.05e-31	32.2
1760	7	44072062	44082530	10469	-	ENSG00000122678	POLM	protein_coding	chromosome	DNA polymerase mu [Source:HGNC Symbol;Acc:HGNC:9185]	ENSG00000122678.17	POLM	27434	-1.51	5.23	179	1.76e-31	2.45e-30	30.8
1761	3	32996609	33097202	100594	-	ENSG00000170266	GLB1	protein_coding	chromosome	galactosidase beta 1 [Source:HGNC Symbol;Acc:HGNC:4298]	ENSG00000170266.16	GLB1	2720	-1.51	4.82	176	5.1e-31	6.88e-30	30.3
1762	5	178130996	178150568	19573	+	ENSG00000145916	RMND5B	protein_coding	chromosome	required for meiotic nuclear division 5 homolog B [Source:HGNC Symbol;Acc:HGNC:26181]	ENSG00000145916.19	RMND5B	64777	-1.51	4.25	138	7.49e-26	7.35e-25	25.1
1763	17	4967992	4987675	19684	-	ENSG00000108509	CAMTA2	protein_coding	chromosome	calmodulin binding transcription activator 2 [Source:HGNC Symbol;Acc:HGNC:18807]	ENSG00000108509.21	CAMTA2	23125	-1.51	4.72	125	6.29e-24	5.45e-23	23.2
1764	18	58862600	58986480	123881	+	ENSG00000074657	ZNF532	protein_coding	chromosome	zinc finger protein 532 [Source:HGNC Symbol;Acc:HGNC:30940]	ENSG00000074657.13	ZNF532	55205	-1.51	4.05	89.5	1.92e-18	1.14e-17	17.7
1765	17	56978105	57006768	28664	+	ENSG00000121064	SCPEP1	protein_coding	chromosome	serine carboxypeptidase 1 [Source:HGNC Symbol;Acc:HGNC:29507]	ENSG00000121064.12	SCPEP1	59342	-1.51	5.59	82.4	2.78e-17	1.51e-16	16.6
1766	1	16387117	16437424	50308	-	ENSG00000187144	SPATA21	protein_coding	chromosome	spermatogenesis associated 21 [Source:HGNC Symbol;Acc:HGNC:28026]	ENSG00000187144.11	SPATA21	374955	-1.51	-0.831	36.3	5.76e-09	1.53e-08	8.24
1767	11	44726465	44932423	205959	+	ENSG00000157570	TSPAN18	protein_coding	chromosome	tetraspanin 18 [Source:HGNC Symbol;Acc:HGNC:20660]	ENSG00000157570.12	TSPAN18	90139	-1.51	0.324	34.3	1.4e-08	3.6e-08	7.85
1768	21	44217014	44240966	23953	-	ENSG00000160223	ICOSLG	protein_coding	chromosome	inducible T cell costimulator ligand [Source:HGNC Symbol;Acc:HGNC:17087]	ENSG00000160223.17	ICOSLG	23308	-1.51	6.66	33.8	1.77e-08	4.5e-08	7.75
1769	9	136994608	136996568	1961	-	ENSG00000169583	CLIC3	protein_coding	chromosome	chloride intracellular channel 3 [Source:HGNC Symbol;Acc:HGNC:2064]	ENSG00000169583.13	CLIC3	9022	-1.51	-0.471	31.1	6.13e-08	1.48e-07	7.21
1770	21	43414483	43427131	12649	-	ENSG00000142178	SIK1	protein_coding	chromosome	salt inducible kinase 1 [Source:HGNC Symbol;Acc:HGNC:11142]	ENSG00000142178.9	SIK1	150094	-1.51	5.46	20.6	8.7e-06	1.71e-05	5.06
1771	4	85475150	86002668	527519	+	ENSG00000138639	ARHGAP24	protein_coding	chromosome	Rho GTPase activating protein 24 [Source:HGNC Symbol;Acc:HGNC:25361]	ENSG00000138639.18	ARHGAP24	83478	-1.51	5.63	17.5	3.95e-05	7.28e-05	4.4
1772	CHR_HSCHR6_MHC_DBB_CTG1	29879367	29882089	2723	+	ENSG00000227669	HLA-H	unprocessed_pseudogene	chromosome	major histocompatibility complex, class I, H (pseudogene) [Source:HGNC Symbol;Acc:HGNC:4965]	ENSG00000227669.3	HLA-H	NA	-1.51	0.812	13.8	0.000246	0.000417	3.61
1773	6	29887752	29890482	2731	+	ENSG00000206341	HLA-H	unprocessed_pseudogene	chromosome	major histocompatibility complex, class I, H (pseudogene) [Source:HGNC Symbol;Acc:HGNC:4965]	ENSG00000206341.7	HLA-H	NA	-1.51	1.62	12.5	0.000486	0.0008	3.31
1774	CHR_HSCHR6_MHC_DBB_CTG1	33053864	33065131	11268	+	ENSG00000237710	HLA-DPB1	protein_coding	chromosome	major histocompatibility complex, class II, DP beta 1 [Source:HGNC Symbol;Acc:HGNC:4940]	ENSG00000237710.10	HLA-DPB1	3115	-1.51	6.91	8.49	0.00388	0.00575	2.41
1775	CHR_HSCHR17_3_CTG2	997117	1003671	6555	+	ENSG00000278501	TIMM22	protein_coding	chromosome	translocase of inner mitochondrial membrane 22 [Source:HGNC Symbol;Acc:HGNC:17317]	ENSG00000278501.2	TIMM22	29928	-1.51	2.87	8.05	0.0049	0.00717	2.31
1776	17	4940008	4945222	5215	+	ENSG00000108523	RNF167	protein_coding	chromosome	ring finger protein 167 [Source:HGNC Symbol;Acc:HGNC:24544]	ENSG00000108523.15	RNF167	26001	-1.5	5.53	502	1.1e-62	7.71e-61	62
[truncated: 17,082 more rows]
