# Supplementary material for: Histone-, Receptor-, and Integrin-Related Gene Products and ADAM28 as Relevant to B-Cell Acute Lymphoblastic Leukemia (B-ALL)
Source: Curr Issues Mol Biol. 2025 Aug 28;47(9):699. doi: 10.3390/cimb47090699 (PMC12468389; doi:10.3390/cimb47090699)
Supplement: Supplementary file 1 [file cimb-47-00699-s001.zip › SuppS2-RankedTargets.xls]

## Sheet: Supp2-RankedTargets
Target_Symbol	Target_ID	Target_Name	Associated_Disease_Count	Tractability_Count	sm_approved	sm_advancedClinical	sm_phase1	ab_approved	ab_advancedClinical	ab_phase1	pr_approved	pr_advancedClinical	pr_phase1	oc_approved	oc_advancedClinical	oc_phase1	Subcellular_Location	Safety_Liabilities	Number_Unique_Drugs	Target_in_Pathways	num_Approved_Drugs	num_Phase3	num_Phase2	num_Phase1	num_Phase4	Weighted_Score
TNF	ENSG00000232810	tumor necrosis factor	3832	6	FALSE	FALSE	FALSE	TRUE	FALSE	FALSE	FALSE	FALSE	FALSE	TRUE	FALSE	FALSE	Cell membrane	1	12	7	5	0	0	0	5	3870
IL6	ENSG00000136244	interleukin 6	3265	5	FALSE	FALSE	FALSE	TRUE	FALSE	FALSE	FALSE	FALSE	FALSE	FALSE	FALSE	FALSE	Secreted	1	8	3	1	3	1	0	1	3287.5
TP53	ENSG00000141510	tumor protein p53	3158	5	FALSE	TRUE	FALSE	FALSE	FALSE	FALSE	FALSE	FALSE	FALSE	FALSE	TRUE	FALSE	Cytoplasm	1	9	1	0	2	3	0	0	3177
EGFR	ENSG00000146648	epidermal growth factor receptor	2459	7	TRUE	FALSE	FALSE	TRUE	FALSE	FALSE	FALSE	FALSE	FALSE	FALSE	TRUE	FALSE	Cell membrane	1	77	6	5	0	0	0	5	2562
CD40LG	ENSG00000102245	CD40 ligand	2470	4	FALSE	FALSE	FALSE	FALSE	TRUE	FALSE	FALSE	FALSE	FALSE	FALSE	TRUE	FALSE	Cell membrane	0	5	5	0	2	3	0	0	2490
AKT1	ENSG00000142208	AKT serine/threonine kinase 1	2295	6	FALSE	TRUE	FALSE	FALSE	FALSE	FALSE	FALSE	FALSE	FALSE	FALSE	FALSE	FALSE	Cytoplasm	1	14	3	1	1	3	0	1	2323.5
PIK3CA	ENSG00000121879	phosphatidylinositol-4,5-bisphosphate 3-kinase catalytic subunit alpha	2252	5	TRUE	FALSE	FALSE	FALSE	FALSE	FALSE	FALSE	FALSE	FALSE	FALSE	FALSE	FALSE	Cytosol	1	31	3	3	2	0	0	3	2301
PTGS2	ENSG00000073756	prostaglandin-endoperoxide synthase 2	2193	4	TRUE	FALSE	FALSE	FALSE	FALSE	FALSE	FALSE	FALSE	FALSE	TRUE	FALSE	FALSE	Microsome membrane	1	74	4	5	0	0	0	5	2288
PIK3CB	ENSG00000051382	phosphatidylinositol-4,5-bisphosphate 3-kinase catalytic subunit beta	2187	3	FALSE	TRUE	FALSE	FALSE	FALSE	FALSE	FALSE	FALSE	FALSE	FALSE	FALSE	FALSE	Cytoplasm	0	28	3	0	4	1	0	0	2228
PIK3CD	ENSG00000171608	phosphatidylinositol-4,5-bisphosphate 3-kinase catalytic subunit delta	2074	4	TRUE	FALSE	FALSE	FALSE	FALSE	FALSE	FALSE	FALSE	FALSE	FALSE	FALSE	FALSE	Cytoplasm	0	46	3	5	0	0	0	5	2142
BCL2	ENSG00000171791	BCL2 apoptosis regulator	2089	4	TRUE	FALSE	FALSE	FALSE	FALSE	FALSE	FALSE	FALSE	FALSE	FALSE	TRUE	FALSE	Mitochondrion outer membrane	1	7	4	1	4	0	0	1	2111
FGFR3	ENSG00000068078	fibroblast growth factor receptor 3	1957	5	TRUE	FALSE	FALSE	FALSE	FALSE	TRUE	FALSE	FALSE	FALSE	FALSE	TRUE	FALSE	[Isoform 1]: Cell membrane	1	24	6	5	0	0	0	5	2005
MAPK1	ENSG00000100030	mitogen-activated protein kinase 1	1864	5	FALSE	TRUE	FALSE	FALSE	FALSE	FALSE	FALSE	FALSE	FALSE	FALSE	FALSE	FALSE	Cytoplasm	1	5	3	0	0	3	2	0	1879
ERBB2	ENSG00000141736	erb-b2 receptor tyrosine kinase 2	1633	7	TRUE	FALSE	FALSE	TRUE	FALSE	FALSE	FALSE	FALSE	FALSE	TRUE	FALSE	FALSE	Cell membrane	1	47	6	5	0	0	0	5	1706
FGFR2	ENSG00000066468	fibroblast growth factor receptor 2	1549	6	TRUE	FALSE	FALSE	FALSE	TRUE	FALSE	FALSE	FALSE	FALSE	TRUE	FALSE	FALSE	Cell membrane	0	27	6	5	0	0	0	5	1603
FGFR1	ENSG00000077782	fibroblast growth factor receptor 1	1551	5	TRUE	FALSE	FALSE	FALSE	FALSE	FALSE	FALSE	FALSE	FALSE	FALSE	TRUE	FALSE	Cell membrane	1	26	6	5	0	0	0	5	1601
CXCR4	ENSG00000121966	C-X-C motif chemokine receptor 4	1454	7	TRUE	FALSE	FALSE	FALSE	TRUE	FALSE	FALSE	FALSE	FALSE	FALSE	TRUE	FALSE	Cell membrane	0	7	6	1	3	1	0	1	1482.5
KDR	ENSG00000128052	kinase insert domain receptor	1383	7	TRUE	FALSE	FALSE	TRUE	FALSE	FALSE	FALSE	FALSE	FALSE	FALSE	TRUE	FALSE	Cell junction	1	69	6	5	0	0	0	5	1478
PDGFRB	ENSG00000113721	platelet derived growth factor receptor beta	1380	4	TRUE	FALSE	FALSE	FALSE	TRUE	FALSE	FALSE	FALSE	FALSE	TRUE	FALSE	FALSE	Cell membrane	1	43	6	5	0	0	0	5	1446
RET	ENSG00000165731	ret proto-oncogene	1332	6	TRUE	FALSE	FALSE	FALSE	FALSE	FALSE	FALSE	FALSE	FALSE	FALSE	TRUE	FALSE	Cell membrane	0	15	6	5	0	0	0	5	1374
HSP90AA1	ENSG00000080824	heat shock protein 90 alpha family class A member 1	1296	6	FALSE	TRUE	FALSE	FALSE	FALSE	FALSE	FALSE	FALSE	FALSE	FALSE	TRUE	FALSE	Nucleus	0	10	7	0	5	0	0	0	1326.5
MAPK3	ENSG00000102882	mitogen-activated protein kinase 3	1310	4	FALSE	TRUE	FALSE	FALSE	FALSE	FALSE	FALSE	FALSE	FALSE	FALSE	FALSE	FALSE	Cytoplasm	1	5	3	0	0	3	2	0	1324
PDGFRA	ENSG00000134853	platelet derived growth factor receptor alpha	1231	6	TRUE	FALSE	FALSE	TRUE	FALSE	FALSE	FALSE	FALSE	FALSE	TRUE	FALSE	FALSE	Cell membrane	0	33	6	5	0	0	0	5	1291
MET	ENSG00000105976	MET proto-oncogene, receptor tyrosine kinase	1203	6	TRUE	FALSE	FALSE	TRUE	FALSE	FALSE	FALSE	FALSE	FALSE	FALSE	TRUE	FALSE	Membrane	1	34	6	5	0	0	0	5	1262
NTRK1	ENSG00000198400	neurotrophic receptor tyrosine kinase 1	1210	6	TRUE	FALSE	FALSE	FALSE	FALSE	FALSE	FALSE	FALSE	FALSE	TRUE	FALSE	FALSE	Cell membrane	1	16	6	5	0	0	0	5	1251
CACNA1C	ENSG00000151067	calcium voltage-gated channel subunit alpha1 C	1187	5	TRUE	FALSE	FALSE	FALSE	FALSE	FALSE	FALSE	FALSE	FALSE	FALSE	FALSE	FALSE	Cell membrane	1	35	6	5	0	0	0	5	1246
CFTR	ENSG00000001626	CF transmembrane conductance regulator	1194	6	TRUE	FALSE	FALSE	FALSE	FALSE	FALSE	FALSE	FALSE	FALSE	FALSE	FALSE	FALSE	Apical cell membrane	1	11	2	4	1	0	0	4	1224.5
MAPK14	ENSG00000112062	mitogen-activated protein kinase 14	1188	5	FALSE	TRUE	FALSE	FALSE	FALSE	FALSE	FALSE	FALSE	FALSE	FALSE	FALSE	FALSE	Cytoplasm	0	22	3	0	2	3	0	0	1224
CD40	ENSG00000101017	CD40 molecule	1202	1	FALSE	FALSE	FALSE	FALSE	TRUE	FALSE	FALSE	FALSE	FALSE	FALSE	TRUE	FALSE	[Isoform I]: Cell membrane	1	10	5	0	0	5	0	0	1221
EDNRA	ENSG00000151617	endothelin receptor type A	1140	4	TRUE	FALSE	FALSE	FALSE	FALSE	FALSE	FALSE	FALSE	FALSE	FALSE	TRUE	FALSE	Cell membrane	1	16	6	5	0	0	0	5	1179
CD19	ENSG00000177455	CD19 molecule	1144	2	FALSE	FALSE	FALSE	TRUE	FALSE	FALSE	FALSE	FALSE	FALSE	TRUE	FALSE	FALSE	Cell membrane	0	12	1	5	0	0	0	5	1174
PARP1	ENSG00000143799	poly(ADP-ribose) polymerase 1	1133	5	TRUE	FALSE	FALSE	FALSE	FALSE	FALSE	FALSE	FALSE	FALSE	FALSE	FALSE	FALSE	Chromosome	0	14	4	5	0	0	0	5	1171
AGTR1	ENSG00000144891	angiotensin II receptor type 1	1119	5	TRUE	FALSE	FALSE	FALSE	FALSE	FALSE	FALSE	FALSE	FALSE	TRUE	FALSE	FALSE	Cell membrane	1	20	6	5	0	0	0	5	1163
BTK	ENSG00000010671	Bruton tyrosine kinase	1081	6	TRUE	FALSE	FALSE	FALSE	FALSE	FALSE	FALSE	FALSE	TRUE	FALSE	FALSE	FALSE	Cytoplasm	1	23	4	5	0	0	0	5	1127
CDK4	ENSG00000135446	cyclin dependent kinase 4	1040	5	TRUE	FALSE	FALSE	FALSE	FALSE	FALSE	FALSE	FALSE	FALSE	FALSE	FALSE	FALSE	Cytoplasm	0	17	2	5	0	0	0	5	1079
CACNA1A	ENSG00000141837	calcium voltage-gated channel subunit alpha1 A	1046	5	TRUE	FALSE	FALSE	FALSE	FALSE	FALSE	FALSE	FALSE	FALSE	FALSE	FALSE	FALSE	Cell membrane	0	6	6	4	1	0	0	4	1076.5
JAK1	ENSG00000162434	Janus kinase 1	978	4	TRUE	FALSE	FALSE	FALSE	FALSE	FALSE	FALSE	FALSE	FALSE	FALSE	FALSE	FALSE	Endomembrane system	0	22	3	5	0	0	0	5	1022
HSP90AB1	ENSG00000096384	heat shock protein 90 alpha family class B member 1	990	6	FALSE	TRUE	FALSE	FALSE	FALSE	FALSE	FALSE	FALSE	FALSE	FALSE	TRUE	FALSE	Cytoplasm	1	10	7	0	5	0	0	0	1018.5
FLT1	ENSG00000102755	fms related receptor tyrosine kinase 1	915	6	TRUE	FALSE	FALSE	FALSE	TRUE	FALSE	FALSE	FALSE	FALSE	FALSE	TRUE	FALSE	[Isoform 1]: Cell membrane	1	46	6	5	0	0	0	5	986
ADRB2	ENSG00000169252	adrenoceptor beta 2	853	6	TRUE	FALSE	FALSE	FALSE	FALSE	FALSE	FALSE	FALSE	FALSE	FALSE	FALSE	FALSE	Cell membrane	1	89	6	5	0	0	0	5	967
NTRK2	ENSG00000148053	neurotrophic receptor tyrosine kinase 2	908	5	TRUE	FALSE	FALSE	FALSE	FALSE	FALSE	FALSE	FALSE	FALSE	TRUE	FALSE	FALSE	Cell membrane	1	12	6	4	1	0	0	4	942.5
JAK3	ENSG00000105639	Janus kinase 3	897	5	TRUE	FALSE	FALSE	FALSE	FALSE	FALSE	FALSE	FALSE	FALSE	FALSE	FALSE	FALSE	Endomembrane system	0	18	1	5	0	0	0	5	936
ADRA1A	ENSG00000120907	adrenoceptor alpha 1A	843	5	TRUE	FALSE	FALSE	FALSE	FALSE	FALSE	FALSE	FALSE	FALSE	TRUE	FALSE	FALSE	Nucleus membrane	1	62	6	5	0	0	0	5	929
TLR9	ENSG00000239732	toll like receptor 9	889	3	TRUE	FALSE	FALSE	FALSE	FALSE	FALSE	FALSE	FALSE	FALSE	FALSE	TRUE	FALSE	Endoplasmic reticulum membrane	0	11	3	2	3	0	0	2	916.5
PIK3R1	ENSG00000145675	phosphoinositide-3-kinase regulatory subunit 1	868	5	FALSE	TRUE	FALSE	FALSE	FALSE	FALSE	FALSE	FALSE	FALSE	FALSE	FALSE	FALSE	Cytosol	1	23	3	0	4	1	0	0	904
SYK	ENSG00000165025	spleen associated tyrosine kinase	854	6	TRUE	FALSE	FALSE	FALSE	FALSE	FALSE	FALSE	FALSE	FALSE	FALSE	FALSE	FALSE	Cell membrane	1	12	4	2	2	1	0	2	884
FLT4	ENSG00000037280	fms related receptor tyrosine kinase 4	798	5	TRUE	FALSE	FALSE	FALSE	FALSE	TRUE	FALSE	FALSE	FALSE	FALSE	FALSE	FALSE	Cell membrane	1	45	6	5	0	0	0	5	867
C5	ENSG00000106804	complement C5	817	4	FALSE	FALSE	FALSE	TRUE	FALSE	FALSE	FALSE	FALSE	FALSE	TRUE	FALSE	FALSE	Secreted	0	12	5	4	1	0	0	4	851.5
MAP2K1	ENSG00000169032	mitogen-activated protein kinase kinase 1	807	6	TRUE	FALSE	FALSE	FALSE	FALSE	FALSE	FALSE	FALSE	FALSE	FALSE	FALSE	FALSE	Cytoplasm	0	18	3	5	0	0	0	5	849
LHCGR	ENSG00000138039	luteinizing hormone/choriogonadotropin receptor	801	3	FALSE	FALSE	FALSE	FALSE	FALSE	FALSE	FALSE	FALSE	FALSE	TRUE	FALSE	FALSE	Cell membrane	0	5	6	5	0	0	0	5	830
ERBB4	ENSG00000178568	erb-b2 receptor tyrosine kinase 4	771	6	TRUE	FALSE	FALSE	FALSE	FALSE	FALSE	FALSE	FALSE	FALSE	FALSE	FALSE	TRUE	Cell membrane	0	15	6	5	0	0	0	5	813
ADRA1D	ENSG00000171873	adrenoceptor alpha 1D	730	3	TRUE	FALSE	FALSE	FALSE	FALSE	FALSE	FALSE	FALSE	FALSE	TRUE	FALSE	FALSE	Cell membrane	0	58	6	5	0	0	0	5	812
CDK6	ENSG00000105810	cyclin dependent kinase 6	773	5	TRUE	FALSE	FALSE	FALSE	FALSE	FALSE	FALSE	FALSE	FALSE	FALSE	FALSE	FALSE	Cytoplasm	1	12	1	5	0	0	0	5	804
FGFR4	ENSG00000160867	fibroblast growth factor receptor 4	706	4	TRUE	FALSE	FALSE	FALSE	FALSE	FALSE	FALSE	FALSE	FALSE	FALSE	TRUE	FALSE	Cell membrane	0	17	6	5	0	0	0	5	748
AKT2	ENSG00000105221	AKT serine/threonine kinase 2	718	5	FALSE	TRUE	FALSE	FALSE	FALSE	FALSE	FALSE	FALSE	FALSE	FALSE	FALSE	FALSE	Cytoplasm	1	13	3	1	1	3	0	1	744.5
ERBB3	ENSG00000065361	erb-b2 receptor tyrosine kinase 3	702	7	TRUE	FALSE	FALSE	FALSE	TRUE	FALSE	FALSE	FALSE	FALSE	FALSE	TRUE	FALSE	[Isoform 1]: Cell membrane	0	18	6	1	2	2	0	1	741
ADORA2A	ENSG00000128271	adenosine A2a receptor	682	5	TRUE	FALSE	FALSE	FALSE	FALSE	FALSE	FALSE	FALSE	FALSE	FALSE	FALSE	FALSE	Cell membrane	1	22	6	5	0	0	0	5	728
EDNRB	ENSG00000136160	endothelin receptor type B	691	5	TRUE	FALSE	FALSE	FALSE	FALSE	FALSE	FALSE	FALSE	FALSE	FALSE	FALSE	TRUE	Cell membrane	1	8	6	5	0	0	0	5	723
HDAC2	ENSG00000196591	histone deacetylase 2	681	5	TRUE	FALSE	FALSE	FALSE	FALSE	FALSE	FALSE	FALSE	FALSE	TRUE	FALSE	FALSE	Nucleus	0	12	1	5	0	0	0	5	714
CDK2	ENSG00000123374	cyclin dependent kinase 2	686	5	FALSE	TRUE	FALSE	FALSE	FALSE	FALSE	FALSE	FALSE	FALSE	FALSE	FALSE	FALSE	Cytoplasm	1	14	1	0	2	3	0	0	710
CACNA1D	ENSG00000157388	calcium voltage-gated channel subunit alpha1 D	649	4	TRUE	FALSE	FALSE	FALSE	FALSE	FALSE	FALSE	FALSE	FALSE	FALSE	FALSE	FALSE	Membrane	0	35	6	5	0	0	0	5	709
HDAC1	ENSG00000116478	histone deacetylase 1	675	3	TRUE	FALSE	FALSE	FALSE	FALSE	FALSE	FALSE	FALSE	FALSE	TRUE	FALSE	FALSE	Nucleus	1	12	1	5	0	0	0	5	704
GRIN2A	ENSG00000183454	glutamate ionotropic receptor NMDA type subunit 2A	653	5	TRUE	FALSE	FALSE	FALSE	FALSE	FALSE	FALSE	FALSE	FALSE	FALSE	TRUE	FALSE	Cell projection	1	26	6	5	0	0	0	5	703
NTRK3	ENSG00000140538	neurotrophic receptor tyrosine kinase 3	613	4	TRUE	FALSE	FALSE	FALSE	FALSE	FALSE	FALSE	FALSE	FALSE	TRUE	FALSE	FALSE	Membrane	0	12	6	4	1	0	0	4	648.5
ADRB1	ENSG00000043591	adrenoceptor beta 1	556	4	TRUE	FALSE	FALSE	FALSE	FALSE	FALSE	FALSE	FALSE	FALSE	FALSE	FALSE	FALSE	Cell membrane	1	60	6	5	0	0	0	5	639
HRH1	ENSG00000196639	histamine receptor H1	517	6	TRUE	FALSE	FALSE	FALSE	FALSE	FALSE	FALSE	FALSE	FALSE	FALSE	FALSE	FALSE	Cell membrane	1	91	6	5	0	0	0	5	633
ADRA1B	ENSG00000170214	adrenoceptor alpha 1B	551	4	TRUE	FALSE	FALSE	FALSE	FALSE	FALSE	FALSE	FALSE	FALSE	TRUE	FALSE	FALSE	Nucleus membrane	1	57	6	5	0	0	0	5	631
AKT3	ENSG00000117020	AKT serine/threonine kinase 3	598	4	FALSE	TRUE	FALSE	FALSE	FALSE	FALSE	FALSE	FALSE	FALSE	FALSE	FALSE	FALSE	Nucleus	1	13	3	1	1	3	0	1	623.5
IFNAR1	ENSG00000142166	interferon alpha and beta receptor subunit 1	587	2	FALSE	FALSE	FALSE	TRUE	FALSE	FALSE	FALSE	FALSE	FALSE	TRUE	FALSE	FALSE	[Isoform 1]: Cell membrane	0	12	3	5	0	0	0	5	619
TYK2	ENSG00000105397	tyrosine kinase 2	566	5	TRUE	FALSE	FALSE	FALSE	FALSE	FALSE	FALSE	FALSE	FALSE	FALSE	FALSE	FALSE	Cytosol	0	16	3	5	0	0	0	5	605
ROCK1	ENSG00000067900	Rho associated coiled-coil containing protein kinase 1	569	6	TRUE	FALSE	FALSE	FALSE	FALSE	FALSE	FALSE	FALSE	FALSE	FALSE	FALSE	FALSE	Cytoplasm	1	13	2	3	2	0	0	3	600
GRIN1	ENSG00000176884	glutamate ionotropic receptor NMDA type subunit 1	548	5	TRUE	FALSE	FALSE	FALSE	FALSE	FALSE	FALSE	FALSE	FALSE	FALSE	TRUE	FALSE	Cell membrane	1	27	6	5	0	0	0	5	599
FGF1	ENSG00000113578	fibroblast growth factor 1	572	6	FALSE	TRUE	FALSE	FALSE	TRUE	FALSE	FALSE	FALSE	FALSE	FALSE	TRUE	FALSE	Secreted	0	6	6	0	3	2	0	0	596.5
HTR2A	ENSG00000102468	5-hydroxytryptamine receptor 2A	504	5	TRUE	FALSE	FALSE	FALSE	FALSE	FALSE	FALSE	FALSE	FALSE	FALSE	FALSE	FALSE	Cell membrane	1	67	6	5	0	0	0	5	595
CACNA1G	ENSG00000006283	calcium voltage-gated channel subunit alpha1 G	552	5	TRUE	FALSE	FALSE	FALSE	FALSE	FALSE	FALSE	FALSE	FALSE	FALSE	FALSE	FALSE	Cell membrane	0	14	6	5	0	0	0	5	592
GRIN2B	ENSG00000273079	glutamate ionotropic receptor NMDA type subunit 2B	531	5	TRUE	FALSE	FALSE	FALSE	FALSE	FALSE	FALSE	FALSE	FALSE	FALSE	TRUE	FALSE	Cell membrane	1	27	6	5	0	0	0	5	582
CACNA1S	ENSG00000081248	calcium voltage-gated channel subunit alpha1 S	513	4	TRUE	FALSE	FALSE	FALSE	FALSE	FALSE	FALSE	FALSE	FALSE	FALSE	FALSE	FALSE	Cell membrane	1	35	6	5	0	0	0	5	571
TACR1	ENSG00000115353	tachykinin receptor 1	520	5	TRUE	FALSE	FALSE	FALSE	FALSE	FALSE	FALSE	FALSE	FALSE	FALSE	FALSE	FALSE	Cell membrane	1	16	6	5	0	0	0	5	560
TLR8	ENSG00000101916	toll like receptor 8	538	5	FALSE	TRUE	FALSE	FALSE	FALSE	FALSE	FALSE	FALSE	FALSE	FALSE	TRUE	FALSE	Endosome membrane	0	6	3	0	0	5	0	0	557
CHRM3	ENSG00000133019	cholinergic receptor muscarinic 3	400	5	TRUE	FALSE	FALSE	FALSE	FALSE	FALSE	FALSE	FALSE	FALSE	FALSE	FALSE	FALSE	Cell membrane	1	68	6	5	0	0	0	5	492
ROCK2	ENSG00000134318	Rho associated coiled-coil containing protein kinase 2	443	4	TRUE	FALSE	FALSE	FALSE	FALSE	FALSE	FALSE	FALSE	FALSE	FALSE	FALSE	FALSE	Cytoplasm	1	13	2	3	2	0	0	3	472
MAP2K2	ENSG00000126934	mitogen-activated protein kinase kinase 2	428	6	TRUE	FALSE	FALSE	FALSE	FALSE	FALSE	FALSE	FALSE	FALSE	FALSE	FALSE	FALSE	Cytoplasm	0	17	3	5	0	0	0	5	469
CACNA1F	ENSG00000102001	calcium voltage-gated channel subunit alpha1 F	391	3	TRUE	FALSE	FALSE	FALSE	FALSE	FALSE	FALSE	FALSE	FALSE	FALSE	FALSE	FALSE	Membrane	0	35	6	5	0	0	0	5	450
ADORA2B	ENSG00000170425	adenosine A2b receptor	398	4	TRUE	FALSE	FALSE	FALSE	FALSE	FALSE	FALSE	FALSE	FALSE	FALSE	FALSE	FALSE	Cell membrane	1	8	6	5	0	0	0	5	429
GRM5	ENSG00000168959	glutamate metabotropic receptor 5	400	6	FALSE	TRUE	FALSE	FALSE	FALSE	FALSE	FALSE	FALSE	FALSE	FALSE	FALSE	FALSE	Cell membrane	0	8	6	0	0	5	0	0	425
OXTR	ENSG00000180914	oxytocin receptor	384	4	FALSE	TRUE	FALSE	FALSE	FALSE	FALSE	FALSE	FALSE	FALSE	TRUE	FALSE	FALSE	Cell membrane	0	9	6	3	2	0	0	3	415
PIK3R3	ENSG00000117461	phosphoinositide-3-kinase regulatory subunit 3	378	2	FALSE	TRUE	FALSE	FALSE	FALSE	FALSE	FALSE	FALSE	FALSE	FALSE	FALSE	FALSE	Cytosol	0	23	3	0	4	1	0	0	413
IFNAR2	ENSG00000159110	interferon alpha and beta receptor subunit 2	381	2	FALSE	FALSE	FALSE	FALSE	FALSE	FALSE	FALSE	FALSE	FALSE	TRUE	FALSE	FALSE	[Isoform 1]: Cell membrane	0	11	3	5	0	0	0	5	412
CD3E	ENSG00000198851	CD3 epsilon subunit of T-cell receptor complex	371	4	FALSE	FALSE	FALSE	TRUE	FALSE	FALSE	FALSE	FALSE	FALSE	FALSE	TRUE	FALSE	Cell membrane	0	19	1	5	0	0	0	5	410
ADRB3	ENSG00000188778	adrenoceptor beta 3	357	4	TRUE	FALSE	FALSE	FALSE	FALSE	FALSE	FALSE	FALSE	FALSE	FALSE	FALSE	FALSE	Cell membrane	1	24	6	5	0	0	0	5	404
DRD1	ENSG00000184845	dopamine receptor D1	361	4	TRUE	FALSE	FALSE	FALSE	FALSE	FALSE	FALSE	FALSE	FALSE	TRUE	FALSE	FALSE	Cell membrane	1	13	6	5	0	0	0	5	397
CHRM1	ENSG00000168539	cholinergic receptor muscarinic 1	306	4	TRUE	FALSE	FALSE	FALSE	FALSE	FALSE	FALSE	FALSE	FALSE	FALSE	FALSE	FALSE	Cell membrane	1	43	6	5	0	0	0	5	372
HRH2	ENSG00000113749	histamine receptor H2	338	4	TRUE	FALSE	FALSE	FALSE	FALSE	FALSE	FALSE	FALSE	FALSE	FALSE	FALSE	FALSE	Cell membrane	1	10	6	5	0	0	0	5	371
PIK3R2	ENSG00000105647	phosphoinositide-3-kinase regulatory subunit 2	326	2	FALSE	TRUE	FALSE	FALSE	FALSE	FALSE	FALSE	FALSE	FALSE	FALSE	FALSE	FALSE	Golgi apparatus	1	23	3	0	4	1	0	0	359
HTR2C	ENSG00000147246	5-hydroxytryptamine receptor 2C	287	5	TRUE	FALSE	FALSE	FALSE	FALSE	FALSE	FALSE	FALSE	FALSE	FALSE	FALSE	FALSE	Cell membrane	1	39	6	5	0	0	0	5	350
AVPR1A	ENSG00000166148	arginine vasopressin receptor 1A	309	3	TRUE	FALSE	FALSE	FALSE	FALSE	FALSE	FALSE	FALSE	FALSE	TRUE	FALSE	FALSE	Cell membrane	1	10	6	5	0	0	0	5	341
CHRNA7	ENSG00000175344	cholinergic receptor nicotinic alpha 7 subunit	308	5	FALSE	TRUE	FALSE	FALSE	FALSE	FALSE	FALSE	FALSE	FALSE	FALSE	TRUE	FALSE	Postsynaptic cell membrane	0	16	6	0	1	4	0	0	340.5
TUBA1A	ENSG00000167552	tubulin alpha 1a	299	4	TRUE	FALSE	FALSE	FALSE	FALSE	FALSE	FALSE	FALSE	FALSE	TRUE	FALSE	FALSE	Cytoplasm	0	24	2	2	3	0	0	2	339.5
CHRM2	ENSG00000181072	cholinergic receptor muscarinic 2	272	5	TRUE	FALSE	FALSE	FALSE	FALSE	FALSE	FALSE	FALSE	FALSE	FALSE	FALSE	FALSE	Cell membrane	1	29	6	5	0	0	0	5	325
CACNA1H	ENSG00000196557	calcium voltage-gated channel subunit alpha1 H	272	5	TRUE	FALSE	FALSE	FALSE	FALSE	FALSE	FALSE	FALSE	FALSE	FALSE	FALSE	FALSE	Cell membrane	0	15	6	5	0	0	0	5	313
HTR4	ENSG00000164270	5-hydroxytryptamine receptor 4	259	5	TRUE	FALSE	FALSE	FALSE	FALSE	FALSE	FALSE	FALSE	FALSE	FALSE	FALSE	FALSE	Cell membrane	1	21	6	5	0	0	0	5	304
CD3G	ENSG00000160654	CD3 gamma subunit of T-cell receptor complex	274	3	FALSE	FALSE	FALSE	TRUE	FALSE	FALSE	FALSE	FALSE	FALSE	FALSE	FALSE	FALSE	Cell membrane	0	11	1	5	0	0	0	5	304
MAPK10	ENSG00000109339	mitogen-activated protein kinase 10	282	5	FALSE	TRUE	FALSE	FALSE	FALSE	FALSE	FALSE	FALSE	FALSE	FALSE	TRUE	FALSE	Cytoplasm	0	5	3	0	2	3	0	0	301
GRIN3A	ENSG00000198785	glutamate ionotropic receptor NMDA type subunit 3A	252	4	TRUE	FALSE	FALSE	FALSE	FALSE	FALSE	FALSE	FALSE	FALSE	FALSE	TRUE	FALSE	Cell membrane	1	23	6	5	0	0	0	5	298
CACNA1B	ENSG00000148408	calcium voltage-gated channel subunit alpha1 B	255	4	TRUE	FALSE	FALSE	FALSE	FALSE	FALSE	FALSE	FALSE	FALSE	TRUE	FALSE	FALSE	Membrane	0	11	6	5	0	0	0	5	291
TUBA4A	ENSG00000127824	tubulin alpha 4a	248	3	TRUE	FALSE	FALSE	FALSE	FALSE	FALSE	FALSE	FALSE	FALSE	TRUE	FALSE	FALSE	Cytoplasm	0	24	2	2	3	0	0	2	287.5
GRIN2D	ENSG00000105464	glutamate ionotropic receptor NMDA type subunit 2D	236	5	TRUE	FALSE	FALSE	FALSE	FALSE	FALSE	FALSE	FALSE	FALSE	FALSE	TRUE	FALSE	Cell membrane	1	23	6	5	0	0	0	5	283
TUBA1B	ENSG00000123416	tubulin alpha 1b	240	4	TRUE	FALSE	FALSE	FALSE	FALSE	FALSE	FALSE	FALSE	FALSE	TRUE	FALSE	FALSE	Cytoplasm	0	24	2	2	3	0	0	2	280.5
CACNA1E	ENSG00000198216	calcium voltage-gated channel subunit alpha1 E	246	4	TRUE	FALSE	FALSE	FALSE	FALSE	FALSE	FALSE	FALSE	FALSE	FALSE	FALSE	FALSE	Membrane	0	6	6	4	1	0	0	4	275.5
CD3D	ENSG00000167286	CD3 delta subunit of T-cell receptor complex	245	2	FALSE	FALSE	FALSE	TRUE	FALSE	FALSE	FALSE	FALSE	FALSE	FALSE	FALSE	FALSE	Cell membrane	0	11	1	5	0	0	0	5	274
GRIN3B	ENSG00000116032	glutamate ionotropic receptor NMDA type subunit 3B	217	3	TRUE	FALSE	FALSE	FALSE	FALSE	FALSE	FALSE	FALSE	FALSE	FALSE	TRUE	FALSE	Cell membrane	1	23	6	5	0	0	0	5	262
DRD5	ENSG00000169676	dopamine receptor D5	229	4	TRUE	FALSE	FALSE	FALSE	FALSE	FALSE	FALSE	FALSE	FALSE	TRUE	FALSE	FALSE	Cell membrane	0	6	6	4	1	0	0	4	258.5
GRIN2C	ENSG00000161509	glutamate ionotropic receptor NMDA type subunit 2C	211	5	TRUE	FALSE	FALSE	FALSE	FALSE	FALSE	FALSE	FALSE	FALSE	FALSE	TRUE	FALSE	Cell membrane	1	23	6	5	0	0	0	5	258
PTGFR	ENSG00000122420	prostaglandin F receptor	225	4	TRUE	FALSE	FALSE	FALSE	FALSE	FALSE	FALSE	FALSE	FALSE	FALSE	FALSE	FALSE	Cell membrane	0	6	6	5	0	0	0	5	256
HTR2B	ENSG00000135914	5-hydroxytryptamine receptor 2B	206	5	TRUE	FALSE	FALSE	FALSE	FALSE	FALSE	FALSE	FALSE	FALSE	FALSE	FALSE	FALSE	Cell membrane	1	8	6	5	0	0	0	5	238
TUBA1C	ENSG00000167553	tubulin alpha 1c	177	3	TRUE	FALSE	FALSE	FALSE	FALSE	FALSE	FALSE	FALSE	FALSE	TRUE	FALSE	FALSE	Cytoplasm	0	24	2	2	3	0	0	2	216.5
TUBA3C	ENSG00000198033	tubulin alpha 3c	134	3	TRUE	FALSE	FALSE	FALSE	FALSE	FALSE	FALSE	FALSE	FALSE	TRUE	FALSE	FALSE	Cytoplasm	0	24	2	2	3	0	0	2	173.5
HTR7	ENSG00000148680	5-hydroxytryptamine receptor 7	148	5	TRUE	FALSE	FALSE	FALSE	FALSE	FALSE	FALSE	FALSE	FALSE	FALSE	FALSE	FALSE	Cell membrane	1	6	6	3	0	1	0	3	173
CACNA1I	ENSG00000100346	calcium voltage-gated channel subunit alpha1 I	128	4	TRUE	FALSE	FALSE	FALSE	FALSE	FALSE	FALSE	FALSE	FALSE	FALSE	FALSE	FALSE	Membrane	0	14	6	5	0	0	0	5	167
TUBA3E	ENSG00000152086	tubulin alpha 3e	106	3	TRUE	FALSE	FALSE	FALSE	FALSE	FALSE	FALSE	FALSE	FALSE	TRUE	FALSE	FALSE	Cytoplasm	0	24	2	2	3	0	0	2	145.5
HTR6	ENSG00000158748	5-hydroxytryptamine receptor 6	106	5	TRUE	FALSE	FALSE	FALSE	FALSE	FALSE	FALSE	FALSE	FALSE	FALSE	FALSE	FALSE	Cell membrane	1	8	6	3	2	0	0	3	135
CHRM5	ENSG00000184984	cholinergic receptor muscarinic 5	86	4	TRUE	FALSE	FALSE	FALSE	FALSE	FALSE	FALSE	FALSE	FALSE	FALSE	FALSE	FALSE	Cell membrane	1	8	6	3	2	0	0	3	114
CTSS	ENSG00000163131	cathepsin S	839	6	FALSE	TRUE	FALSE	FALSE	FALSE	FALSE	FALSE	FALSE	FALSE	FALSE	FALSE	FALSE	Lysosome	0	1	7	NA	NA	NA	NA	NA	NA
CD74	ENSG00000019582	CD74 molecule	917	5	TRUE	FALSE	FALSE	FALSE	TRUE	FALSE	FALSE	FALSE	FALSE	FALSE	FALSE	FALSE	Cell membrane	0	2	7	NA	NA	NA	NA	NA	NA
HLA-DRB1	ENSG00000196126	major histocompatibility complex, class II, DR beta 1	950	4	FALSE	TRUE	FALSE	FALSE	TRUE	FALSE	FALSE	FALSE	FALSE	FALSE	FALSE	FALSE	Cell membrane	1	3	7	NA	NA	NA	NA	NA	NA
CD4	ENSG00000010610	CD4 molecule	2833	3	FALSE	FALSE	FALSE	TRUE	FALSE	FALSE	FALSE	FALSE	FALSE	FALSE	TRUE	FALSE	Cell membrane	0	5	7	NA	NA	NA	NA	NA	NA
IFNG	ENSG00000111537	interferon gamma	2676	3	FALSE	FALSE	FALSE	TRUE	FALSE	FALSE	FALSE	FALSE	FALSE	FALSE	FALSE	FALSE	Secreted	0	3	7	NA	NA	NA	NA	NA	NA
HSPA8	ENSG00000109971	heat shock protein family A (Hsp70) member 8	431	3	FALSE	FALSE	FALSE	FALSE	FALSE	FALSE	FALSE	FALSE	FALSE	FALSE	TRUE	FALSE	Cytoplasm	0	2	7	NA	NA	NA	NA	NA	NA
HLA-DRB5	ENSG00000198502	major histocompatibility complex, class II, DR beta 5	237	3	FALSE	FALSE	FALSE	FALSE	TRUE	FALSE	FALSE	FALSE	FALSE	FALSE	FALSE	FALSE	Cell membrane	0	1	7	NA	NA	NA	NA	NA	NA
HSPA1A	ENSG00000204389	heat shock protein family A (Hsp70) member 1A	1175	3	FALSE	FALSE	FALSE	FALSE	FALSE	FALSE	FALSE	FALSE	FALSE	FALSE	TRUE	FALSE	Cytoplasm	1	1	7	NA	NA	NA	NA	NA	NA
KIR2DL1	ENSG00000125498	killer cell immunoglobulin like receptor, two Ig domains and long cytoplasmic tail 1	128	2	FALSE	FALSE	FALSE	FALSE	TRUE	FALSE	FALSE	FALSE	FALSE	FALSE	FALSE	FALSE	Cell membrane	0	2	7	NA	NA	NA	NA	NA	NA
HSPA1B	ENSG00000204388	heat shock protein family A (Hsp70) member 1B	485	2	FALSE	FALSE	FALSE	FALSE	FALSE	FALSE	FALSE	FALSE	FALSE	FALSE	TRUE	FALSE	Cytoplasm	0	1	7	NA	NA	NA	NA	NA	NA
KLRC1	ENSG00000134545	killer cell lectin like receptor C1	373	2	FALSE	FALSE	FALSE	FALSE	TRUE	FALSE	FALSE	FALSE	FALSE	FALSE	FALSE	FALSE	Cell membrane	0	1	7	NA	NA	NA	NA	NA	NA
HLA-DRB3	ENSG00000231679	major histocompatibility complex, class II, DR beta 3	72	2	FALSE	FALSE	FALSE	FALSE	TRUE	FALSE	FALSE	FALSE	FALSE	FALSE	FALSE	FALSE	No data	1	1	7	NA	NA	NA	NA	NA	NA
KIR2DL3	ENSG00000243772	killer cell immunoglobulin like receptor, two Ig domains and long cytoplasmic tail 3	174	1	FALSE	FALSE	FALSE	FALSE	TRUE	FALSE	FALSE	FALSE	FALSE	FALSE	FALSE	FALSE	Cell membrane	0	2	7	NA	NA	NA	NA	NA	NA
KIR3DL2	ENSG00000240403	killer cell immunoglobulin like receptor, three Ig domains and long cytoplasmic tail 2	236	1	FALSE	FALSE	FALSE	FALSE	TRUE	FALSE	FALSE	FALSE	FALSE	FALSE	FALSE	FALSE	Cell membrane	0	1	7	NA	NA	NA	NA	NA	NA
HLA-DRB4	ENSG00000227357	major histocompatibility complex, class II, DR beta 4	97	1	FALSE	FALSE	FALSE	FALSE	TRUE	FALSE	FALSE	FALSE	FALSE	FALSE	FALSE	FALSE	Cell membrane	0	1	7	NA	NA	NA	NA	NA	NA
ENSG00000275546	ENSG00000275546	killer cell immunoglobulin-like receptor, two domains, long cytoplasmic tail, 2	10	0	Unknown	Unknown	Unknown	Unknown	Unknown	Unknown	Unknown	Unknown	Unknown	Unknown	Unknown	Unknown	No data	0	2	7	NA	NA	NA	NA	NA	NA
PRKCA	ENSG00000154229	protein kinase C alpha	1195	6	TRUE	FALSE	FALSE	FALSE	FALSE	FALSE	FALSE	FALSE	FALSE	FALSE	FALSE	FALSE	Cytoplasm	1	5	6	NA	NA	NA	NA	NA	NA
PRKACA	ENSG00000072062	protein kinase cAMP-activated catalytic subunit alpha	315	6	FALSE	FALSE	TRUE	FALSE	FALSE	FALSE	FALSE	FALSE	FALSE	FALSE	FALSE	FALSE	Cytoplasm	1	1	6	NA	NA	NA	NA	NA	NA
MST1R	ENSG00000164078	macrophage stimulating 1 receptor	443	5	FALSE	FALSE	TRUE	FALSE	TRUE	FALSE	FALSE	FALSE	FALSE	FALSE	FALSE	FALSE	Membrane	0	3	6	NA	NA	NA	NA	NA	NA
PTK2B	ENSG00000120899	protein tyrosine kinase 2 beta	753	5	FALSE	TRUE	FALSE	FALSE	FALSE	FALSE	FALSE	FALSE	FALSE	FALSE	FALSE	FALSE	Cytoplasm	0	2	6	NA	NA	NA	NA	NA	NA
FGF2	ENSG00000138685	fibroblast growth factor 2	1274	5	FALSE	FALSE	FALSE	FALSE	FALSE	FALSE	FALSE	FALSE	FALSE	FALSE	TRUE	FALSE	Secreted	0	1	6	NA	NA	NA	NA	NA	NA
TNNC1	ENSG00000114854	troponin C1, slow skeletal and cardiac type	292	5	FALSE	TRUE	FALSE	FALSE	FALSE	FALSE	FALSE	FALSE	FALSE	FALSE	FALSE	FALSE	Actin filaments	0	1	6	NA	NA	NA	NA	NA	NA
VEGFA	ENSG00000112715	vascular endothelial growth factor A	3023	5	FALSE	FALSE	FALSE	TRUE	FALSE	FALSE	FALSE	FALSE	FALSE	TRUE	FALSE	FALSE	[N-VEGF]: Cytoplasm	1	12	6	NA	NA	NA	NA	NA	NA
CD38	ENSG00000004468	CD38 molecule	923	5	FALSE	FALSE	FALSE	TRUE	FALSE	FALSE	FALSE	FALSE	FALSE	FALSE	FALSE	FALSE	Cell surface	1	4	6	NA	NA	NA	NA	NA	NA
BDKRB2	ENSG00000168398	bradykinin receptor B2	314	5	FALSE	TRUE	FALSE	FALSE	FALSE	FALSE	FALSE	FALSE	FALSE	TRUE	FALSE	FALSE	Cell membrane	1	4	6	NA	NA	NA	NA	NA	NA
NOS2	ENSG00000007171	nitric oxide synthase 2	1925	5	FALSE	TRUE	FALSE	FALSE	FALSE	FALSE	FALSE	FALSE	FALSE	FALSE	FALSE	FALSE	Cytoplasm	1	3	6	NA	NA	NA	NA	NA	NA
HTR5A	ENSG00000157219	5-hydroxytryptamine receptor 5A	376	5	TRUE	FALSE	FALSE	FALSE	FALSE	FALSE	FALSE	FALSE	FALSE	FALSE	FALSE	FALSE	Cell membrane	1	3	6	NA	NA	NA	NA	NA	NA
NOS3	ENSG00000164867	nitric oxide synthase 3	1515	5	FALSE	TRUE	FALSE	FALSE	FALSE	FALSE	FALSE	FALSE	FALSE	FALSE	FALSE	FALSE	Cell membrane	1	2	6	NA	NA	NA	NA	NA	NA
P2RX3	ENSG00000109991	purinergic receptor P2X 3	406	5	FALSE	TRUE	FALSE	FALSE	FALSE	FALSE	FALSE	FALSE	FALSE	FALSE	FALSE	FALSE	Cell membrane	1	2	6	NA	NA	NA	NA	NA	NA
PTGER3	ENSG00000050628	prostaglandin E receptor 3	359	5	TRUE	FALSE	FALSE	FALSE	FALSE	FALSE	FALSE	FALSE	FALSE	FALSE	FALSE	FALSE	Cell membrane	1	2	6	NA	NA	NA	NA	NA	NA
PTAFR	ENSG00000169403	platelet activating factor receptor	293	5	TRUE	FALSE	FALSE	FALSE	FALSE	FALSE	FALSE	FALSE	FALSE	FALSE	FALSE	FALSE	Cell membrane	1	1	6	NA	NA	NA	NA	NA	NA
NTSR1	ENSG00000101188	neurotensin receptor 1	292	5	FALSE	TRUE	FALSE	FALSE	FALSE	FALSE	FALSE	FALSE	FALSE	FALSE	FALSE	FALSE	Cell membrane	1	1	6	NA	NA	NA	NA	NA	NA
AVPR1B	ENSG00000198049	arginine vasopressin receptor 1B	148	4	FALSE	TRUE	FALSE	FALSE	FALSE	FALSE	FALSE	FALSE	FALSE	TRUE	FALSE	FALSE	Cell membrane	0	5	6	NA	NA	NA	NA	NA	NA
PRKCG	ENSG00000126583	protein kinase C gamma	1096	4	TRUE	FALSE	FALSE	FALSE	FALSE	FALSE	FALSE	FALSE	FALSE	FALSE	FALSE	FALSE	Cytoplasm	0	4	6	NA	NA	NA	NA	NA	NA
F2R	ENSG00000181104	coagulation factor II thrombin receptor	814	4	TRUE	FALSE	FALSE	FALSE	FALSE	FALSE	FALSE	FALSE	FALSE	FALSE	TRUE	FALSE	Cell membrane	0	4	6	NA	NA	NA	NA	NA	NA
CYSLTR1	ENSG00000173198	cysteinyl leukotriene receptor 1	261	4	TRUE	FALSE	FALSE	FALSE	FALSE	FALSE	FALSE	FALSE	FALSE	FALSE	FALSE	FALSE	Cell membrane	0	4	6	NA	NA	NA	NA	NA	NA
NOS1	ENSG00000089250	nitric oxide synthase 1	1502	4	FALSE	TRUE	FALSE	FALSE	FALSE	FALSE	FALSE	FALSE	FALSE	FALSE	FALSE	FALSE	Cell membrane	0	2	6	NA	NA	NA	NA	NA	NA
CALM1	ENSG00000198668	calmodulin 1	880	4	TRUE	FALSE	FALSE	FALSE	FALSE	FALSE	FALSE	FALSE	FALSE	FALSE	FALSE	FALSE	Cytoplasm	0	2	6	NA	NA	NA	NA	NA	NA
ATP2A2	ENSG00000174437	ATPase sarcoplasmic/endoplasmic reticulum Ca2+ transporting 2	478	4	FALSE	TRUE	FALSE	FALSE	FALSE	FALSE	FALSE	FALSE	FALSE	FALSE	FALSE	FALSE	Endoplasmic reticulum membrane	0	2	6	NA	NA	NA	NA	NA	NA
BDKRB1	ENSG00000100739	bradykinin receptor B1	260	4	FALSE	TRUE	FALSE	FALSE	FALSE	FALSE	FALSE	FALSE	FALSE	FALSE	FALSE	FALSE	Cell membrane	0	2	6	NA	NA	NA	NA	NA	NA
PDE1B	ENSG00000123360	phosphodiesterase 1B	163	4	TRUE	FALSE	FALSE	FALSE	FALSE	FALSE	FALSE	FALSE	FALSE	FALSE	FALSE	FALSE	Cytoplasm	0	2	6	NA	NA	NA	NA	NA	NA
FGF23	ENSG00000118972	fibroblast growth factor 23	857	4	FALSE	FALSE	FALSE	TRUE	FALSE	FALSE	FALSE	FALSE	FALSE	FALSE	FALSE	FALSE	Secreted	0	1	6	NA	NA	NA	NA	NA	NA
PRKACB	ENSG00000142875	protein kinase cAMP-activated catalytic subunit beta	140	4	FALSE	FALSE	TRUE	FALSE	FALSE	FALSE	FALSE	FALSE	FALSE	FALSE	FALSE	FALSE	Cytoplasm	0	1	6	NA	NA	NA	NA	NA	NA
P2RX7	ENSG00000089041	purinergic receptor P2X 7	788	4	FALSE	TRUE	FALSE	FALSE	FALSE	FALSE	FALSE	FALSE	FALSE	FALSE	FALSE	FALSE	Cell membrane	1	4	6	NA	NA	NA	NA	NA	NA
TBXA2R	ENSG00000006638	thromboxane A2 receptor	254	4	TRUE	FALSE	FALSE	FALSE	FALSE	FALSE	FALSE	FALSE	FALSE	FALSE	FALSE	FALSE	Cell membrane	1	3	6	NA	NA	NA	NA	NA	NA
CCKAR	ENSG00000163394	cholecystokinin A receptor	205	4	TRUE	FALSE	FALSE	FALSE	FALSE	FALSE	FALSE	FALSE	FALSE	TRUE	FALSE	FALSE	Cell membrane	1	3	6	NA	NA	NA	NA	NA	NA
HGF	ENSG00000019991	hepatocyte growth factor	1341	4	FALSE	FALSE	FALSE	FALSE	TRUE	FALSE	FALSE	FALSE	FALSE	FALSE	FALSE	FALSE	No data	1	2	6	NA	NA	NA	NA	NA	NA
NGF	ENSG00000134259	nerve growth factor	1237	3	FALSE	FALSE	FALSE	FALSE	TRUE	FALSE	FALSE	FALSE	FALSE	FALSE	FALSE	FALSE	Secreted	0	5	6	NA	NA	NA	NA	NA	NA
PTGER1	ENSG00000160951	prostaglandin E receptor 1	324	3	TRUE	FALSE	FALSE	FALSE	FALSE	FALSE	FALSE	FALSE	FALSE	FALSE	FALSE	FALSE	Cell membrane	0	3	6	NA	NA	NA	NA	NA	NA
PDE1A	ENSG00000115252	phosphodiesterase 1A	285	3	TRUE	FALSE	FALSE	FALSE	FALSE	FALSE	FALSE	FALSE	FALSE	FALSE	FALSE	FALSE	Nucleoplasm	0	2	6	NA	NA	NA	NA	NA	NA
RYR3	ENSG00000198838	ryanodine receptor 3	212	3	TRUE	FALSE	FALSE	FALSE	FALSE	FALSE	FALSE	FALSE	FALSE	FALSE	FALSE	FALSE	Sarcoplasmic reticulum membrane	0	2	6	NA	NA	NA	NA	NA	NA
PDE1C	ENSG00000154678	phosphodiesterase 1C	198	3	TRUE	FALSE	FALSE	FALSE	FALSE	FALSE	FALSE	FALSE	FALSE	FALSE	FALSE	FALSE	Lysosome	0	2	6	NA	NA	NA	NA	NA	NA
TRHR	ENSG00000174417	thyrotropin releasing hormone receptor	123	3	FALSE	TRUE	FALSE	FALSE	FALSE	FALSE	FALSE	FALSE	FALSE	TRUE	FALSE	FALSE	Cell membrane	0	2	6	NA	NA	NA	NA	NA	NA
LTB4R2	ENSG00000213906	leukotriene B4 receptor 2	116	3	FALSE	TRUE	FALSE	FALSE	FALSE	FALSE	FALSE	FALSE	FALSE	FALSE	TRUE	FALSE	Cell membrane	0	2	6	NA	NA	NA	NA	NA	NA
ATP2A3	ENSG00000074370	ATPase sarcoplasmic/endoplasmic reticulum Ca2+ transporting 3	181	3	FALSE	TRUE	FALSE	FALSE	FALSE	FALSE	FALSE	FALSE	FALSE	FALSE	FALSE	FALSE	Nucleus membrane	0	1	6	NA	NA	NA	NA	NA	NA
PRKACG	ENSG00000165059	protein kinase cAMP-activated catalytic subunit gamma	55	3	FALSE	FALSE	TRUE	FALSE	FALSE	FALSE	FALSE	FALSE	FALSE	FALSE	FALSE	FALSE	Cytosol	0	1	6	NA	NA	NA	NA	NA	NA
PRKCB	ENSG00000166501	protein kinase C beta	1206	3	TRUE	FALSE	FALSE	FALSE	FALSE	FALSE	FALSE	FALSE	FALSE	FALSE	FALSE	FALSE	Cytoplasm	1	6	6	NA	NA	NA	NA	NA	NA
TACR3	ENSG00000169836	tachykinin receptor 3	286	3	TRUE	FALSE	FALSE	FALSE	FALSE	FALSE	FALSE	FALSE	FALSE	FALSE	FALSE	FALSE	Cell membrane	1	4	6	NA	NA	NA	NA	NA	NA
TACR2	ENSG00000075073	tachykinin receptor 2	138	3	FALSE	TRUE	FALSE	FALSE	FALSE	FALSE	FALSE	FALSE	FALSE	FALSE	TRUE	FALSE	Cell membrane	1	3	6	NA	NA	NA	NA	NA	NA
CCKBR	ENSG00000110148	cholecystokinin B receptor	259	3	TRUE	FALSE	FALSE	FALSE	FALSE	FALSE	FALSE	FALSE	FALSE	FALSE	TRUE	FALSE	Cell membrane	1	2	6	NA	NA	NA	NA	NA	NA
ATP2A1	ENSG00000196296	ATPase sarcoplasmic/endoplasmic reticulum Ca2+ transporting 1	229	3	FALSE	TRUE	FALSE	FALSE	FALSE	FALSE	FALSE	FALSE	FALSE	FALSE	FALSE	FALSE	Endoplasmic reticulum membrane	1	1	6	NA	NA	NA	NA	NA	NA
TNNC2	ENSG00000101470	troponin C2, fast skeletal type	43	2	FALSE	TRUE	FALSE	FALSE	FALSE	FALSE	FALSE	FALSE	FALSE	FALSE	FALSE	FALSE	Nucleoplasm	0	2	6	NA	NA	NA	NA	NA	NA
SPHK2	ENSG00000063176	sphingosine kinase 2	335	2	FALSE	TRUE	FALSE	FALSE	FALSE	FALSE	FALSE	FALSE	FALSE	FALSE	FALSE	FALSE	Cytoplasm	0	1	6	NA	NA	NA	NA	NA	NA
PPP3CA	ENSG00000138814	protein phosphatase 3 catalytic subunit alpha	323	2	FALSE	FALSE	FALSE	FALSE	FALSE	FALSE	FALSE	FALSE	FALSE	TRUE	FALSE	FALSE	Cytoplasm	0	1	6	NA	NA	NA	NA	NA	NA
RYR1	ENSG00000196218	ryanodine receptor 1	875	2	TRUE	FALSE	FALSE	FALSE	FALSE	FALSE	FALSE	FALSE	FALSE	FALSE	FALSE	FALSE	Sarcoplasmic reticulum membrane	1	2	6	NA	NA	NA	NA	NA	NA
VEGFC	ENSG00000150630	vascular endothelial growth factor C	687	1	FALSE	FALSE	FALSE	FALSE	FALSE	FALSE	FALSE	FALSE	FALSE	FALSE	TRUE	FALSE	Secreted	0	1	6	NA	NA	NA	NA	NA	NA
TGFA	ENSG00000163235	transforming growth factor alpha	866	1	FALSE	FALSE	FALSE	FALSE	TRUE	FALSE	FALSE	FALSE	FALSE	FALSE	FALSE	FALSE	[Transforming growth factor alpha]: Secreted	1	1	6	NA	NA	NA	NA	NA	NA
PDGFB	ENSG00000100311	platelet derived growth factor subunit B	592	0	FALSE	FALSE	FALSE	FALSE	FALSE	FALSE	FALSE	FALSE	FALSE	FALSE	TRUE	FALSE	Secreted	0	1	6	NA	NA	NA	NA	NA	NA
VEGFB	ENSG00000173511	vascular endothelial growth factor B	529	0	FALSE	FALSE	FALSE	FALSE	FALSE	FALSE	FALSE	FALSE	FALSE	FALSE	TRUE	FALSE	Secreted	1	1	6	NA	NA	NA	NA	NA	NA
ELANE	ENSG00000197561	elastase, neutrophil expressed	755	5	FALSE	TRUE	FALSE	FALSE	FALSE	FALSE	FALSE	FALSE	FALSE	TRUE	FALSE	FALSE	Cytoplasmic vesicle	1	3	5	NA	NA	NA	NA	NA	NA
C1S	ENSG00000182326	complement C1s	340	4	FALSE	FALSE	FALSE	TRUE	FALSE	FALSE	FALSE	FALSE	FALSE	TRUE	FALSE	FALSE	Nucleoplasm	0	2	5	NA	NA	NA	NA	NA	NA
FCGR3A	ENSG00000203747	Fc gamma receptor IIIa	971	3	FALSE	FALSE	FALSE	FALSE	TRUE	FALSE	FALSE	FALSE	FALSE	FALSE	FALSE	FALSE	Cell membrane	0	1	5	NA	NA	NA	NA	NA	NA
FCGR1A	ENSG00000150337	Fc gamma receptor Ia	561	3	FALSE	FALSE	FALSE	FALSE	TRUE	FALSE	FALSE	FALSE	FALSE	FALSE	FALSE	FALSE	Cell membrane	0	1	5	NA	NA	NA	NA	NA	NA
CD80	ENSG00000121594	CD80 molecule	850	2	FALSE	FALSE	FALSE	FALSE	TRUE	FALSE	FALSE	FALSE	FALSE	TRUE	FALSE	FALSE	Cell membrane	0	3	5	NA	NA	NA	NA	NA	NA
CD28	ENSG00000178562	CD28 molecule	1007	2	FALSE	FALSE	FALSE	FALSE	TRUE	FALSE	FALSE	FALSE	FALSE	FALSE	FALSE	FALSE	Cell membrane	0	2	5	NA	NA	NA	NA	NA	NA
C3	ENSG00000125730	complement C3	1613	2	FALSE	FALSE	FALSE	FALSE	FALSE	FALSE	FALSE	FALSE	FALSE	TRUE	FALSE	FALSE	Secreted	1	3	5	NA	NA	NA	NA	NA	NA
IL10	ENSG00000136634	interleukin 10	2330	2	FALSE	FALSE	FALSE	FALSE	TRUE	FALSE	FALSE	FALSE	FALSE	FALSE	FALSE	FALSE	Secreted	1	1	5	NA	NA	NA	NA	NA	NA
CD86	ENSG00000114013	CD86 molecule	854	0	FALSE	FALSE	FALSE	FALSE	FALSE	FALSE	FALSE	FALSE	FALSE	TRUE	FALSE	FALSE	Cell membrane	0	2	5	NA	NA	NA	NA	NA	NA
LCK	ENSG00000182866	LCK proto-oncogene, Src family tyrosine kinase	667	6	TRUE	FALSE	FALSE	FALSE	FALSE	FALSE	FALSE	FALSE	FALSE	FALSE	FALSE	FALSE	Cell membrane	1	8	4	NA	NA	NA	NA	NA	NA
LY96	ENSG00000154589	lymphocyte antigen 96	422	5	FALSE	TRUE	FALSE	FALSE	FALSE	FALSE	FALSE	FALSE	FALSE	FALSE	FALSE	FALSE	Secreted	0	2	4	NA	NA	NA	NA	NA	NA
BIRC2	ENSG00000110330	baculoviral IAP repeat containing 2	298	5	FALSE	TRUE	FALSE	FALSE	FALSE	FALSE	FALSE	FALSE	FALSE	FALSE	FALSE	FALSE	Cytoplasm	0	1	4	NA	NA	NA	NA	NA	NA
LYN	ENSG00000254087	LYN proto-oncogene, Src family tyrosine kinase	896	5	TRUE	FALSE	FALSE	FALSE	FALSE	FALSE	FALSE	FALSE	FALSE	FALSE	FALSE	FALSE	Cell membrane	1	9	4	NA	NA	NA	NA	NA	NA
PRKCQ	ENSG00000065675	protein kinase C theta	513	5	TRUE	FALSE	FALSE	FALSE	FALSE	FALSE	FALSE	FALSE	FALSE	FALSE	FALSE	FALSE	Cytoplasm	1	4	4	NA	NA	NA	NA	NA	NA
TLR4	ENSG00000136869	toll like receptor 4	1878	5	FALSE	TRUE	FALSE	FALSE	FALSE	FALSE	FALSE	FALSE	FALSE	FALSE	FALSE	FALSE	Cell membrane	1	3	4	NA	NA	NA	NA	NA	NA
CXCL8	ENSG00000169429	C-X-C motif chemokine ligand 8	2114	5	FALSE	FALSE	FALSE	FALSE	TRUE	FALSE	FALSE	FALSE	FALSE	FALSE	FALSE	FALSE	Secreted	1	2	4	NA	NA	NA	NA	NA	NA
PLAU	ENSG00000122861	plasminogen activator, urokinase	921	5	FALSE	FALSE	FALSE	FALSE	FALSE	FALSE	FALSE	FALSE	FALSE	TRUE	FALSE	FALSE	Secreted	1	1	4	NA	NA	NA	NA	NA	NA
IRAK4	ENSG00000198001	interleukin 1 receptor associated kinase 4	335	5	FALSE	TRUE	FALSE	FALSE	FALSE	FALSE	FALSE	FALSE	TRUE	FALSE	FALSE	FALSE	Cytoplasm	1	1	4	NA	NA	NA	NA	NA	NA
CSNK2A1	ENSG00000101266	casein kinase 2 alpha 1	213	5	FALSE	TRUE	FALSE	FALSE	FALSE	FALSE	FALSE	FALSE	FALSE	FALSE	FALSE	FALSE	Nucleus	1	1	4	NA	NA	NA	NA	NA	NA
BCL2L1	ENSG00000171552	BCL2 like 1	958	4	FALSE	TRUE	FALSE	FALSE	FALSE	FALSE	FALSE	FALSE	FALSE	FALSE	FALSE	FALSE	[Isoform Bcl-X(L)]: Mitochondrion inner membrane	0	3	4	NA	NA	NA	NA	NA	NA
BCL2A1	ENSG00000140379	BCL2 related protein A1	414	4	FALSE	TRUE	FALSE	FALSE	FALSE	FALSE	FALSE	FALSE	FALSE	FALSE	FALSE	FALSE	Cytoplasm	0	2	4	NA	NA	NA	NA	NA	NA
RIPK1	ENSG00000137275	receptor interacting serine/threonine kinase 1	620	4	FALSE	TRUE	FALSE	FALSE	FALSE	FALSE	FALSE	FALSE	FALSE	FALSE	FALSE	FALSE	Cytoplasm	0	1	4	NA	NA	NA	NA	NA	NA
IL1B	ENSG00000125538	interleukin 1 beta	2593	4	FALSE	FALSE	FALSE	TRUE	FALSE	FALSE	FALSE	FALSE	FALSE	TRUE	FALSE	FALSE	Cytoplasm	1	4	4	NA	NA	NA	NA	NA	NA
IKBKB	ENSG00000104365	inhibitor of nuclear factor kappa B kinase subunit beta	691	4	FALSE	TRUE	FALSE	FALSE	FALSE	FALSE	FALSE	FALSE	FALSE	FALSE	FALSE	FALSE	Cytoplasm	1	3	4	NA	NA	NA	NA	NA	NA
NFKB1	ENSG00000109320	nuclear factor kappa B subunit 1	2539	4	FALSE	TRUE	FALSE	FALSE	FALSE	FALSE	FALSE	FALSE	FALSE	FALSE	FALSE	FALSE	[Nuclear factor NF-kappa-B p105 subunit]: Cytoplasm	1	1	4	NA	NA	NA	NA	NA	NA
RELA	ENSG00000173039	RELA proto-oncogene, NF-kB subunit	1157	4	FALSE	TRUE	FALSE	FALSE	FALSE	FALSE	FALSE	FALSE	FALSE	FALSE	FALSE	FALSE	Nucleus	1	1	4	NA	NA	NA	NA	NA	NA
TNFRSF1A	ENSG00000067182	TNF receptor superfamily member 1A	1117	4	FALSE	FALSE	FALSE	FALSE	FALSE	TRUE	FALSE	FALSE	FALSE	FALSE	FALSE	FALSE	Cell membrane	1	1	4	NA	NA	NA	NA	NA	NA
TNFSF13B	ENSG00000102524	TNF superfamily member 13b	819	3	FALSE	FALSE	FALSE	TRUE	FALSE	FALSE	FALSE	FALSE	FALSE	FALSE	TRUE	FALSE	Cell membrane	0	5	4	NA	NA	NA	NA	NA	NA
IL1R1	ENSG00000115594	interleukin 1 receptor type 1	1086	3	FALSE	FALSE	FALSE	FALSE	TRUE	FALSE	FALSE	FALSE	FALSE	TRUE	FALSE	FALSE	Membrane	0	3	4	NA	NA	NA	NA	NA	NA
CD14	ENSG00000170458	CD14 molecule	1175	3	FALSE	TRUE	FALSE	FALSE	TRUE	FALSE	FALSE	FALSE	FALSE	FALSE	FALSE	FALSE	Cell membrane	0	2	4	NA	NA	NA	NA	NA	NA
NFKB2	ENSG00000077150	nuclear factor kappa B subunit 2	872	3	FALSE	TRUE	FALSE	FALSE	FALSE	FALSE	FALSE	FALSE	FALSE	FALSE	FALSE	FALSE	Nucleus	0	1	4	NA	NA	NA	NA	NA	NA
BIRC3	ENSG00000023445	baculoviral IAP repeat containing 3	587	3	FALSE	TRUE	FALSE	FALSE	FALSE	FALSE	FALSE	FALSE	FALSE	FALSE	FALSE	FALSE	Cytoplasm	0	1	4	NA	NA	NA	NA	NA	NA
ICAM1	ENSG00000090339	intercellular adhesion molecule 1	1632	3	FALSE	FALSE	FALSE	FALSE	TRUE	FALSE	FALSE	FALSE	FALSE	FALSE	FALSE	FALSE	Membrane	1	2	4	NA	NA	NA	NA	NA	NA
CXCL12	ENSG00000107562	C-X-C motif chemokine ligand 12	1224	2	FALSE	FALSE	FALSE	FALSE	FALSE	FALSE	FALSE	FALSE	FALSE	FALSE	TRUE	FALSE	Secreted	0	1	4	NA	NA	NA	NA	NA	NA
TNFSF11	ENSG00000120659	TNF superfamily member 11	1017	2	FALSE	FALSE	FALSE	TRUE	FALSE	FALSE	FALSE	FALSE	FALSE	FALSE	FALSE	FALSE	[Isoform 1]: Cell membrane	0	1	4	NA	NA	NA	NA	NA	NA
TNFSF14	ENSG00000125735	TNF superfamily member 14	507	1	FALSE	FALSE	FALSE	FALSE	TRUE	FALSE	FALSE	FALSE	FALSE	FALSE	TRUE	FALSE	[Tumor necrosis factor ligand superfamily member 14, membrane form]: Cell membrane	0	2	4	NA	NA	NA	NA	NA	NA
TNFRSF13C	ENSG00000159958	TNF receptor superfamily member 13C	461	1	FALSE	FALSE	FALSE	FALSE	TRUE	FALSE	FALSE	FALSE	FALSE	FALSE	FALSE	FALSE	Membrane	0	1	4	NA	NA	NA	NA	NA	NA
LTBR	ENSG00000111321	lymphotoxin beta receptor	442	1	FALSE	FALSE	FALSE	FALSE	FALSE	TRUE	FALSE	FALSE	FALSE	FALSE	FALSE	FALSE	Membrane	0	1	4	NA	NA	NA	NA	NA	NA
LTA	ENSG00000226979	lymphotoxin alpha	948	1	FALSE	FALSE	FALSE	FALSE	TRUE	FALSE	FALSE	FALSE	FALSE	FALSE	TRUE	FALSE	Secreted	1	2	4	NA	NA	NA	NA	NA	NA
LTB	ENSG00000227507	lymphotoxin beta	549	0	FALSE	FALSE	FALSE	FALSE	FALSE	FALSE	FALSE	FALSE	FALSE	FALSE	TRUE	FALSE	Membrane	1	1	4	NA	NA	NA	NA	NA	NA
TLR2	ENSG00000137462	toll like receptor 2	1259	6	FALSE	TRUE	FALSE	FALSE	TRUE	FALSE	FALSE	FALSE	FALSE	FALSE	FALSE	FALSE	Membrane	0	2	3	NA	NA	NA	NA	NA	NA
CTSK	ENSG00000143387	cathepsin K	791	6	FALSE	TRUE	FALSE	FALSE	FALSE	FALSE	FALSE	FALSE	FALSE	FALSE	TRUE	FALSE	Lysosome	0	2	3	NA	NA	NA	NA	NA	NA
MAPK8	ENSG00000107643	mitogen-activated protein kinase 8	1236	5	FALSE	TRUE	FALSE	FALSE	FALSE	FALSE	FALSE	FALSE	FALSE	FALSE	FALSE	FALSE	Cytoplasm	0	3	3	NA	NA	NA	NA	NA	NA
MAPK9	ENSG00000050748	mitogen-activated protein kinase 9	399	5	FALSE	TRUE	FALSE	FALSE	FALSE	FALSE	FALSE	FALSE	FALSE	FALSE	FALSE	FALSE	Cytoplasm	1	3	3	NA	NA	NA	NA	NA	NA
CXCL10	ENSG00000169245	C-X-C motif chemokine ligand 10	1370	5	FALSE	FALSE	FALSE	FALSE	TRUE	FALSE	FALSE	FALSE	FALSE	FALSE	FALSE	FALSE	Secreted	1	2	3	NA	NA	NA	NA	NA	NA
CASP8	ENSG00000064012	caspase 8	933	5	FALSE	TRUE	FALSE	FALSE	FALSE	FALSE	FALSE	FALSE	FALSE	FALSE	FALSE	FALSE	Cytoplasm	1	2	3	NA	NA	NA	NA	NA	NA
MAPK11	ENSG00000185386	mitogen-activated protein kinase 11	170	5	TRUE	FALSE	FALSE	FALSE	FALSE	FALSE	FALSE	FALSE	FALSE	FALSE	FALSE	FALSE	Cytoplasm	1	2	3	NA	NA	NA	NA	NA	NA
IFNB1	ENSG00000171855	interferon beta 1	1038	4	FALSE	FALSE	FALSE	FALSE	TRUE	FALSE	FALSE	FALSE	FALSE	FALSE	FALSE	FALSE	Secreted	0	1	3	NA	NA	NA	NA	NA	NA
MAP3K8	ENSG00000107968	mitogen-activated protein kinase kinase kinase 8	383	4	FALSE	TRUE	FALSE	FALSE	FALSE	FALSE	FALSE	FALSE	FALSE	FALSE	FALSE	FALSE	Cytoplasm	0	1	3	NA	NA	NA	NA	NA	NA
TLR7	ENSG00000196664	toll like receptor 7	930	3	TRUE	FALSE	FALSE	FALSE	FALSE	FALSE	FALSE	FALSE	FALSE	FALSE	TRUE	FALSE	Endoplasmic reticulum membrane	0	11	3	NA	NA	NA	NA	NA	NA
IL12B	ENSG00000113302	interleukin 12B	489	3	FALSE	FALSE	FALSE	TRUE	FALSE	FALSE	FALSE	FALSE	FALSE	FALSE	FALSE	FALSE	Secreted	0	3	3	NA	NA	NA	NA	NA	NA
IFNA2	ENSG00000188379	interferon alpha 2	1104	3	FALSE	FALSE	FALSE	FALSE	TRUE	FALSE	FALSE	FALSE	FALSE	FALSE	FALSE	FALSE	Secreted	0	2	3	NA	NA	NA	NA	NA	NA
SPP1	ENSG00000118785	secreted phosphoprotein 1	1513	2	FALSE	FALSE	FALSE	FALSE	TRUE	FALSE	FALSE	FALSE	FALSE	FALSE	FALSE	FALSE	Secreted	0	1	3	NA	NA	NA	NA	NA	NA
TLR5	ENSG00000187554	toll like receptor 5	519	2	FALSE	FALSE	FALSE	FALSE	FALSE	FALSE	FALSE	FALSE	FALSE	FALSE	TRUE	FALSE	Cell membrane	0	1	3	NA	NA	NA	NA	NA	NA
TLR3	ENSG00000164342	toll like receptor 3	812	2	FALSE	FALSE	FALSE	FALSE	FALSE	FALSE	FALSE	FALSE	FALSE	FALSE	TRUE	FALSE	Endoplasmic reticulum membrane	1	2	3	NA	NA	NA	NA	NA	NA
IFNA1	ENSG00000197919	interferon alpha 1	1668	1	FALSE	FALSE	FALSE	FALSE	TRUE	FALSE	FALSE	FALSE	FALSE	FALSE	FALSE	FALSE	Secreted	0	2	3	NA	NA	NA	NA	NA	NA
IFNA17	ENSG00000234829	interferon alpha 17	966	1	FALSE	FALSE	FALSE	FALSE	TRUE	FALSE	FALSE	FALSE	FALSE	FALSE	FALSE	FALSE	Secreted	0	2	3	NA	NA	NA	NA	NA	NA
IFNA4	ENSG00000236637	interferon alpha 4	67	1	FALSE	FALSE	FALSE	FALSE	TRUE	FALSE	FALSE	FALSE	FALSE	FALSE	FALSE	FALSE	Secreted	0	2	3	NA	NA	NA	NA	NA	NA
IFNA8	ENSG00000120242	interferon alpha 8	40	1	FALSE	FALSE	FALSE	FALSE	TRUE	FALSE	FALSE	FALSE	FALSE	FALSE	FALSE	FALSE	Secreted	0	2	3	NA	NA	NA	NA	NA	NA
IFNA10	ENSG00000186803	interferon alpha 10	39	1	FALSE	FALSE	FALSE	FALSE	TRUE	FALSE	FALSE	FALSE	FALSE	FALSE	FALSE	FALSE	Secreted	0	2	3	NA	NA	NA	NA	NA	NA
IFNA5	ENSG00000147873	interferon alpha 5	39	1	FALSE	FALSE	FALSE	FALSE	TRUE	FALSE	FALSE	FALSE	FALSE	FALSE	FALSE	FALSE	Secreted	0	2	3	NA	NA	NA	NA	NA	NA
IFNA21	ENSG00000137080	interferon alpha 21	35	1	FALSE	FALSE	FALSE	FALSE	TRUE	FALSE	FALSE	FALSE	FALSE	FALSE	FALSE	FALSE	Secreted	0	2	3	NA	NA	NA	NA	NA	NA
IFNA14	ENSG00000228083	interferon alpha 14	32	1	FALSE	FALSE	FALSE	FALSE	TRUE	FALSE	FALSE	FALSE	FALSE	FALSE	FALSE	FALSE	Secreted	0	2	3	NA	NA	NA	NA	NA	NA
IFNA6	ENSG00000120235	interferon alpha 6	30	1	FALSE	FALSE	FALSE	FALSE	TRUE	FALSE	FALSE	FALSE	FALSE	FALSE	FALSE	FALSE	Secreted	0	2	3	NA	NA	NA	NA	NA	NA
IFNA7	ENSG00000214042	interferon alpha 7	26	1	FALSE	FALSE	FALSE	FALSE	TRUE	FALSE	FALSE	FALSE	FALSE	FALSE	FALSE	FALSE	Secreted	0	2	3	NA	NA	NA	NA	NA	NA
IFNA16	ENSG00000147885	interferon alpha 16	24	1	FALSE	FALSE	FALSE	FALSE	TRUE	FALSE	FALSE	FALSE	FALSE	FALSE	FALSE	FALSE	Secreted	0	2	3	NA	NA	NA	NA	NA	NA
IFNA13	ENSG00000233816	interferon alpha 13	24	0	Unknown	Unknown	Unknown	Unknown	Unknown	Unknown	Unknown	Unknown	Unknown	Unknown	Unknown	Unknown	Secreted	0	2	3	NA	NA	NA	NA	NA	NA
SRC	ENSG00000197122	SRC proto-oncogene, non-receptor tyrosine kinase	1103	6	TRUE	FALSE	FALSE	FALSE	FALSE	FALSE	FALSE	FALSE	FALSE	FALSE	FALSE	FALSE	Cell membrane	1	11	2	NA	NA	NA	NA	NA	NA
PRKCI	ENSG00000163558	protein kinase C iota	222	5	TRUE	FALSE	FALSE	FALSE	FALSE	FALSE	FALSE	FALSE	FALSE	FALSE	FALSE	FALSE	Cytoplasm	0	4	2	NA	NA	NA	NA	NA	NA
ITGB1	ENSG00000150093	integrin subunit beta 1	603	5	FALSE	TRUE	FALSE	FALSE	TRUE	FALSE	FALSE	FALSE	FALSE	FALSE	TRUE	FALSE	Cell membrane	0	3	2	NA	NA	NA	NA	NA	NA
PRKCE	ENSG00000171132	protein kinase C epsilon	462	5	TRUE	FALSE	FALSE	FALSE	FALSE	FALSE	FALSE	FALSE	FALSE	FALSE	TRUE	FALSE	Cytoplasm	1	5	2	NA	NA	NA	NA	NA	NA
PRKAA2	ENSG00000162409	protein kinase AMP-activated catalytic subunit alpha 2	1292	5	FALSE	TRUE	FALSE	FALSE	FALSE	FALSE	FALSE	FALSE	FALSE	FALSE	FALSE	FALSE	Cytoplasm	1	1	2	NA	NA	NA	NA	NA	NA
MAP3K5	ENSG00000197442	mitogen-activated protein kinase kinase kinase 5	392	5	FALSE	TRUE	FALSE	FALSE	FALSE	FALSE	FALSE	FALSE	FALSE	FALSE	FALSE	FALSE	Cytoplasm	1	1	2	NA	NA	NA	NA	NA	NA
PRKCZ	ENSG00000067606	protein kinase C zeta	321	4	TRUE	FALSE	FALSE	FALSE	FALSE	FALSE	FALSE	FALSE	FALSE	FALSE	FALSE	FALSE	Cytoplasm	0	4	2	NA	NA	NA	NA	NA	NA
PRKAB1	ENSG00000111725	protein kinase AMP-activated non-catalytic subunit beta 1	1601	4	FALSE	TRUE	FALSE	FALSE	FALSE	FALSE	FALSE	FALSE	FALSE	FALSE	FALSE	FALSE	Cytosol	1	1	2	NA	NA	NA	NA	NA	NA
PRKAA1	ENSG00000132356	protein kinase AMP-activated catalytic subunit alpha 1	1352	4	FALSE	TRUE	FALSE	FALSE	FALSE	FALSE	FALSE	FALSE	FALSE	FALSE	FALSE	FALSE	Cytoplasm	1	1	2	NA	NA	NA	NA	NA	NA
PRKAG1	ENSG00000181929	protein kinase AMP-activated non-catalytic subunit gamma 1	424	4	FALSE	TRUE	FALSE	FALSE	FALSE	FALSE	FALSE	FALSE	FALSE	FALSE	FALSE	FALSE	Cytosol	1	1	2	NA	NA	NA	NA	NA	NA
MAP3K1	ENSG00000095015	mitogen-activated protein kinase kinase kinase 1	967	3	FALSE	TRUE	FALSE	FALSE	FALSE	FALSE	FALSE	FALSE	FALSE	FALSE	FALSE	FALSE	Cytosol	0	1	2	NA	NA	NA	NA	NA	NA
CCND1	ENSG00000110092	cyclin D1	1319	3	FALSE	TRUE	FALSE	FALSE	FALSE	FALSE	FALSE	FALSE	FALSE	FALSE	FALSE	FALSE	Nucleus	1	1	2	NA	NA	NA	NA	NA	NA
PPP2CA	ENSG00000113575	protein phosphatase 2 catalytic subunit alpha	230	3	FALSE	TRUE	FALSE	FALSE	FALSE	FALSE	FALSE	FALSE	FALSE	FALSE	FALSE	FALSE	Cytoplasm	1	1	2	NA	NA	NA	NA	NA	NA
PRKAB2	ENSG00000131791	protein kinase AMP-activated non-catalytic subunit beta 2	182	3	FALSE	TRUE	FALSE	FALSE	FALSE	FALSE	FALSE	FALSE	FALSE	FALSE	FALSE	FALSE	Nucleoplasm	1	1	2	NA	NA	NA	NA	NA	NA
MYL2	ENSG00000111245	myosin light chain 2	423	2	TRUE	FALSE	FALSE	FALSE	FALSE	FALSE	FALSE	FALSE	FALSE	FALSE	FALSE	FALSE	Cytoplasm	0	3	2	NA	NA	NA	NA	NA	NA
PRKAG2	ENSG00000106617	protein kinase AMP-activated non-catalytic subunit gamma 2	307	2	FALSE	TRUE	FALSE	FALSE	FALSE	FALSE	FALSE	FALSE	FALSE	FALSE	FALSE	FALSE	Nucleoplasm	1	1	2	NA	NA	NA	NA	NA	NA
PRKAG3	ENSG00000115592	protein kinase AMP-activated non-catalytic subunit gamma 3	139	2	FALSE	TRUE	FALSE	FALSE	FALSE	FALSE	FALSE	FALSE	FALSE	FALSE	FALSE	FALSE	No data	1	1	2	NA	NA	NA	NA	NA	NA
CLDN18	ENSG00000066405	claudin 18	261	1	FALSE	FALSE	FALSE	FALSE	TRUE	FALSE	FALSE	FALSE	FALSE	FALSE	FALSE	FALSE	Cell junction	0	1	2	NA	NA	NA	NA	NA	NA
PPP2CB	ENSG00000104695	protein phosphatase 2 catalytic subunit beta	95	1	FALSE	TRUE	FALSE	FALSE	FALSE	FALSE	FALSE	FALSE	FALSE	FALSE	FALSE	FALSE	Cytoplasm	0	1	2	NA	NA	NA	NA	NA	NA
ITGAL	ENSG00000005844	integrin subunit alpha L	781	7	TRUE	FALSE	FALSE	TRUE	FALSE	FALSE	FALSE	FALSE	FALSE	FALSE	FALSE	FALSE	Cell membrane	0	2	1	NA	NA	NA	NA	NA	NA
MDM2	ENSG00000135679	MDM2 proto-oncogene	1105	5	FALSE	TRUE	FALSE	FALSE	FALSE	FALSE	FALSE	FALSE	FALSE	FALSE	FALSE	FALSE	Nucleus	0	4	1	NA	NA	NA	NA	NA	NA
CASP9	ENSG00000132906	caspase 9	636	5	FALSE	TRUE	FALSE	FALSE	FALSE	FALSE	FALSE	FALSE	FALSE	FALSE	FALSE	FALSE	Mitochondria	0	2	1	NA	NA	NA	NA	NA	NA
CASP3	ENSG00000164305	caspase 3	1552	5	FALSE	TRUE	FALSE	FALSE	FALSE	FALSE	FALSE	FALSE	FALSE	FALSE	FALSE	FALSE	Cytoplasm	1	1	1	NA	NA	NA	NA	NA	NA
PSMD14	ENSG00000115233	proteasome 26S subunit, non-ATPase 14	163	4	TRUE	FALSE	FALSE	FALSE	FALSE	FALSE	FALSE	FALSE	FALSE	FALSE	FALSE	FALSE	Nucleoplasm	0	1	1	NA	NA	NA	NA	NA	NA
PSMD7	ENSG00000103035	proteasome 26S subunit, non-ATPase 7	516	3	TRUE	FALSE	FALSE	FALSE	FALSE	FALSE	FALSE	FALSE	FALSE	FALSE	FALSE	FALSE	Acrosome	0	1	1	NA	NA	NA	NA	NA	NA
FCER2	ENSG00000104921	Fc epsilon receptor II	449	3	FALSE	FALSE	FALSE	FALSE	TRUE	FALSE	FALSE	FALSE	FALSE	FALSE	FALSE	FALSE	Cell membrane	0	1	1	NA	NA	NA	NA	NA	NA
PSMD12	ENSG00000197170	proteasome 26S subunit, non-ATPase 12	275	3	TRUE	FALSE	FALSE	FALSE	FALSE	FALSE	FALSE	FALSE	FALSE	FALSE	FALSE	FALSE	Microtubules	0	1	1	NA	NA	NA	NA	NA	NA
PSMC4	ENSG00000013275	proteasome 26S subunit, ATPase 4	273	3	TRUE	FALSE	FALSE	FALSE	FALSE	FALSE	FALSE	FALSE	FALSE	FALSE	FALSE	FALSE	Cytoplasm	0	1	1	NA	NA	NA	NA	NA	NA
PSMD2	ENSG00000175166	proteasome 26S subunit ubiquitin receptor, non-ATPase 2	248	3	TRUE	FALSE	FALSE	FALSE	FALSE	FALSE	FALSE	FALSE	FALSE	FALSE	FALSE	FALSE	Centriolar satellite	0	1	1	NA	NA	NA	NA	NA	NA
PSMD1	ENSG00000173692	proteasome 26S subunit, non-ATPase 1	243	3	TRUE	FALSE	FALSE	FALSE	FALSE	FALSE	FALSE	FALSE	FALSE	FALSE	FALSE	FALSE	Nucleoplasm	0	1	1	NA	NA	NA	NA	NA	NA
PSMC6	ENSG00000100519	proteasome 26S subunit, ATPase 6	215	3	TRUE	FALSE	FALSE	FALSE	FALSE	FALSE	FALSE	FALSE	FALSE	FALSE	FALSE	FALSE	Cytoplasm	0	1	1	NA	NA	NA	NA	NA	NA
PSMD4	ENSG00000159352	proteasome 26S subunit ubiquitin receptor, non-ATPase 4	209	3	TRUE	FALSE	FALSE	FALSE	FALSE	FALSE	FALSE	FALSE	FALSE	FALSE	FALSE	FALSE	Nucleoplasm	0	1	1	NA	NA	NA	NA	NA	NA
PSMD3	ENSG00000108344	proteasome 26S subunit, non-ATPase 3	189	3	TRUE	FALSE	FALSE	FALSE	FALSE	FALSE	FALSE	FALSE	FALSE	FALSE	FALSE	FALSE	Nucleoplasm	0	1	1	NA	NA	NA	NA	NA	NA
ADRM1	ENSG00000130706	ADRM1 26S proteasome ubiquitin receptor	171	3	TRUE	FALSE	FALSE	FALSE	FALSE	FALSE	FALSE	FALSE	FALSE	FALSE	FALSE	FALSE	Cytoplasm	0	1	1	NA	NA	NA	NA	NA	NA
PSMC3	ENSG00000165916	proteasome 26S subunit, ATPase 3	171	3	TRUE	FALSE	FALSE	FALSE	FALSE	FALSE	FALSE	FALSE	FALSE	FALSE	FALSE	FALSE	Cytoplasm	0	1	1	NA	NA	NA	NA	NA	NA
PSMC5	ENSG00000087191	proteasome 26S subunit, ATPase 5	168	3	TRUE	FALSE	FALSE	FALSE	FALSE	FALSE	FALSE	FALSE	FALSE	FALSE	FALSE	FALSE	Cytoplasm	0	1	1	NA	NA	NA	NA	NA	NA
SEM1	ENSG00000127922	SEM1 26S proteasome subunit	135	3	TRUE	FALSE	FALSE	FALSE	FALSE	FALSE	FALSE	FALSE	FALSE	FALSE	FALSE	FALSE	Nucleus	0	1	1	NA	NA	NA	NA	NA	NA
PSMC2	ENSG00000161057	proteasome 26S subunit, ATPase 2	133	3	TRUE	FALSE	FALSE	FALSE	FALSE	FALSE	FALSE	FALSE	FALSE	FALSE	FALSE	FALSE	Cytoplasm	0	1	1	NA	NA	NA	NA	NA	NA
PSMC1	ENSG00000100764	proteasome 26S subunit, ATPase 1	110	3	TRUE	FALSE	FALSE	FALSE	FALSE	FALSE	FALSE	FALSE	FALSE	FALSE	FALSE	FALSE	Cytoplasm	0	1	1	NA	NA	NA	NA	NA	NA
PSMD13	ENSG00000185627	proteasome 26S subunit, non-ATPase 13	106	3	TRUE	FALSE	FALSE	FALSE	FALSE	FALSE	FALSE	FALSE	FALSE	FALSE	FALSE	FALSE	Nuclear speckles	0	1	1	NA	NA	NA	NA	NA	NA
PSMD8	ENSG00000099341	proteasome 26S subunit, non-ATPase 8	85	3	TRUE	FALSE	FALSE	FALSE	FALSE	FALSE	FALSE	FALSE	FALSE	FALSE	FALSE	FALSE	Cytosol	0	1	1	NA	NA	NA	NA	NA	NA
PSMD6	ENSG00000163636	proteasome 26S subunit, non-ATPase 6	77	3	TRUE	FALSE	FALSE	FALSE	FALSE	FALSE	FALSE	FALSE	FALSE	FALSE	FALSE	FALSE	No data	0	1	1	NA	NA	NA	NA	NA	NA
PSMD11	ENSG00000108671	proteasome 26S subunit, non-ATPase 11	75	3	TRUE	FALSE	FALSE	FALSE	FALSE	FALSE	FALSE	FALSE	FALSE	FALSE	FALSE	FALSE	Nucleus	0	1	1	NA	NA	NA	NA	NA	NA
STAT3	ENSG00000168610	signal transducer and activator of transcription 3	1717	3	FALSE	FALSE	FALSE	FALSE	FALSE	FALSE	FALSE	FALSE	FALSE	FALSE	FALSE	FALSE	Cytoplasm	1	1	1	NA	NA	NA	NA	NA	NA
CD44	ENSG00000026508	CD44 molecule (IN blood group)	1518	2	FALSE	FALSE	FALSE	FALSE	TRUE	FALSE	FALSE	FALSE	FALSE	FALSE	FALSE	TRUE	Cell membrane	0	1	1	NA	NA	NA	NA	NA	NA
E2F1	ENSG00000101412	E2F transcription factor 1	664	1	FALSE	FALSE	FALSE	FALSE	FALSE	FALSE	FALSE	FALSE	FALSE	FALSE	TRUE	FALSE	Nucleus	1	1	1	NA	NA	NA	NA	NA	NA
E2F2	ENSG00000007968	E2F transcription factor 2	320	0	FALSE	FALSE	FALSE	FALSE	FALSE	FALSE	FALSE	FALSE	FALSE	FALSE	TRUE	FALSE	Nucleus	0	1	1	NA	NA	NA	NA	NA	NA
E2F3	ENSG00000112242	E2F transcription factor 3	289	0	FALSE	FALSE	FALSE	FALSE	FALSE	FALSE	FALSE	FALSE	FALSE	FALSE	TRUE	FALSE	Nucleus	0	1	1	NA	NA	NA	NA	NA	NA
