# Supplementary material for: Histone-, Receptor-, and Integrin-Related Gene Products and ADAM28 as Relevant to B-Cell Acute Lymphoblastic Leukemia (B-ALL)
Source: Curr Issues Mol Biol. 2025 Aug 28;47(9):699. doi: 10.3390/cimb47090699 (PMC12468389; doi:10.3390/cimb47090699)
Supplement: Supplementary file 1 [file cimb-47-00699-s001.zip › SuppS3-Treatments.xls]

## Sheet: Supp3-Treatments
Target_Symbol	Target_ID	Target_Name	Associated_Disease_Count	Tractability_Count	sm_approved	sm_advancedClinical	sm_phase1	ab_approved	ab_advancedClinical	ab_phase1	pr_approved	pr_advancedClinical	pr_phase1	oc_approved	oc_advancedClinical	oc_phase1	Subcellular_Location	Safety_Liabilities	Number_Unique_Drugs	Drug_ID	Drug_Name	Is_FDA_Approved	Highest_Clinical_Trial_Phase	Has_Been_Withdrawn	Pathway_DB	Pathway_Name	Target_in_Pathways	num_Approved_Drugs	num_Phase3	num_Phase2	num_Phase1	num_Phase4	Weighted_Score
TNF	ENSG00000232810	tumor necrosis factor	3832	6	FALSE	FALSE	FALSE	TRUE	FALSE	FALSE	FALSE	FALSE	FALSE	TRUE	FALSE	FALSE	Cell membrane	1	12	CHEMBL1201833	GOLIMUMAB	TRUE	4	FALSE	KEGG	hsa04020_Calcium_signaling_pathway	7	5	0	0	0	5	3870
TNF	ENSG00000232810	tumor necrosis factor	3832	6	FALSE	FALSE	FALSE	TRUE	FALSE	FALSE	FALSE	FALSE	FALSE	TRUE	FALSE	FALSE	Cell membrane	1	12	CHEMBL1201572	ETANERCEPT	TRUE	4	FALSE	KEGG	hsa04020_Calcium_signaling_pathway	7	5	0	0	0	5	3870
TNF	ENSG00000232810	tumor necrosis factor	3832	6	FALSE	FALSE	FALSE	TRUE	FALSE	FALSE	FALSE	FALSE	FALSE	TRUE	FALSE	FALSE	Cell membrane	1	12	CHEMBL1201580	ADALIMUMAB	TRUE	4	FALSE	KEGG	hsa04064_NF-kappa_B_signaling_pathway	7	5	0	0	0	5	3870
TNF	ENSG00000232810	tumor necrosis factor	3832	6	FALSE	FALSE	FALSE	TRUE	FALSE	FALSE	FALSE	FALSE	FALSE	TRUE	FALSE	FALSE	Cell membrane	1	12	CHEMBL1201581	INFLIXIMAB	TRUE	4	FALSE	KEGG	hsa04530_Tight_junction	7	5	0	0	0	5	3870
TNF	ENSG00000232810	tumor necrosis factor	3832	6	FALSE	FALSE	FALSE	TRUE	FALSE	FALSE	FALSE	FALSE	FALSE	TRUE	FALSE	FALSE	Cell membrane	1	12	CHEMBL1201831	CERTOLIZUMAB PEGOL	TRUE	4	FALSE	KEGG	hsa04530_Tight_junction	7	5	0	0	0	5	3870
TNF	ENSG00000232810	tumor necrosis factor	3832	6	FALSE	FALSE	FALSE	TRUE	FALSE	FALSE	FALSE	FALSE	FALSE	TRUE	FALSE	FALSE	Cell membrane	1	12	CHEMBL1201580	ADALIMUMAB	TRUE	4	FALSE	KEGG	hsa05169_Epstein-Barr_virus_infection	7	5	0	0	0	5	3870
TNF	ENSG00000232810	tumor necrosis factor	3832	6	FALSE	FALSE	FALSE	TRUE	FALSE	FALSE	FALSE	FALSE	FALSE	TRUE	FALSE	FALSE	Cell membrane	1	12	CHEMBL1201581	INFLIXIMAB	TRUE	4	FALSE	KEGG	hsa04064_NF-kappa_B_signaling_pathway	7	5	0	0	0	5	3870
TNF	ENSG00000232810	tumor necrosis factor	3832	6	FALSE	FALSE	FALSE	TRUE	FALSE	FALSE	FALSE	FALSE	FALSE	TRUE	FALSE	FALSE	Cell membrane	1	12	CHEMBL1201831	CERTOLIZUMAB PEGOL	TRUE	4	FALSE	KEGG	hsa04020_Calcium_signaling_pathway	7	5	0	0	0	5	3870
TNF	ENSG00000232810	tumor necrosis factor	3832	6	FALSE	FALSE	FALSE	TRUE	FALSE	FALSE	FALSE	FALSE	FALSE	TRUE	FALSE	FALSE	Cell membrane	1	12	CHEMBL1201581	INFLIXIMAB	TRUE	4	FALSE	KEGG	hsa04020_Calcium_signaling_pathway	7	5	0	0	0	5	3870
TNF	ENSG00000232810	tumor necrosis factor	3832	6	FALSE	FALSE	FALSE	TRUE	FALSE	FALSE	FALSE	FALSE	FALSE	TRUE	FALSE	FALSE	Cell membrane	1	12	CHEMBL1201580	ADALIMUMAB	TRUE	4	FALSE	KEGG	hsa04620_Toll-like_receptor_signaling_pathway	7	5	0	0	0	5	3870
TNF	ENSG00000232810	tumor necrosis factor	3832	6	FALSE	FALSE	FALSE	TRUE	FALSE	FALSE	FALSE	FALSE	FALSE	TRUE	FALSE	FALSE	Cell membrane	1	12	CHEMBL1201831	CERTOLIZUMAB PEGOL	TRUE	4	FALSE	KEGG	hsa04620_Toll-like_receptor_signaling_pathway	7	5	0	0	0	5	3870
TNF	ENSG00000232810	tumor necrosis factor	3832	6	FALSE	FALSE	FALSE	TRUE	FALSE	FALSE	FALSE	FALSE	FALSE	TRUE	FALSE	FALSE	Cell membrane	1	12	CHEMBL1201581	INFLIXIMAB	TRUE	4	FALSE	KEGG	hsa04620_Toll-like_receptor_signaling_pathway	7	5	0	0	0	5	3870
TNF	ENSG00000232810	tumor necrosis factor	3832	6	FALSE	FALSE	FALSE	TRUE	FALSE	FALSE	FALSE	FALSE	FALSE	TRUE	FALSE	FALSE	Cell membrane	1	12	CHEMBL1201831	CERTOLIZUMAB PEGOL	TRUE	4	FALSE	KEGG	hsa04620_Toll-like_receptor_signaling_pathway	7	5	0	0	0	5	3870
TNF	ENSG00000232810	tumor necrosis factor	3832	6	FALSE	FALSE	FALSE	TRUE	FALSE	FALSE	FALSE	FALSE	FALSE	TRUE	FALSE	FALSE	Cell membrane	1	12	CHEMBL1201580	ADALIMUMAB	TRUE	4	FALSE	KEGG	hsa04620_Toll-like_receptor_signaling_pathway	7	5	0	0	0	5	3870
TNF	ENSG00000232810	tumor necrosis factor	3832	6	FALSE	FALSE	FALSE	TRUE	FALSE	FALSE	FALSE	FALSE	FALSE	TRUE	FALSE	FALSE	Cell membrane	1	12	CHEMBL1201580	ADALIMUMAB	TRUE	4	FALSE	KEGG	hsa05322_Systemic_lupus_erythematosus	7	5	0	0	0	5	3870
TNF	ENSG00000232810	tumor necrosis factor	3832	6	FALSE	FALSE	FALSE	TRUE	FALSE	FALSE	FALSE	FALSE	FALSE	TRUE	FALSE	FALSE	Cell membrane	1	12	CHEMBL1201833	GOLIMUMAB	TRUE	4	FALSE	KEGG	hsa04530_Tight_junction	7	5	0	0	0	5	3870
TNF	ENSG00000232810	tumor necrosis factor	3832	6	FALSE	FALSE	FALSE	TRUE	FALSE	FALSE	FALSE	FALSE	FALSE	TRUE	FALSE	FALSE	Cell membrane	1	12	CHEMBL1201833	GOLIMUMAB	TRUE	4	FALSE	KEGG	hsa05169_Epstein-Barr_virus_infection	7	5	0	0	0	5	3870
TNF	ENSG00000232810	tumor necrosis factor	3832	6	FALSE	FALSE	FALSE	TRUE	FALSE	FALSE	FALSE	FALSE	FALSE	TRUE	FALSE	FALSE	Cell membrane	1	12	CHEMBL1201833	GOLIMUMAB	TRUE	4	FALSE	KEGG	hsa05169_Epstein-Barr_virus_infection	7	5	0	0	0	5	3870
TNF	ENSG00000232810	tumor necrosis factor	3832	6	FALSE	FALSE	FALSE	TRUE	FALSE	FALSE	FALSE	FALSE	FALSE	TRUE	FALSE	FALSE	Cell membrane	1	12	CHEMBL1201833	GOLIMUMAB	TRUE	4	FALSE	KEGG	hsa05169_Epstein-Barr_virus_infection	7	5	0	0	0	5	3870
TNF	ENSG00000232810	tumor necrosis factor	3832	6	FALSE	FALSE	FALSE	TRUE	FALSE	FALSE	FALSE	FALSE	FALSE	TRUE	FALSE	FALSE	Cell membrane	1	12	CHEMBL1201833	GOLIMUMAB	TRUE	4	FALSE	KEGG	hsa05169_Epstein-Barr_virus_infection	7	5	0	0	0	5	3870
TNF	ENSG00000232810	tumor necrosis factor	3832	6	FALSE	FALSE	FALSE	TRUE	FALSE	FALSE	FALSE	FALSE	FALSE	TRUE	FALSE	FALSE	Cell membrane	1	12	CHEMBL1201572	ETANERCEPT	TRUE	4	FALSE	KEGG	hsa05169_Epstein-Barr_virus_infection	7	5	0	0	0	5	3870
TNF	ENSG00000232810	tumor necrosis factor	3832	6	FALSE	FALSE	FALSE	TRUE	FALSE	FALSE	FALSE	FALSE	FALSE	TRUE	FALSE	FALSE	Cell membrane	1	12	CHEMBL1201831	CERTOLIZUMAB PEGOL	TRUE	4	FALSE	KEGG	hsa05169_Epstein-Barr_virus_infection	7	5	0	0	0	5	3870
TNF	ENSG00000232810	tumor necrosis factor	3832	6	FALSE	FALSE	FALSE	TRUE	FALSE	FALSE	FALSE	FALSE	FALSE	TRUE	FALSE	FALSE	Cell membrane	1	12	CHEMBL1201580	ADALIMUMAB	TRUE	4	FALSE	KEGG	hsa04020_Calcium_signaling_pathway	7	5	0	0	0	5	3870
TNF	ENSG00000232810	tumor necrosis factor	3832	6	FALSE	FALSE	FALSE	TRUE	FALSE	FALSE	FALSE	FALSE	FALSE	TRUE	FALSE	FALSE	Cell membrane	1	12	CHEMBL1201581	INFLIXIMAB	TRUE	4	FALSE	KEGG	hsa04530_Tight_junction	7	5	0	0	0	5	3870
TNF	ENSG00000232810	tumor necrosis factor	3832	6	FALSE	FALSE	FALSE	TRUE	FALSE	FALSE	FALSE	FALSE	FALSE	TRUE	FALSE	FALSE	Cell membrane	1	12	CHEMBL1201831	CERTOLIZUMAB PEGOL	TRUE	4	FALSE	KEGG	hsa04530_Tight_junction	7	5	0	0	0	5	3870
TNF	ENSG00000232810	tumor necrosis factor	3832	6	FALSE	FALSE	FALSE	TRUE	FALSE	FALSE	FALSE	FALSE	FALSE	TRUE	FALSE	FALSE	Cell membrane	1	12	CHEMBL1201580	ADALIMUMAB	TRUE	4	FALSE	KEGG	hsa04530_Tight_junction	7	5	0	0	0	5	3870
TNF	ENSG00000232810	tumor necrosis factor	3832	6	FALSE	FALSE	FALSE	TRUE	FALSE	FALSE	FALSE	FALSE	FALSE	TRUE	FALSE	FALSE	Cell membrane	1	12	CHEMBL1201572	ETANERCEPT	TRUE	4	FALSE	KEGG	hsa04530_Tight_junction	7	5	0	0	0	5	3870
TNF	ENSG00000232810	tumor necrosis factor	3832	6	FALSE	FALSE	FALSE	TRUE	FALSE	FALSE	FALSE	FALSE	FALSE	TRUE	FALSE	FALSE	Cell membrane	1	12	CHEMBL1201580	ADALIMUMAB	TRUE	4	FALSE	KEGG	hsa05169_Epstein-Barr_virus_infection	7	5	0	0	0	5	3870
TNF	ENSG00000232810	tumor necrosis factor	3832	6	FALSE	FALSE	FALSE	TRUE	FALSE	FALSE	FALSE	FALSE	FALSE	TRUE	FALSE	FALSE	Cell membrane	1	12	CHEMBL1201572	ETANERCEPT	TRUE	4	FALSE	KEGG	hsa04530_Tight_junction	7	5	0	0	0	5	3870
TNF	ENSG00000232810	tumor necrosis factor	3832	6	FALSE	FALSE	FALSE	TRUE	FALSE	FALSE	FALSE	FALSE	FALSE	TRUE	FALSE	FALSE	Cell membrane	1	12	CHEMBL1201831	CERTOLIZUMAB PEGOL	TRUE	4	FALSE	KEGG	hsa05169_Epstein-Barr_virus_infection	7	5	0	0	0	5	3870
TNF	ENSG00000232810	tumor necrosis factor	3832	6	FALSE	FALSE	FALSE	TRUE	FALSE	FALSE	FALSE	FALSE	FALSE	TRUE	FALSE	FALSE	Cell membrane	1	12	CHEMBL1201572	ETANERCEPT	TRUE	4	FALSE	KEGG	hsa05169_Epstein-Barr_virus_infection	7	5	0	0	0	5	3870
TNF	ENSG00000232810	tumor necrosis factor	3832	6	FALSE	FALSE	FALSE	TRUE	FALSE	FALSE	FALSE	FALSE	FALSE	TRUE	FALSE	FALSE	Cell membrane	1	12	CHEMBL1201833	GOLIMUMAB	TRUE	4	FALSE	KEGG	hsa05322_Systemic_lupus_erythematosus	7	5	0	0	0	5	3870
TNF	ENSG00000232810	tumor necrosis factor	3832	6	FALSE	FALSE	FALSE	TRUE	FALSE	FALSE	FALSE	FALSE	FALSE	TRUE	FALSE	FALSE	Cell membrane	1	12	CHEMBL1201580	ADALIMUMAB	TRUE	4	FALSE	KEGG	hsa05169_Epstein-Barr_virus_infection	7	5	0	0	0	5	3870
TNF	ENSG00000232810	tumor necrosis factor	3832	6	FALSE	FALSE	FALSE	TRUE	FALSE	FALSE	FALSE	FALSE	FALSE	TRUE	FALSE	FALSE	Cell membrane	1	12	CHEMBL1201581	INFLIXIMAB	TRUE	4	FALSE	KEGG	hsa05169_Epstein-Barr_virus_infection	7	5	0	0	0	5	3870
TNF	ENSG00000232810	tumor necrosis factor	3832	6	FALSE	FALSE	FALSE	TRUE	FALSE	FALSE	FALSE	FALSE	FALSE	TRUE	FALSE	FALSE	Cell membrane	1	12	CHEMBL1201833	GOLIMUMAB	TRUE	4	FALSE	KEGG	hsa05169_Epstein-Barr_virus_infection	7	5	0	0	0	5	3870
TNF	ENSG00000232810	tumor necrosis factor	3832	6	FALSE	FALSE	FALSE	TRUE	FALSE	FALSE	FALSE	FALSE	FALSE	TRUE	FALSE	FALSE	Cell membrane	1	12	CHEMBL1201580	ADALIMUMAB	TRUE	4	FALSE	KEGG	hsa04530_Tight_junction	7	5	0	0	0	5	3870
TNF	ENSG00000232810	tumor necrosis factor	3832	6	FALSE	FALSE	FALSE	TRUE	FALSE	FALSE	FALSE	FALSE	FALSE	TRUE	FALSE	FALSE	Cell membrane	1	12	CHEMBL1201581	INFLIXIMAB	TRUE	4	FALSE	KEGG	hsa04620_Toll-like_receptor_signaling_pathway	7	5	0	0	0	5	3870
TNF	ENSG00000232810	tumor necrosis factor	3832	6	FALSE	FALSE	FALSE	TRUE	FALSE	FALSE	FALSE	FALSE	FALSE	TRUE	FALSE	FALSE	Cell membrane	1	12	CHEMBL1201581	INFLIXIMAB	TRUE	4	FALSE	KEGG	hsa04064_NF-kappa_B_signaling_pathway	7	5	0	0	0	5	3870
TNF	ENSG00000232810	tumor necrosis factor	3832	6	FALSE	FALSE	FALSE	TRUE	FALSE	FALSE	FALSE	FALSE	FALSE	TRUE	FALSE	FALSE	Cell membrane	1	12	CHEMBL1201831	CERTOLIZUMAB PEGOL	TRUE	4	FALSE	KEGG	hsa04064_NF-kappa_B_signaling_pathway	7	5	0	0	0	5	3870
TNF	ENSG00000232810	tumor necrosis factor	3832	6	FALSE	FALSE	FALSE	TRUE	FALSE	FALSE	FALSE	FALSE	FALSE	TRUE	FALSE	FALSE	Cell membrane	1	12	CHEMBL1201572	ETANERCEPT	TRUE	4	FALSE	KEGG	hsa04620_Toll-like_receptor_signaling_pathway	7	5	0	0	0	5	3870
TNF	ENSG00000232810	tumor necrosis factor	3832	6	FALSE	FALSE	FALSE	TRUE	FALSE	FALSE	FALSE	FALSE	FALSE	TRUE	FALSE	FALSE	Cell membrane	1	12	CHEMBL1201572	ETANERCEPT	TRUE	4	FALSE	KEGG	hsa04620_Toll-like_receptor_signaling_pathway	7	5	0	0	0	5	3870
TNF	ENSG00000232810	tumor necrosis factor	3832	6	FALSE	FALSE	FALSE	TRUE	FALSE	FALSE	FALSE	FALSE	FALSE	TRUE	FALSE	FALSE	Cell membrane	1	12	CHEMBL1201831	CERTOLIZUMAB PEGOL	TRUE	4	FALSE	KEGG	hsa04064_NF-kappa_B_signaling_pathway	7	5	0	0	0	5	3870
TNF	ENSG00000232810	tumor necrosis factor	3832	6	FALSE	FALSE	FALSE	TRUE	FALSE	FALSE	FALSE	FALSE	FALSE	TRUE	FALSE	FALSE	Cell membrane	1	12	CHEMBL1201581	INFLIXIMAB	TRUE	4	FALSE	KEGG	hsa04064_NF-kappa_B_signaling_pathway	7	5	0	0	0	5	3870
TNF	ENSG00000232810	tumor necrosis factor	3832	6	FALSE	FALSE	FALSE	TRUE	FALSE	FALSE	FALSE	FALSE	FALSE	TRUE	FALSE	FALSE	Cell membrane	1	12	CHEMBL1201831	CERTOLIZUMAB PEGOL	TRUE	4	FALSE	KEGG	hsa04064_NF-kappa_B_signaling_pathway	7	5	0	0	0	5	3870
TNF	ENSG00000232810	tumor necrosis factor	3832	6	FALSE	FALSE	FALSE	TRUE	FALSE	FALSE	FALSE	FALSE	FALSE	TRUE	FALSE	FALSE	Cell membrane	1	12	CHEMBL1201572	ETANERCEPT	TRUE	4	FALSE	KEGG	hsa05169_Epstein-Barr_virus_infection	7	5	0	0	0	5	3870
TNF	ENSG00000232810	tumor necrosis factor	3832	6	FALSE	FALSE	FALSE	TRUE	FALSE	FALSE	FALSE	FALSE	FALSE	TRUE	FALSE	FALSE	Cell membrane	1	12	CHEMBL1201572	ETANERCEPT	TRUE	4	FALSE	KEGG	hsa04064_NF-kappa_B_signaling_pathway	7	5	0	0	0	5	3870
TNF	ENSG00000232810	tumor necrosis factor	3832	6	FALSE	FALSE	FALSE	TRUE	FALSE	FALSE	FALSE	FALSE	FALSE	TRUE	FALSE	FALSE	Cell membrane	1	12	CHEMBL1201572	ETANERCEPT	TRUE	4	FALSE	KEGG	hsa05169_Epstein-Barr_virus_infection	7	5	0	0	0	5	3870
TNF	ENSG00000232810	tumor necrosis factor	3832	6	FALSE	FALSE	FALSE	TRUE	FALSE	FALSE	FALSE	FALSE	FALSE	TRUE	FALSE	FALSE	Cell membrane	1	12	CHEMBL1201581	INFLIXIMAB	TRUE	4	FALSE	KEGG	hsa05169_Epstein-Barr_virus_infection	7	5	0	0	0	5	3870
TNF	ENSG00000232810	tumor necrosis factor	3832	6	FALSE	FALSE	FALSE	TRUE	FALSE	FALSE	FALSE	FALSE	FALSE	TRUE	FALSE	FALSE	Cell membrane	1	12	CHEMBL1201580	ADALIMUMAB	TRUE	4	FALSE	KEGG	hsa04620_Toll-like_receptor_signaling_pathway	7	5	0	0	0	5	3870
TNF	ENSG00000232810	tumor necrosis factor	3832	6	FALSE	FALSE	FALSE	TRUE	FALSE	FALSE	FALSE	FALSE	FALSE	TRUE	FALSE	FALSE	Cell membrane	1	12	CHEMBL1201580	ADALIMUMAB	TRUE	4	FALSE	KEGG	hsa04064_NF-kappa_B_signaling_pathway	7	5	0	0	0	5	3870
TNF	ENSG00000232810	tumor necrosis factor	3832	6	FALSE	FALSE	FALSE	TRUE	FALSE	FALSE	FALSE	FALSE	FALSE	TRUE	FALSE	FALSE	Cell membrane	1	12	CHEMBL1201831	CERTOLIZUMAB PEGOL	TRUE	4	FALSE	KEGG	hsa04620_Toll-like_receptor_signaling_pathway	7	5	0	0	0	5	3870
TNF	ENSG00000232810	tumor necrosis factor	3832	6	FALSE	FALSE	FALSE	TRUE	FALSE	FALSE	FALSE	FALSE	FALSE	TRUE	FALSE	FALSE	Cell membrane	1	12	CHEMBL1201572	ETANERCEPT	TRUE	4	FALSE	KEGG	hsa04620_Toll-like_receptor_signaling_pathway	7	5	0	0	0	5	3870
TNF	ENSG00000232810	tumor necrosis factor	3832	6	FALSE	FALSE	FALSE	TRUE	FALSE	FALSE	FALSE	FALSE	FALSE	TRUE	FALSE	FALSE	Cell membrane	1	12	CHEMBL1201572	ETANERCEPT	TRUE	4	FALSE	KEGG	hsa04064_NF-kappa_B_signaling_pathway	7	5	0	0	0	5	3870
TNF	ENSG00000232810	tumor necrosis factor	3832	6	FALSE	FALSE	FALSE	TRUE	FALSE	FALSE	FALSE	FALSE	FALSE	TRUE	FALSE	FALSE	Cell membrane	1	12	CHEMBL1201833	GOLIMUMAB	TRUE	4	FALSE	KEGG	hsa04064_NF-kappa_B_signaling_pathway	7	5	0	0	0	5	3870
TNF	ENSG00000232810	tumor necrosis factor	3832	6	FALSE	FALSE	FALSE	TRUE	FALSE	FALSE	FALSE	FALSE	FALSE	TRUE	FALSE	FALSE	Cell membrane	1	12	CHEMBL1201831	CERTOLIZUMAB PEGOL	TRUE	4	FALSE	KEGG	hsa04530_Tight_junction	7	5	0	0	0	5	3870
TNF	ENSG00000232810	tumor necrosis factor	3832	6	FALSE	FALSE	FALSE	TRUE	FALSE	FALSE	FALSE	FALSE	FALSE	TRUE	FALSE	FALSE	Cell membrane	1	12	CHEMBL1201581	INFLIXIMAB	TRUE	4	FALSE	KEGG	hsa05322_Systemic_lupus_erythematosus	7	5	0	0	0	5	3870
TNF	ENSG00000232810	tumor necrosis factor	3832	6	FALSE	FALSE	FALSE	TRUE	FALSE	FALSE	FALSE	FALSE	FALSE	TRUE	FALSE	FALSE	Cell membrane	1	12	CHEMBL1201831	CERTOLIZUMAB PEGOL	TRUE	4	FALSE	KEGG	hsa05322_Systemic_lupus_erythematosus	7	5	0	0	0	5	3870
TNF	ENSG00000232810	tumor necrosis factor	3832	6	FALSE	FALSE	FALSE	TRUE	FALSE	FALSE	FALSE	FALSE	FALSE	TRUE	FALSE	FALSE	Cell membrane	1	12	CHEMBL1201572	ETANERCEPT	TRUE	4	FALSE	KEGG	hsa05322_Systemic_lupus_erythematosus	7	5	0	0	0	5	3870
TNF	ENSG00000232810	tumor necrosis factor	3832	6	FALSE	FALSE	FALSE	TRUE	FALSE	FALSE	FALSE	FALSE	FALSE	TRUE	FALSE	FALSE	Cell membrane	1	12	CHEMBL1201833	GOLIMUMAB	TRUE	4	FALSE	KEGG	hsa05322_Systemic_lupus_erythematosus	7	5	0	0	0	5	3870
TNF	ENSG00000232810	tumor necrosis factor	3832	6	FALSE	FALSE	FALSE	TRUE	FALSE	FALSE	FALSE	FALSE	FALSE	TRUE	FALSE	FALSE	Cell membrane	1	12	CHEMBL1201833	GOLIMUMAB	TRUE	4	FALSE	KEGG	hsa04064_NF-kappa_B_signaling_pathway	7	5	0	0	0	5	3870
TNF	ENSG00000232810	tumor necrosis factor	3832	6	FALSE	FALSE	FALSE	TRUE	FALSE	FALSE	FALSE	FALSE	FALSE	TRUE	FALSE	FALSE	Cell membrane	1	12	CHEMBL1201833	GOLIMUMAB	TRUE	4	FALSE	KEGG	hsa04620_Toll-like_receptor_signaling_pathway	7	5	0	0	0	5	3870
TNF	ENSG00000232810	tumor necrosis factor	3832	6	FALSE	FALSE	FALSE	TRUE	FALSE	FALSE	FALSE	FALSE	FALSE	TRUE	FALSE	FALSE	Cell membrane	1	12	CHEMBL1201831	CERTOLIZUMAB PEGOL	TRUE	4	FALSE	KEGG	hsa04530_Tight_junction	7	5	0	0	0	5	3870
TNF	ENSG00000232810	tumor necrosis factor	3832	6	FALSE	FALSE	FALSE	TRUE	FALSE	FALSE	FALSE	FALSE	FALSE	TRUE	FALSE	FALSE	Cell membrane	1	12	CHEMBL1201581	INFLIXIMAB	TRUE	4	FALSE	KEGG	hsa04620_Toll-like_receptor_signaling_pathway	7	5	0	0	0	5	3870
TNF	ENSG00000232810	tumor necrosis factor	3832	6	FALSE	FALSE	FALSE	TRUE	FALSE	FALSE	FALSE	FALSE	FALSE	TRUE	FALSE	FALSE	Cell membrane	1	12	CHEMBL1201580	ADALIMUMAB	TRUE	4	FALSE	KEGG	hsa04620_Toll-like_receptor_signaling_pathway	7	5	0	0	0	5	3870
TNF	ENSG00000232810	tumor necrosis factor	3832	6	FALSE	FALSE	FALSE	TRUE	FALSE	FALSE	FALSE	FALSE	FALSE	TRUE	FALSE	FALSE	Cell membrane	1	12	CHEMBL1201833	GOLIMUMAB	TRUE	4	FALSE	KEGG	hsa04530_Tight_junction	7	5	0	0	0	5	3870
TNF	ENSG00000232810	tumor necrosis factor	3832	6	FALSE	FALSE	FALSE	TRUE	FALSE	FALSE	FALSE	FALSE	FALSE	TRUE	FALSE	FALSE	Cell membrane	1	12	CHEMBL1201833	GOLIMUMAB	TRUE	4	FALSE	KEGG	hsa04620_Toll-like_receptor_signaling_pathway	7	5	0	0	0	5	3870
TNF	ENSG00000232810	tumor necrosis factor	3832	6	FALSE	FALSE	FALSE	TRUE	FALSE	FALSE	FALSE	FALSE	FALSE	TRUE	FALSE	FALSE	Cell membrane	1	12	CHEMBL1201580	ADALIMUMAB	TRUE	4	FALSE	KEGG	hsa04612_Antigen_processing_and_presentation	7	5	0	0	0	5	3870
TNF	ENSG00000232810	tumor necrosis factor	3832	6	FALSE	FALSE	FALSE	TRUE	FALSE	FALSE	FALSE	FALSE	FALSE	TRUE	FALSE	FALSE	Cell membrane	1	12	CHEMBL1201580	ADALIMUMAB	TRUE	4	FALSE	KEGG	hsa05169_Epstein-Barr_virus_infection	7	5	0	0	0	5	3870
TNF	ENSG00000232810	tumor necrosis factor	3832	6	FALSE	FALSE	FALSE	TRUE	FALSE	FALSE	FALSE	FALSE	FALSE	TRUE	FALSE	FALSE	Cell membrane	1	12	CHEMBL1201581	INFLIXIMAB	TRUE	4	FALSE	KEGG	hsa05169_Epstein-Barr_virus_infection	7	5	0	0	0	5	3870
TNF	ENSG00000232810	tumor necrosis factor	3832	6	FALSE	FALSE	FALSE	TRUE	FALSE	FALSE	FALSE	FALSE	FALSE	TRUE	FALSE	FALSE	Cell membrane	1	12	CHEMBL1201831	CERTOLIZUMAB PEGOL	TRUE	4	FALSE	KEGG	hsa05169_Epstein-Barr_virus_infection	7	5	0	0	0	5	3870
TNF	ENSG00000232810	tumor necrosis factor	3832	6	FALSE	FALSE	FALSE	TRUE	FALSE	FALSE	FALSE	FALSE	FALSE	TRUE	FALSE	FALSE	Cell membrane	1	12	CHEMBL1201572	ETANERCEPT	TRUE	4	FALSE	KEGG	hsa05169_Epstein-Barr_virus_infection	7	5	0	0	0	5	3870
TNF	ENSG00000232810	tumor necrosis factor	3832	6	FALSE	FALSE	FALSE	TRUE	FALSE	FALSE	FALSE	FALSE	FALSE	TRUE	FALSE	FALSE	Cell membrane	1	12	CHEMBL1201833	GOLIMUMAB	TRUE	4	FALSE	KEGG	hsa04612_Antigen_processing_and_presentation	7	5	0	0	0	5	3870
TNF	ENSG00000232810	tumor necrosis factor	3832	6	FALSE	FALSE	FALSE	TRUE	FALSE	FALSE	FALSE	FALSE	FALSE	TRUE	FALSE	FALSE	Cell membrane	1	12	CHEMBL1201580	ADALIMUMAB	TRUE	4	FALSE	KEGG	hsa04530_Tight_junction	7	5	0	0	0	5	3870
TNF	ENSG00000232810	tumor necrosis factor	3832	6	FALSE	FALSE	FALSE	TRUE	FALSE	FALSE	FALSE	FALSE	FALSE	TRUE	FALSE	FALSE	Cell membrane	1	12	CHEMBL1201572	ETANERCEPT	TRUE	4	FALSE	KEGG	hsa04612_Antigen_processing_and_presentation	7	5	0	0	0	5	3870
TNF	ENSG00000232810	tumor necrosis factor	3832	6	FALSE	FALSE	FALSE	TRUE	FALSE	FALSE	FALSE	FALSE	FALSE	TRUE	FALSE	FALSE	Cell membrane	1	12	CHEMBL1201831	CERTOLIZUMAB PEGOL	TRUE	4	FALSE	KEGG	hsa05169_Epstein-Barr_virus_infection	7	5	0	0	0	5	3870
TNF	ENSG00000232810	tumor necrosis factor	3832	6	FALSE	FALSE	FALSE	TRUE	FALSE	FALSE	FALSE	FALSE	FALSE	TRUE	FALSE	FALSE	Cell membrane	1	12	CHEMBL1201581	INFLIXIMAB	TRUE	4	FALSE	KEGG	hsa04530_Tight_junction	7	5	0	0	0	5	3870
TNF	ENSG00000232810	tumor necrosis factor	3832	6	FALSE	FALSE	FALSE	TRUE	FALSE	FALSE	FALSE	FALSE	FALSE	TRUE	FALSE	FALSE	Cell membrane	1	12	CHEMBL1201580	ADALIMUMAB	TRUE	4	FALSE	KEGG	hsa04530_Tight_junction	7	5	0	0	0	5	3870
TNF	ENSG00000232810	tumor necrosis factor	3832	6	FALSE	FALSE	FALSE	TRUE	FALSE	FALSE	FALSE	FALSE	FALSE	TRUE	FALSE	FALSE	Cell membrane	1	12	CHEMBL1201572	ETANERCEPT	TRUE	4	FALSE	KEGG	hsa04530_Tight_junction	7	5	0	0	0	5	3870
TNF	ENSG00000232810	tumor necrosis factor	3832	6	FALSE	FALSE	FALSE	TRUE	FALSE	FALSE	FALSE	FALSE	FALSE	TRUE	FALSE	FALSE	Cell membrane	1	12	CHEMBL1201581	INFLIXIMAB	TRUE	4	FALSE	KEGG	hsa04620_Toll-like_receptor_signaling_pathway	7	5	0	0	0	5	3870
TNF	ENSG00000232810	tumor necrosis factor	3832	6	FALSE	FALSE	FALSE	TRUE	FALSE	FALSE	FALSE	FALSE	FALSE	TRUE	FALSE	FALSE	Cell membrane	1	12	CHEMBL1201580	ADALIMUMAB	TRUE	4	FALSE	KEGG	hsa05322_Systemic_lupus_erythematosus	7	5	0	0	0	5	3870
TNF	ENSG00000232810	tumor necrosis factor	3832	6	FALSE	FALSE	FALSE	TRUE	FALSE	FALSE	FALSE	FALSE	FALSE	TRUE	FALSE	FALSE	Cell membrane	1	12	CHEMBL1201833	GOLIMUMAB	TRUE	4	FALSE	KEGG	hsa04064_NF-kappa_B_signaling_pathway	7	5	0	0	0	5	3870
TNF	ENSG00000232810	tumor necrosis factor	3832	6	FALSE	FALSE	FALSE	TRUE	FALSE	FALSE	FALSE	FALSE	FALSE	TRUE	FALSE	FALSE	Cell membrane	1	12	CHEMBL1201581	INFLIXIMAB	TRUE	4	FALSE	KEGG	hsa04530_Tight_junction	7	5	0	0	0	5	3870
TNF	ENSG00000232810	tumor necrosis factor	3832	6	FALSE	FALSE	FALSE	TRUE	FALSE	FALSE	FALSE	FALSE	FALSE	TRUE	FALSE	FALSE	Cell membrane	1	12	CHEMBL1201581	INFLIXIMAB	TRUE	4	FALSE	KEGG	hsa04612_Antigen_processing_and_presentation	7	5	0	0	0	5	3870
TNF	ENSG00000232810	tumor necrosis factor	3832	6	FALSE	FALSE	FALSE	TRUE	FALSE	FALSE	FALSE	FALSE	FALSE	TRUE	FALSE	FALSE	Cell membrane	1	12	CHEMBL1201831	CERTOLIZUMAB PEGOL	TRUE	4	FALSE	KEGG	hsa04620_Toll-like_receptor_signaling_pathway	7	5	0	0	0	5	3870
TNF	ENSG00000232810	tumor necrosis factor	3832	6	FALSE	FALSE	FALSE	TRUE	FALSE	FALSE	FALSE	FALSE	FALSE	TRUE	FALSE	FALSE	Cell membrane	1	12	CHEMBL1201833	GOLIMUMAB	TRUE	4	FALSE	KEGG	hsa04530_Tight_junction	7	5	0	0	0	5	3870
TNF	ENSG00000232810	tumor necrosis factor	3832	6	FALSE	FALSE	FALSE	TRUE	FALSE	FALSE	FALSE	FALSE	FALSE	TRUE	FALSE	FALSE	Cell membrane	1	12	CHEMBL1201572	ETANERCEPT	TRUE	4	FALSE	KEGG	hsa04620_Toll-like_receptor_signaling_pathway	7	5	0	0	0	5	3870
TNF	ENSG00000232810	tumor necrosis factor	3832	6	FALSE	FALSE	FALSE	TRUE	FALSE	FALSE	FALSE	FALSE	FALSE	TRUE	FALSE	FALSE	Cell membrane	1	12	CHEMBL1201831	CERTOLIZUMAB PEGOL	TRUE	4	FALSE	KEGG	hsa05169_Epstein-Barr_virus_infection	7	5	0	0	0	5	3870
TNF	ENSG00000232810	tumor necrosis factor	3832	6	FALSE	FALSE	FALSE	TRUE	FALSE	FALSE	FALSE	FALSE	FALSE	TRUE	FALSE	FALSE	Cell membrane	1	12	CHEMBL1201833	GOLIMUMAB	TRUE	4	FALSE	KEGG	hsa04620_Toll-like_receptor_signaling_pathway	7	5	0	0	0	5	3870
TNF	ENSG00000232810	tumor necrosis factor	3832	6	FALSE	FALSE	FALSE	TRUE	FALSE	FALSE	FALSE	FALSE	FALSE	TRUE	FALSE	FALSE	Cell membrane	1	12	CHEMBL1201580	ADALIMUMAB	TRUE	4	FALSE	KEGG	hsa05169_Epstein-Barr_virus_infection	7	5	0	0	0	5	3870
TNF	ENSG00000232810	tumor necrosis factor	3832	6	FALSE	FALSE	FALSE	TRUE	FALSE	FALSE	FALSE	FALSE	FALSE	TRUE	FALSE	FALSE	Cell membrane	1	12	CHEMBL1201572	ETANERCEPT	TRUE	4	FALSE	KEGG	hsa05322_Systemic_lupus_erythematosus	7	5	0	0	0	5	3870
TNF	ENSG00000232810	tumor necrosis factor	3832	6	FALSE	FALSE	FALSE	TRUE	FALSE	FALSE	FALSE	FALSE	FALSE	TRUE	FALSE	FALSE	Cell membrane	1	12	CHEMBL1201581	INFLIXIMAB	TRUE	4	FALSE	KEGG	hsa05169_Epstein-Barr_virus_infection	7	5	0	0	0	5	3870
TNF	ENSG00000232810	tumor necrosis factor	3832	6	FALSE	FALSE	FALSE	TRUE	FALSE	FALSE	FALSE	FALSE	FALSE	TRUE	FALSE	FALSE	Cell membrane	1	12	CHEMBL1201572	ETANERCEPT	TRUE	4	FALSE	KEGG	hsa04530_Tight_junction	7	5	0	0	0	5	3870
TNF	ENSG00000232810	tumor necrosis factor	3832	6	FALSE	FALSE	FALSE	TRUE	FALSE	FALSE	FALSE	FALSE	FALSE	TRUE	FALSE	FALSE	Cell membrane	1	12	CHEMBL1201831	CERTOLIZUMAB PEGOL	TRUE	4	FALSE	KEGG	hsa04612_Antigen_processing_and_presentation	7	5	0	0	0	5	3870
TNF	ENSG00000232810	tumor necrosis factor	3832	6	FALSE	FALSE	FALSE	TRUE	FALSE	FALSE	FALSE	FALSE	FALSE	TRUE	FALSE	FALSE	Cell membrane	1	12	CHEMBL1201581	INFLIXIMAB	TRUE	4	FALSE	KEGG	hsa05169_Epstein-Barr_virus_infection	7	5	0	0	0	5	3870
TNF	ENSG00000232810	tumor necrosis factor	3832	6	FALSE	FALSE	FALSE	TRUE	FALSE	FALSE	FALSE	FALSE	FALSE	TRUE	FALSE	FALSE	Cell membrane	1	12	CHEMBL1201572	ETANERCEPT	TRUE	4	FALSE	KEGG	hsa04064_NF-kappa_B_signaling_pathway	7	5	0	0	0	5	3870
TNF	ENSG00000232810	tumor necrosis factor	3832	6	FALSE	FALSE	FALSE	TRUE	FALSE	FALSE	FALSE	FALSE	FALSE	TRUE	FALSE	FALSE	Cell membrane	1	12	CHEMBL1201833	GOLIMUMAB	TRUE	4	FALSE	KEGG	hsa04620_Toll-like_receptor_signaling_pathway	7	5	0	0	0	5	3870
TNF	ENSG00000232810	tumor necrosis factor	3832	6	FALSE	FALSE	FALSE	TRUE	FALSE	FALSE	FALSE	FALSE	FALSE	TRUE	FALSE	FALSE	Cell membrane	1	12	CHEMBL1201581	INFLIXIMAB	TRUE	4	FALSE	KEGG	hsa05322_Systemic_lupus_erythematosus	7	5	0	0	0	5	3870
TNF	ENSG00000232810	tumor necrosis factor	3832	6	FALSE	FALSE	FALSE	TRUE	FALSE	FALSE	FALSE	FALSE	FALSE	TRUE	FALSE	FALSE	Cell membrane	1	12	CHEMBL1201580	ADALIMUMAB	TRUE	4	FALSE	KEGG	hsa04064_NF-kappa_B_signaling_pathway	7	5	0	0	0	5	3870
TNF	ENSG00000232810	tumor necrosis factor	3832	6	FALSE	FALSE	FALSE	TRUE	FALSE	FALSE	FALSE	FALSE	FALSE	TRUE	FALSE	FALSE	Cell membrane	1	12	CHEMBL1201833	GOLIMUMAB	TRUE	4	FALSE	KEGG	hsa04530_Tight_junction	7	5	0	0	0	5	3870
TNF	ENSG00000232810	tumor necrosis factor	3832	6	FALSE	FALSE	FALSE	TRUE	FALSE	FALSE	FALSE	FALSE	FALSE	TRUE	FALSE	FALSE	Cell membrane	1	12	CHEMBL1201831	CERTOLIZUMAB PEGOL	TRUE	4	FALSE	KEGG	hsa05322_Systemic_lupus_erythematosus	7	5	0	0	0	5	3870
IL6	ENSG00000136244	interleukin 6	3265	5	FALSE	FALSE	FALSE	TRUE	FALSE	FALSE	FALSE	FALSE	FALSE	FALSE	FALSE	FALSE	Secreted	1	8	CHEMBL2108589	CLAZAKIZUMAB	FALSE	3	FALSE	KEGG	hsa05169_Epstein-Barr_virus_infection	3	1	3	1	0	1	3287.5
IL6	ENSG00000136244	interleukin 6	3265	5	FALSE	FALSE	FALSE	TRUE	FALSE	FALSE	FALSE	FALSE	FALSE	FALSE	FALSE	FALSE	Secreted	1	8	CHEMBL1743070	SILTUXIMAB	TRUE	4	FALSE	KEGG	hsa05169_Epstein-Barr_virus_infection	3	1	3	1	0	1	3287.5
IL6	ENSG00000136244	interleukin 6	3265	5	FALSE	FALSE	FALSE	TRUE	FALSE	FALSE	FALSE	FALSE	FALSE	FALSE	FALSE	FALSE	Secreted	1	8	CHEMBL1743050	OLOKIZUMAB	FALSE	3	FALSE	KEGG	hsa05169_Epstein-Barr_virus_infection	3	1	3	1	0	1	3287.5
IL6	ENSG00000136244	interleukin 6	3265	5	FALSE	FALSE	FALSE	TRUE	FALSE	FALSE	FALSE	FALSE	FALSE	FALSE	FALSE	FALSE	Secreted	1	8	CHEMBL2109613	PF-04236921	FALSE	2	FALSE	KEGG	hsa05169_Epstein-Barr_virus_infection	3	1	3	1	0	1	3287.5
IL6	ENSG00000136244	interleukin 6	3265	5	FALSE	FALSE	FALSE	TRUE	FALSE	FALSE	FALSE	FALSE	FALSE	FALSE	FALSE	FALSE	Secreted	1	8	CHEMBL1743070	SILTUXIMAB	TRUE	4	FALSE	KEGG	hsa05169_Epstein-Barr_virus_infection	3	1	3	1	0	1	3287.5
IL6	ENSG00000136244	interleukin 6	3265	5	FALSE	FALSE	FALSE	TRUE	FALSE	FALSE	FALSE	FALSE	FALSE	FALSE	FALSE	FALSE	Secreted	1	8	CHEMBL2109613	PF-04236921	FALSE	2	FALSE	KEGG	hsa04530_Tight_junction	3	1	3	1	0	1	3287.5
IL6	ENSG00000136244	interleukin 6	3265	5	FALSE	FALSE	FALSE	TRUE	FALSE	FALSE	FALSE	FALSE	FALSE	FALSE	FALSE	FALSE	Secreted	1	8	CHEMBL1743070	SILTUXIMAB	TRUE	4	FALSE	KEGG	hsa04530_Tight_junction	3	1	3	1	0	1	3287.5
IL6	ENSG00000136244	interleukin 6	3265	5	FALSE	FALSE	FALSE	TRUE	FALSE	FALSE	FALSE	FALSE	FALSE	FALSE	FALSE	FALSE	Secreted	1	8	CHEMBL2109613	PF-04236921	FALSE	2	FALSE	KEGG	hsa04620_Toll-like_receptor_signaling_pathway	3	1	3	1	0	1	3287.5
IL6	ENSG00000136244	interleukin 6	3265	5	FALSE	FALSE	FALSE	TRUE	FALSE	FALSE	FALSE	FALSE	FALSE	FALSE	FALSE	FALSE	Secreted	1	8	CHEMBL1743050	OLOKIZUMAB	FALSE	3	FALSE	KEGG	hsa04620_Toll-like_receptor_signaling_pathway	3	1	3	1	0	1	3287.5
IL6	ENSG00000136244	interleukin 6	3265	5	FALSE	FALSE	FALSE	TRUE	FALSE	FALSE	FALSE	FALSE	FALSE	FALSE	FALSE	FALSE	Secreted	1	8	CHEMBL1743071	SIRUKUMAB	FALSE	3	FALSE	KEGG	hsa04620_Toll-like_receptor_signaling_pathway	3	1	3	1	0	1	3287.5
IL6	ENSG00000136244	interleukin 6	3265	5	FALSE	FALSE	FALSE	TRUE	FALSE	FALSE	FALSE	FALSE	FALSE	FALSE	FALSE	FALSE	Secreted	1	8	CHEMBL1743050	OLOKIZUMAB	FALSE	3	FALSE	KEGG	hsa04530_Tight_junction	3	1	3	1	0	1	3287.5
IL6	ENSG00000136244	interleukin 6	3265	5	FALSE	FALSE	FALSE	TRUE	FALSE	FALSE	FALSE	FALSE	FALSE	FALSE	FALSE	FALSE	Secreted	1	8	CHEMBL2108589	CLAZAKIZUMAB	FALSE	3	FALSE	KEGG	hsa04620_Toll-like_receptor_signaling_pathway	3	1	3	1	0	1	3287.5
IL6	ENSG00000136244	interleukin 6	3265	5	FALSE	FALSE	FALSE	TRUE	FALSE	FALSE	FALSE	FALSE	FALSE	FALSE	FALSE	FALSE	Secreted	1	8	CHEMBL1743050	OLOKIZUMAB	FALSE	3	FALSE	KEGG	hsa05169_Epstein-Barr_virus_infection	3	1	3	1	0	1	3287.5
IL6	ENSG00000136244	interleukin 6	3265	5	FALSE	FALSE	FALSE	TRUE	FALSE	FALSE	FALSE	FALSE	FALSE	FALSE	FALSE	FALSE	Secreted	1	8	CHEMBL1743071	SIRUKUMAB	FALSE	3	FALSE	KEGG	hsa04530_Tight_junction	3	1	3	1	0	1	3287.5
IL6	ENSG00000136244	interleukin 6	3265	5	FALSE	FALSE	FALSE	TRUE	FALSE	FALSE	FALSE	FALSE	FALSE	FALSE	FALSE	FALSE	Secreted	1	8	CHEMBL2108589	CLAZAKIZUMAB	FALSE	3	FALSE	KEGG	hsa05169_Epstein-Barr_virus_infection	3	1	3	1	0	1	3287.5
IL6	ENSG00000136244	interleukin 6	3265	5	FALSE	FALSE	FALSE	TRUE	FALSE	FALSE	FALSE	FALSE	FALSE	FALSE	FALSE	FALSE	Secreted	1	8	CHEMBL2108589	CLAZAKIZUMAB	FALSE	3	FALSE	KEGG	hsa04530_Tight_junction	3	1	3	1	0	1	3287.5
IL6	ENSG00000136244	interleukin 6	3265	5	FALSE	FALSE	FALSE	TRUE	FALSE	FALSE	FALSE	FALSE	FALSE	FALSE	FALSE	FALSE	Secreted	1	8	CHEMBL1743071	SIRUKUMAB	FALSE	3	FALSE	KEGG	hsa05169_Epstein-Barr_virus_infection	3	1	3	1	0	1	3287.5
IL6	ENSG00000136244	interleukin 6	3265	5	FALSE	FALSE	FALSE	TRUE	FALSE	FALSE	FALSE	FALSE	FALSE	FALSE	FALSE	FALSE	Secreted	1	8	CHEMBL1743070	SILTUXIMAB	TRUE	4	FALSE	KEGG	hsa04620_Toll-like_receptor_signaling_pathway	3	1	3	1	0	1	3287.5
IL6	ENSG00000136244	interleukin 6	3265	5	FALSE	FALSE	FALSE	TRUE	FALSE	FALSE	FALSE	FALSE	FALSE	FALSE	FALSE	FALSE	Secreted	1	8	CHEMBL2109613	PF-04236921	FALSE	2	FALSE	KEGG	hsa05169_Epstein-Barr_virus_infection	3	1	3	1	0	1	3287.5
IL6	ENSG00000136244	interleukin 6	3265	5	FALSE	FALSE	FALSE	TRUE	FALSE	FALSE	FALSE	FALSE	FALSE	FALSE	FALSE	FALSE	Secreted	1	8	CHEMBL1743071	SIRUKUMAB	FALSE	3	FALSE	KEGG	hsa05169_Epstein-Barr_virus_infection	3	1	3	1	0	1	3287.5
TP53	ENSG00000141510	tumor protein p53	3158	5	FALSE	TRUE	FALSE	FALSE	FALSE	FALSE	FALSE	FALSE	FALSE	FALSE	TRUE	FALSE	Cytoplasm	1	9	CHEMBL2219776	CENERSEN SODIUM	FALSE	2	FALSE	KEGG	hsa05169_Epstein-Barr_virus_infection	1	0	2	3	0	0	3177
TP53	ENSG00000141510	tumor protein p53	3158	5	FALSE	TRUE	FALSE	FALSE	FALSE	FALSE	FALSE	FALSE	FALSE	FALSE	TRUE	FALSE	Cytoplasm	1	9	CHEMBL2402737	IDASANUTLIN	FALSE	3	FALSE	KEGG	hsa05169_Epstein-Barr_virus_infection	1	0	2	3	0	0	3177
TP53	ENSG00000141510	tumor protein p53	3158	5	FALSE	TRUE	FALSE	FALSE	FALSE	FALSE	FALSE	FALSE	FALSE	FALSE	TRUE	FALSE	Cytoplasm	1	9	CHEMBL2108280	CENERSEN	FALSE	2	FALSE	KEGG	hsa05169_Epstein-Barr_virus_infection	1	0	2	3	0	0	3177
TP53	ENSG00000141510	tumor protein p53	3158	5	FALSE	TRUE	FALSE	FALSE	FALSE	FALSE	FALSE	FALSE	FALSE	FALSE	TRUE	FALSE	Cytoplasm	1	9	CHEMBL3186011	EPRENETAPOPT	FALSE	3	FALSE	KEGG	hsa05169_Epstein-Barr_virus_infection	1	0	2	3	0	0	3177
TP53	ENSG00000141510	tumor protein p53	3158	5	FALSE	TRUE	FALSE	FALSE	FALSE	FALSE	FALSE	FALSE	FALSE	FALSE	TRUE	FALSE	Cytoplasm	1	9	CHEMBL3125702	NAVTEMADLIN	FALSE	2	FALSE	KEGG	hsa05169_Epstein-Barr_virus_infection	1	0	2	3	0	0	3177
EGFR	ENSG00000146648	epidermal growth factor receptor	2459	7	TRUE	FALSE	FALSE	TRUE	FALSE	FALSE	FALSE	FALSE	FALSE	FALSE	TRUE	FALSE	Cell membrane	1	77	CHEMBL1201577	CETUXIMAB	TRUE	4	FALSE	KEGG	hsa05322_Systemic_lupus_erythematosus	6	5	0	0	0	5	2562
EGFR	ENSG00000146648	epidermal growth factor receptor	2459	7	TRUE	FALSE	FALSE	TRUE	FALSE	FALSE	FALSE	FALSE	FALSE	FALSE	TRUE	FALSE	Cell membrane	1	77	CHEMBL3989921	NERATINIB MALEATE	TRUE	4	FALSE	KEGG	hsa05169_Epstein-Barr_virus_infection	6	5	0	0	0	5	2562
EGFR	ENSG00000146648	epidermal growth factor receptor	2459	7	TRUE	FALSE	FALSE	TRUE	FALSE	FALSE	FALSE	FALSE	FALSE	FALSE	TRUE	FALSE	Cell membrane	1	77	CHEMBL1201179	LAPATINIB DITOSYLATE	TRUE	4	FALSE	KEGG	hsa04620_Toll-like_receptor_signaling_pathway	6	5	0	0	0	5	2562
EGFR	ENSG00000146648	epidermal growth factor receptor	2459	7	TRUE	FALSE	FALSE	TRUE	FALSE	FALSE	FALSE	FALSE	FALSE	FALSE	TRUE	FALSE	Cell membrane	1	77	CHEMBL3989921	NERATINIB MALEATE	TRUE	4	FALSE	KEGG	hsa04020_Calcium_signaling_pathway	6	5	0	0	0	5	2562
EGFR	ENSG00000146648	epidermal growth factor receptor	2459	7	TRUE	FALSE	FALSE	TRUE	FALSE	FALSE	FALSE	FALSE	FALSE	FALSE	TRUE	FALSE	Cell membrane	1	77	CHEMBL1743047	NECITUMUMAB	TRUE	4	FALSE	KEGG	hsa05169_Epstein-Barr_virus_infection	6	5	0	0	0	5	2562
EGFR	ENSG00000146648	epidermal growth factor receptor	2459	7	TRUE	FALSE	FALSE	TRUE	FALSE	FALSE	FALSE	FALSE	FALSE	FALSE	TRUE	FALSE	Cell membrane	1	77	CHEMBL1201577	CETUXIMAB	TRUE	4	FALSE	KEGG	hsa05169_Epstein-Barr_virus_infection	6	5	0	0	0	5	2562
EGFR	ENSG00000146648	epidermal growth factor receptor	2459	7	TRUE	FALSE	FALSE	TRUE	FALSE	FALSE	FALSE	FALSE	FALSE	FALSE	TRUE	FALSE	Cell membrane	1	77	CHEMBL3989921	NERATINIB MALEATE	TRUE	4	FALSE	KEGG	hsa05322_Systemic_lupus_erythematosus	6	5	0	0	0	5	2562
EGFR	ENSG00000146648	epidermal growth factor receptor	2459	7	TRUE	FALSE	FALSE	TRUE	FALSE	FALSE	FALSE	FALSE	FALSE	FALSE	TRUE	FALSE	Cell membrane	1	77	CHEMBL1201827	PANITUMUMAB	TRUE	4	FALSE	KEGG	hsa05169_Epstein-Barr_virus_infection	6	5	0	0	0	5	2562
EGFR	ENSG00000146648	epidermal growth factor receptor	2459	7	TRUE	FALSE	FALSE	TRUE	FALSE	FALSE	FALSE	FALSE	FALSE	FALSE	TRUE	FALSE	Cell membrane	1	77	CHEMBL1201577	CETUXIMAB	TRUE	4	FALSE	KEGG	hsa04020_Calcium_signaling_pathway	6	5	0	0	0	5	2562
EGFR	ENSG00000146648	epidermal growth factor receptor	2459	7	TRUE	FALSE	FALSE	TRUE	FALSE	FALSE	FALSE	FALSE	FALSE	FALSE	TRUE	FALSE	Cell membrane	1	77	CHEMBL1201179	LAPATINIB DITOSYLATE	TRUE	4	FALSE	KEGG	hsa05322_Systemic_lupus_erythematosus	6	5	0	0	0	5	2562
EGFR	ENSG00000146648	epidermal growth factor receptor	2459	7	TRUE	FALSE	FALSE	TRUE	FALSE	FALSE	FALSE	FALSE	FALSE	FALSE	TRUE	FALSE	Cell membrane	1	77	CHEMBL1201179	LAPATINIB DITOSYLATE	TRUE	4	FALSE	KEGG	hsa05169_Epstein-Barr_virus_infection	6	5	0	0	0	5	2562
EGFR	ENSG00000146648	epidermal growth factor receptor	2459	7	TRUE	FALSE	FALSE	TRUE	FALSE	FALSE	FALSE	FALSE	FALSE	FALSE	TRUE	FALSE	Cell membrane	1	77	CHEMBL1201577	CETUXIMAB	TRUE	4	FALSE	KEGG	hsa04064_NF-kappa_B_signaling_pathway	6	5	0	0	0	5	2562
EGFR	ENSG00000146648	epidermal growth factor receptor	2459	7	TRUE	FALSE	FALSE	TRUE	FALSE	FALSE	FALSE	FALSE	FALSE	FALSE	TRUE	FALSE	Cell membrane	1	77	CHEMBL1743047	NECITUMUMAB	TRUE	4	FALSE	KEGG	hsa05322_Systemic_lupus_erythematosus	6	5	0	0	0	5	2562
EGFR	ENSG00000146648	epidermal growth factor receptor	2459	7	TRUE	FALSE	FALSE	TRUE	FALSE	FALSE	FALSE	FALSE	FALSE	FALSE	TRUE	FALSE	Cell membrane	1	77	CHEMBL1201179	LAPATINIB DITOSYLATE	TRUE	4	FALSE	KEGG	hsa04020_Calcium_signaling_pathway	6	5	0	0	0	5	2562
EGFR	ENSG00000146648	epidermal growth factor receptor	2459	7	TRUE	FALSE	FALSE	TRUE	FALSE	FALSE	FALSE	FALSE	FALSE	FALSE	TRUE	FALSE	Cell membrane	1	77	CHEMBL1201827	PANITUMUMAB	TRUE	4	FALSE	KEGG	hsa05322_Systemic_lupus_erythematosus	6	5	0	0	0	5	2562
EGFR	ENSG00000146648	epidermal growth factor receptor	2459	7	TRUE	FALSE	FALSE	TRUE	FALSE	FALSE	FALSE	FALSE	FALSE	FALSE	TRUE	FALSE	Cell membrane	1	77	CHEMBL1201827	PANITUMUMAB	TRUE	4	FALSE	KEGG	hsa04620_Toll-like_receptor_signaling_pathway	6	5	0	0	0	5	2562
EGFR	ENSG00000146648	epidermal growth factor receptor	2459	7	TRUE	FALSE	FALSE	TRUE	FALSE	FALSE	FALSE	FALSE	FALSE	FALSE	TRUE	FALSE	Cell membrane	1	77	CHEMBL3989921	NERATINIB MALEATE	TRUE	4	FALSE	KEGG	hsa04620_Toll-like_receptor_signaling_pathway	6	5	0	0	0	5	2562
EGFR	ENSG00000146648	epidermal growth factor receptor	2459	7	TRUE	FALSE	FALSE	TRUE	FALSE	FALSE	FALSE	FALSE	FALSE	FALSE	TRUE	FALSE	Cell membrane	1	77	CHEMBL1201179	LAPATINIB DITOSYLATE	TRUE	4	FALSE	KEGG	hsa04064_NF-kappa_B_signaling_pathway	6	5	0	0	0	5	2562
EGFR	ENSG00000146648	epidermal growth factor receptor	2459	7	TRUE	FALSE	FALSE	TRUE	FALSE	FALSE	FALSE	FALSE	FALSE	FALSE	TRUE	FALSE	Cell membrane	1	77	CHEMBL3989921	NERATINIB MALEATE	TRUE	4	FALSE	KEGG	hsa04064_NF-kappa_B_signaling_pathway	6	5	0	0	0	5	2562
EGFR	ENSG00000146648	epidermal growth factor receptor	2459	7	TRUE	FALSE	FALSE	TRUE	FALSE	FALSE	FALSE	FALSE	FALSE	FALSE	TRUE	FALSE	Cell membrane	1	77	CHEMBL1201577	CETUXIMAB	TRUE	4	FALSE	KEGG	hsa04620_Toll-like_receptor_signaling_pathway	6	5	0	0	0	5	2562
EGFR	ENSG00000146648	epidermal growth factor receptor	2459	7	TRUE	FALSE	FALSE	TRUE	FALSE	FALSE	FALSE	FALSE	FALSE	FALSE	TRUE	FALSE	Cell membrane	1	77	CHEMBL1743047	NECITUMUMAB	TRUE	4	FALSE	KEGG	hsa04620_Toll-like_receptor_signaling_pathway	6	5	0	0	0	5	2562
EGFR	ENSG00000146648	epidermal growth factor receptor	2459	7	TRUE	FALSE	FALSE	TRUE	FALSE	FALSE	FALSE	FALSE	FALSE	FALSE	TRUE	FALSE	Cell membrane	1	77	CHEMBL1201827	PANITUMUMAB	TRUE	4	FALSE	KEGG	hsa04020_Calcium_signaling_pathway	6	5	0	0	0	5	2562
EGFR	ENSG00000146648	epidermal growth factor receptor	2459	7	TRUE	FALSE	FALSE	TRUE	FALSE	FALSE	FALSE	FALSE	FALSE	FALSE	TRUE	FALSE	Cell membrane	1	77	CHEMBL1201827	PANITUMUMAB	TRUE	4	FALSE	KEGG	hsa04530_Tight_junction	6	5	0	0	0	5	2562
EGFR	ENSG00000146648	epidermal growth factor receptor	2459	7	TRUE	FALSE	FALSE	TRUE	FALSE	FALSE	FALSE	FALSE	FALSE	FALSE	TRUE	FALSE	Cell membrane	1	77	CHEMBL3989921	NERATINIB MALEATE	TRUE	4	FALSE	KEGG	hsa04530_Tight_junction	6	5	0	0	0	5	2562
EGFR	ENSG00000146648	epidermal growth factor receptor	2459	7	TRUE	FALSE	FALSE	TRUE	FALSE	FALSE	FALSE	FALSE	FALSE	FALSE	TRUE	FALSE	Cell membrane	1	77	CHEMBL1201827	PANITUMUMAB	TRUE	4	FALSE	KEGG	hsa04064_NF-kappa_B_signaling_pathway	6	5	0	0	0	5	2562
EGFR	ENSG00000146648	epidermal growth factor receptor	2459	7	TRUE	FALSE	FALSE	TRUE	FALSE	FALSE	FALSE	FALSE	FALSE	FALSE	TRUE	FALSE	Cell membrane	1	77	CHEMBL1201179	LAPATINIB DITOSYLATE	TRUE	4	FALSE	KEGG	hsa04530_Tight_junction	6	5	0	0	0	5	2562
EGFR	ENSG00000146648	epidermal growth factor receptor	2459	7	TRUE	FALSE	FALSE	TRUE	FALSE	FALSE	FALSE	FALSE	FALSE	FALSE	TRUE	FALSE	Cell membrane	1	77	CHEMBL1743047	NECITUMUMAB	TRUE	4	FALSE	KEGG	hsa04020_Calcium_signaling_pathway	6	5	0	0	0	5	2562
EGFR	ENSG00000146648	epidermal growth factor receptor	2459	7	TRUE	FALSE	FALSE	TRUE	FALSE	FALSE	FALSE	FALSE	FALSE	FALSE	TRUE	FALSE	Cell membrane	1	77	CHEMBL1743047	NECITUMUMAB	TRUE	4	FALSE	KEGG	hsa04064_NF-kappa_B_signaling_pathway	6	5	0	0	0	5	2562
EGFR	ENSG00000146648	epidermal growth factor receptor	2459	7	TRUE	FALSE	FALSE	TRUE	FALSE	FALSE	FALSE	FALSE	FALSE	FALSE	TRUE	FALSE	Cell membrane	1	77	CHEMBL1201577	CETUXIMAB	TRUE	4	FALSE	KEGG	hsa04530_Tight_junction	6	5	0	0	0	5	2562
EGFR	ENSG00000146648	epidermal growth factor receptor	2459	7	TRUE	FALSE	FALSE	TRUE	FALSE	FALSE	FALSE	FALSE	FALSE	FALSE	TRUE	FALSE	Cell membrane	1	77	CHEMBL1743047	NECITUMUMAB	TRUE	4	FALSE	KEGG	hsa04530_Tight_junction	6	5	0	0	0	5	2562
CD40LG	ENSG00000102245	CD40 ligand	2470	4	FALSE	FALSE	FALSE	FALSE	TRUE	FALSE	FALSE	FALSE	FALSE	FALSE	TRUE	FALSE	Cell membrane	0	5	CHEMBL2109478	DAPIROLIZUMAB PEGOL	FALSE	3	FALSE	KEGG	hsa05169_Epstein-Barr_virus_infection	5	0	2	3	0	0	2490
CD40LG	ENSG00000102245	CD40 ligand	2470	4	FALSE	FALSE	FALSE	FALSE	TRUE	FALSE	FALSE	FALSE	FALSE	FALSE	TRUE	FALSE	Cell membrane	0	5	CHEMBL4594331	DAZODALIBEP	FALSE	2	FALSE	KEGG	hsa04064_NF-kappa_B_signaling_pathway	5	0	2	3	0	0	2490
CD40LG	ENSG00000102245	CD40 ligand	2470	4	FALSE	FALSE	FALSE	FALSE	TRUE	FALSE	FALSE	FALSE	FALSE	FALSE	TRUE	FALSE	Cell membrane	0	5	CHEMBL4594331	DAZODALIBEP	FALSE	2	FALSE	KEGG	hsa04620_Toll-like_receptor_signaling_pathway	5	0	2	3	0	0	2490
CD40LG	ENSG00000102245	CD40 ligand	2470	4	FALSE	FALSE	FALSE	FALSE	TRUE	FALSE	FALSE	FALSE	FALSE	FALSE	TRUE	FALSE	Cell membrane	0	5	CHEMBL4594460	TEGOPRUBART	FALSE	2	FALSE	KEGG	hsa04620_Toll-like_receptor_signaling_pathway	5	0	2	3	0	0	2490
CD40LG	ENSG00000102245	CD40 ligand	2470	4	FALSE	FALSE	FALSE	FALSE	TRUE	FALSE	FALSE	FALSE	FALSE	FALSE	TRUE	FALSE	Cell membrane	0	5	CHEMBL4594331	DAZODALIBEP	FALSE	2	FALSE	KEGG	hsa05169_Epstein-Barr_virus_infection	5	0	2	3	0	0	2490
CD40LG	ENSG00000102245	CD40 ligand	2470	4	FALSE	FALSE	FALSE	FALSE	TRUE	FALSE	FALSE	FALSE	FALSE	FALSE	TRUE	FALSE	Cell membrane	0	5	CHEMBL4594460	TEGOPRUBART	FALSE	2	FALSE	KEGG	hsa04620_Toll-like_receptor_signaling_pathway	5	0	2	3	0	0	2490
CD40LG	ENSG00000102245	CD40 ligand	2470	4	FALSE	FALSE	FALSE	FALSE	TRUE	FALSE	FALSE	FALSE	FALSE	FALSE	TRUE	FALSE	Cell membrane	0	5	CHEMBL4594331	DAZODALIBEP	FALSE	2	FALSE	KEGG	hsa04620_Toll-like_receptor_signaling_pathway	5	0	2	3	0	0	2490
CD40LG	ENSG00000102245	CD40 ligand	2470	4	FALSE	FALSE	FALSE	FALSE	TRUE	FALSE	FALSE	FALSE	FALSE	FALSE	TRUE	FALSE	Cell membrane	0	5	CHEMBL4298212	RAVAGALIMAB	FALSE	2	FALSE	KEGG	hsa04620_Toll-like_receptor_signaling_pathway	5	0	2	3	0	0	2490
CD40LG	ENSG00000102245	CD40 ligand	2470	4	FALSE	FALSE	FALSE	FALSE	TRUE	FALSE	FALSE	FALSE	FALSE	FALSE	TRUE	FALSE	Cell membrane	0	5	CHEMBL2109478	DAPIROLIZUMAB PEGOL	FALSE	3	FALSE	KEGG	hsa04620_Toll-like_receptor_signaling_pathway	5	0	2	3	0	0	2490
CD40LG	ENSG00000102245	CD40 ligand	2470	4	FALSE	FALSE	FALSE	FALSE	TRUE	FALSE	FALSE	FALSE	FALSE	FALSE	TRUE	FALSE	Cell membrane	0	5	CHEMBL2108767	RUPLIZUMAB	FALSE	3	FALSE	KEGG	hsa04620_Toll-like_receptor_signaling_pathway	5	0	2	3	0	0	2490
CD40LG	ENSG00000102245	CD40 ligand	2470	4	FALSE	FALSE	FALSE	FALSE	TRUE	FALSE	FALSE	FALSE	FALSE	FALSE	TRUE	FALSE	Cell membrane	0	5	CHEMBL4298212	RAVAGALIMAB	FALSE	2	FALSE	KEGG	hsa04530_Tight_junction	5	0	2	3	0	0	2490
CD40LG	ENSG00000102245	CD40 ligand	2470	4	FALSE	FALSE	FALSE	FALSE	TRUE	FALSE	FALSE	FALSE	FALSE	FALSE	TRUE	FALSE	Cell membrane	0	5	CHEMBL4594331	DAZODALIBEP	FALSE	2	FALSE	KEGG	hsa04530_Tight_junction	5	0	2	3	0	0	2490
CD40LG	ENSG00000102245	CD40 ligand	2470	4	FALSE	FALSE	FALSE	FALSE	TRUE	FALSE	FALSE	FALSE	FALSE	FALSE	TRUE	FALSE	Cell membrane	0	5	CHEMBL4594460	TEGOPRUBART	FALSE	2	FALSE	KEGG	hsa04530_Tight_junction	5	0	2	3	0	0	2490
CD40LG	ENSG00000102245	CD40 ligand	2470	4	FALSE	FALSE	FALSE	FALSE	TRUE	FALSE	FALSE	FALSE	FALSE	FALSE	TRUE	FALSE	Cell membrane	0	5	CHEMBL4298212	RAVAGALIMAB	FALSE	2	FALSE	KEGG	hsa04620_Toll-like_receptor_signaling_pathway	5	0	2	3	0	0	2490
CD40LG	ENSG00000102245	CD40 ligand	2470	4	FALSE	FALSE	FALSE	FALSE	TRUE	FALSE	FALSE	FALSE	FALSE	FALSE	TRUE	FALSE	Cell membrane	0	5	CHEMBL2108767	RUPLIZUMAB	FALSE	3	FALSE	KEGG	hsa04530_Tight_junction	5	0	2	3	0	0	2490
CD40LG	ENSG00000102245	CD40 ligand	2470	4	FALSE	FALSE	FALSE	FALSE	TRUE	FALSE	FALSE	FALSE	FALSE	FALSE	TRUE	FALSE	Cell membrane	0	5	CHEMBL4298212	RAVAGALIMAB	FALSE	2	FALSE	KEGG	hsa04064_NF-kappa_B_signaling_pathway	5	0	2	3	0	0	2490
CD40LG	ENSG00000102245	CD40 ligand	2470	4	FALSE	FALSE	FALSE	FALSE	TRUE	FALSE	FALSE	FALSE	FALSE	FALSE	TRUE	FALSE	Cell membrane	0	5	CHEMBL2109478	DAPIROLIZUMAB PEGOL	FALSE	3	FALSE	KEGG	hsa04064_NF-kappa_B_signaling_pathway	5	0	2	3	0	0	2490
CD40LG	ENSG00000102245	CD40 ligand	2470	4	FALSE	FALSE	FALSE	FALSE	TRUE	FALSE	FALSE	FALSE	FALSE	FALSE	TRUE	FALSE	Cell membrane	0	5	CHEMBL4594460	TEGOPRUBART	FALSE	2	FALSE	KEGG	hsa04530_Tight_junction	5	0	2	3	0	0	2490
CD40LG	ENSG00000102245	CD40 ligand	2470	4	FALSE	FALSE	FALSE	FALSE	TRUE	FALSE	FALSE	FALSE	FALSE	FALSE	TRUE	FALSE	Cell membrane	0	5	CHEMBL4594460	TEGOPRUBART	FALSE	2	FALSE	KEGG	hsa05322_Systemic_lupus_erythematosus	5	0	2	3	0	0	2490
CD40LG	ENSG00000102245	CD40 ligand	2470	4	FALSE	FALSE	FALSE	FALSE	TRUE	FALSE	FALSE	FALSE	FALSE	FALSE	TRUE	FALSE	Cell membrane	0	5	CHEMBL2109478	DAPIROLIZUMAB PEGOL	FALSE	3	FALSE	KEGG	hsa04620_Toll-like_receptor_signaling_pathway	5	0	2	3	0	0	2490
CD40LG	ENSG00000102245	CD40 ligand	2470	4	FALSE	FALSE	FALSE	FALSE	TRUE	FALSE	FALSE	FALSE	FALSE	FALSE	TRUE	FALSE	Cell membrane	0	5	CHEMBL2108767	RUPLIZUMAB	FALSE	3	FALSE	KEGG	hsa04620_Toll-like_receptor_signaling_pathway	5	0	2	3	0	0	2490
CD40LG	ENSG00000102245	CD40 ligand	2470	4	FALSE	FALSE	FALSE	FALSE	TRUE	FALSE	FALSE	FALSE	FALSE	FALSE	TRUE	FALSE	Cell membrane	0	5	CHEMBL2108767	RUPLIZUMAB	FALSE	3	FALSE	KEGG	hsa05322_Systemic_lupus_erythematosus	5	0	2	3	0	0	2490
CD40LG	ENSG00000102245	CD40 ligand	2470	4	FALSE	FALSE	FALSE	FALSE	TRUE	FALSE	FALSE	FALSE	FALSE	FALSE	TRUE	FALSE	Cell membrane	0	5	CHEMBL4594460	TEGOPRUBART	FALSE	2	FALSE	KEGG	hsa04064_NF-kappa_B_signaling_pathway	5	0	2	3	0	0	2490
CD40LG	ENSG00000102245	CD40 ligand	2470	4	FALSE	FALSE	FALSE	FALSE	TRUE	FALSE	FALSE	FALSE	FALSE	FALSE	TRUE	FALSE	Cell membrane	0	5	CHEMBL4298212	RAVAGALIMAB	FALSE	2	FALSE	KEGG	hsa04530_Tight_junction	5	0	2	3	0	0	2490
CD40LG	ENSG00000102245	CD40 ligand	2470	4	FALSE	FALSE	FALSE	FALSE	TRUE	FALSE	FALSE	FALSE	FALSE	FALSE	TRUE	FALSE	Cell membrane	0	5	CHEMBL2109478	DAPIROLIZUMAB PEGOL	FALSE	3	FALSE	KEGG	hsa04530_Tight_junction	5	0	2	3	0	0	2490
CD40LG	ENSG00000102245	CD40 ligand	2470	4	FALSE	FALSE	FALSE	FALSE	TRUE	FALSE	FALSE	FALSE	FALSE	FALSE	TRUE	FALSE	Cell membrane	0	5	CHEMBL2109478	DAPIROLIZUMAB PEGOL	FALSE	3	FALSE	KEGG	hsa05322_Systemic_lupus_erythematosus	5	0	2	3	0	0	2490
CD40LG	ENSG00000102245	CD40 ligand	2470	4	FALSE	FALSE	FALSE	FALSE	TRUE	FALSE	FALSE	FALSE	FALSE	FALSE	TRUE	FALSE	Cell membrane	0	5	CHEMBL4298212	RAVAGALIMAB	FALSE	2	FALSE	KEGG	hsa05322_Systemic_lupus_erythematosus	5	0	2	3	0	0	2490
CD40LG	ENSG00000102245	CD40 ligand	2470	4	FALSE	FALSE	FALSE	FALSE	TRUE	FALSE	FALSE	FALSE	FALSE	FALSE	TRUE	FALSE	Cell membrane	0	5	CHEMBL4594331	DAZODALIBEP	FALSE	2	FALSE	KEGG	hsa05322_Systemic_lupus_erythematosus	5	0	2	3	0	0	2490
CD40LG	ENSG00000102245	CD40 ligand	2470	4	FALSE	FALSE	FALSE	FALSE	TRUE	FALSE	FALSE	FALSE	FALSE	FALSE	TRUE	FALSE	Cell membrane	0	5	CHEMBL2109478	DAPIROLIZUMAB PEGOL	FALSE	3	FALSE	KEGG	hsa04530_Tight_junction	5	0	2	3	0	0	2490
CD40LG	ENSG00000102245	CD40 ligand	2470	4	FALSE	FALSE	FALSE	FALSE	TRUE	FALSE	FALSE	FALSE	FALSE	FALSE	TRUE	FALSE	Cell membrane	0	5	CHEMBL4594331	DAZODALIBEP	FALSE	2	FALSE	KEGG	hsa04530_Tight_junction	5	0	2	3	0	0	2490
CD40LG	ENSG00000102245	CD40 ligand	2470	4	FALSE	FALSE	FALSE	FALSE	TRUE	FALSE	FALSE	FALSE	FALSE	FALSE	TRUE	FALSE	Cell membrane	0	5	CHEMBL4594331	DAZODALIBEP	FALSE	2	FALSE	KEGG	hsa04064_NF-kappa_B_signaling_pathway	5	0	2	3	0	0	2490
CD40LG	ENSG00000102245	CD40 ligand	2470	4	FALSE	FALSE	FALSE	FALSE	TRUE	FALSE	FALSE	FALSE	FALSE	FALSE	TRUE	FALSE	Cell membrane	0	5	CHEMBL4298212	RAVAGALIMAB	FALSE	2	FALSE	KEGG	hsa04064_NF-kappa_B_signaling_pathway	5	0	2	3	0	0	2490
CD40LG	ENSG00000102245	CD40 ligand	2470	4	FALSE	FALSE	FALSE	FALSE	TRUE	FALSE	FALSE	FALSE	FALSE	FALSE	TRUE	FALSE	Cell membrane	0	5	CHEMBL2108767	RUPLIZUMAB	FALSE	3	FALSE	KEGG	hsa04530_Tight_junction	5	0	2	3	0	0	2490
CD40LG	ENSG00000102245	CD40 ligand	2470	4	FALSE	FALSE	FALSE	FALSE	TRUE	FALSE	FALSE	FALSE	FALSE	FALSE	TRUE	FALSE	Cell membrane	0	5	CHEMBL2109478	DAPIROLIZUMAB PEGOL	FALSE	3	FALSE	KEGG	hsa04064_NF-kappa_B_signaling_pathway	5	0	2	3	0	0	2490
CD40LG	ENSG00000102245	CD40 ligand	2470	4	FALSE	FALSE	FALSE	FALSE	TRUE	FALSE	FALSE	FALSE	FALSE	FALSE	TRUE	FALSE	Cell membrane	0	5	CHEMBL4594460	TEGOPRUBART	FALSE	2	FALSE	KEGG	hsa04064_NF-kappa_B_signaling_pathway	5	0	2	3	0	0	2490
CD40LG	ENSG00000102245	CD40 ligand	2470	4	FALSE	FALSE	FALSE	FALSE	TRUE	FALSE	FALSE	FALSE	FALSE	FALSE	TRUE	FALSE	Cell membrane	0	5	CHEMBL2108767	RUPLIZUMAB	FALSE	3	FALSE	KEGG	hsa04064_NF-kappa_B_signaling_pathway	5	0	2	3	0	0	2490
CD40LG	ENSG00000102245	CD40 ligand	2470	4	FALSE	FALSE	FALSE	FALSE	TRUE	FALSE	FALSE	FALSE	FALSE	FALSE	TRUE	FALSE	Cell membrane	0	5	CHEMBL2108767	RUPLIZUMAB	FALSE	3	FALSE	KEGG	hsa05169_Epstein-Barr_virus_infection	5	0	2	3	0	0	2490
CD40LG	ENSG00000102245	CD40 ligand	2470	4	FALSE	FALSE	FALSE	FALSE	TRUE	FALSE	FALSE	FALSE	FALSE	FALSE	TRUE	FALSE	Cell membrane	0	5	CHEMBL4594460	TEGOPRUBART	FALSE	2	FALSE	KEGG	hsa05169_Epstein-Barr_virus_infection	5	0	2	3	0	0	2490
CD40LG	ENSG00000102245	CD40 ligand	2470	4	FALSE	FALSE	FALSE	FALSE	TRUE	FALSE	FALSE	FALSE	FALSE	FALSE	TRUE	FALSE	Cell membrane	0	5	CHEMBL4298212	RAVAGALIMAB	FALSE	2	FALSE	KEGG	hsa05169_Epstein-Barr_virus_infection	5	0	2	3	0	0	2490
CD40LG	ENSG00000102245	CD40 ligand	2470	4	FALSE	FALSE	FALSE	FALSE	TRUE	FALSE	FALSE	FALSE	FALSE	FALSE	TRUE	FALSE	Cell membrane	0	5	CHEMBL4298212	RAVAGALIMAB	FALSE	2	FALSE	KEGG	hsa05169_Epstein-Barr_virus_infection	5	0	2	3	0	0	2490
CD40LG	ENSG00000102245	CD40 ligand	2470	4	FALSE	FALSE	FALSE	FALSE	TRUE	FALSE	FALSE	FALSE	FALSE	FALSE	TRUE	FALSE	Cell membrane	0	5	CHEMBL4594460	TEGOPRUBART	FALSE	2	FALSE	KEGG	hsa05169_Epstein-Barr_virus_infection	5	0	2	3	0	0	2490
CD40LG	ENSG00000102245	CD40 ligand	2470	4	FALSE	FALSE	FALSE	FALSE	TRUE	FALSE	FALSE	FALSE	FALSE	FALSE	TRUE	FALSE	Cell membrane	0	5	CHEMBL4594331	DAZODALIBEP	FALSE	2	FALSE	KEGG	hsa05169_Epstein-Barr_virus_infection	5	0	2	3	0	0	2490
CD40LG	ENSG00000102245	CD40 ligand	2470	4	FALSE	FALSE	FALSE	FALSE	TRUE	FALSE	FALSE	FALSE	FALSE	FALSE	TRUE	FALSE	Cell membrane	0	5	CHEMBL2108767	RUPLIZUMAB	FALSE	3	FALSE	KEGG	hsa04064_NF-kappa_B_signaling_pathway	5	0	2	3	0	0	2490
CD40LG	ENSG00000102245	CD40 ligand	2470	4	FALSE	FALSE	FALSE	FALSE	TRUE	FALSE	FALSE	FALSE	FALSE	FALSE	TRUE	FALSE	Cell membrane	0	5	CHEMBL2108767	RUPLIZUMAB	FALSE	3	FALSE	KEGG	hsa05169_Epstein-Barr_virus_infection	5	0	2	3	0	0	2490
CD40LG	ENSG00000102245	CD40 ligand	2470	4	FALSE	FALSE	FALSE	FALSE	TRUE	FALSE	FALSE	FALSE	FALSE	FALSE	TRUE	FALSE	Cell membrane	0	5	CHEMBL2109478	DAPIROLIZUMAB PEGOL	FALSE	3	FALSE	KEGG	hsa05169_Epstein-Barr_virus_infection	5	0	2	3	0	0	2490
AKT1	ENSG00000142208	AKT serine/threonine kinase 1	2295	6	FALSE	TRUE	FALSE	FALSE	FALSE	FALSE	FALSE	FALSE	FALSE	FALSE	FALSE	FALSE	Cytoplasm	1	14	CHEMBL3137336	UPROSERTIB	FALSE	2	FALSE	KEGG	hsa05169_Epstein-Barr_virus_infection	3	1	1	3	0	1	2323.5
AKT1	ENSG00000142208	AKT serine/threonine kinase 1	2295	6	FALSE	TRUE	FALSE	FALSE	FALSE	FALSE	FALSE	FALSE	FALSE	FALSE	FALSE	FALSE	Cytoplasm	1	14	CHEMBL2325741	CAPIVASERTIB	TRUE	4	FALSE	KEGG	hsa05169_Epstein-Barr_virus_infection	3	1	1	3	0	1	2323.5
AKT1	ENSG00000142208	AKT serine/threonine kinase 1	2295	6	FALSE	TRUE	FALSE	FALSE	FALSE	FALSE	FALSE	FALSE	FALSE	FALSE	FALSE	FALSE	Cytoplasm	1	14	CHEMBL2177390	IPATASERTIB	FALSE	3	FALSE	KEGG	hsa05169_Epstein-Barr_virus_infection	3	1	1	3	0	1	2323.5
AKT1	ENSG00000142208	AKT serine/threonine kinase 1	2295	6	FALSE	TRUE	FALSE	FALSE	FALSE	FALSE	FALSE	FALSE	FALSE	FALSE	FALSE	FALSE	Cytoplasm	1	14	CHEMBL2325741	CAPIVASERTIB	TRUE	4	FALSE	KEGG	hsa04620_Toll-like_receptor_signaling_pathway	3	1	1	3	0	1	2323.5
AKT1	ENSG00000142208	AKT serine/threonine kinase 1	2295	6	FALSE	TRUE	FALSE	FALSE	FALSE	FALSE	FALSE	FALSE	FALSE	FALSE	FALSE	FALSE	Cytoplasm	1	14	CHEMBL2219422	AFURESERTIB	FALSE	2	FALSE	KEGG	hsa05169_Epstein-Barr_virus_infection	3	1	1	3	0	1	2323.5
AKT1	ENSG00000142208	AKT serine/threonine kinase 1	2295	6	FALSE	TRUE	FALSE	FALSE	FALSE	FALSE	FALSE	FALSE	FALSE	FALSE	FALSE	FALSE	Cytoplasm	1	14	CHEMBL1079175	MK-2206	FALSE	2	FALSE	KEGG	hsa05169_Epstein-Barr_virus_infection	3	1	1	3	0	1	2323.5
AKT1	ENSG00000142208	AKT serine/threonine kinase 1	2295	6	FALSE	TRUE	FALSE	FALSE	FALSE	FALSE	FALSE	FALSE	FALSE	FALSE	FALSE	FALSE	Cytoplasm	1	14	CHEMBL2219422	AFURESERTIB	FALSE	2	FALSE	KEGG	hsa04620_Toll-like_receptor_signaling_pathway	3	1	1	3	0	1	2323.5
AKT1	ENSG00000142208	AKT serine/threonine kinase 1	2295	6	FALSE	TRUE	FALSE	FALSE	FALSE	FALSE	FALSE	FALSE	FALSE	FALSE	FALSE	FALSE	Cytoplasm	1	14	CHEMBL2219422	AFURESERTIB	FALSE	2	FALSE	KEGG	hsa04530_Tight_junction	3	1	1	3	0	1	2323.5
AKT1	ENSG00000142208	AKT serine/threonine kinase 1	2295	6	FALSE	TRUE	FALSE	FALSE	FALSE	FALSE	FALSE	FALSE	FALSE	FALSE	FALSE	FALSE	Cytoplasm	1	14	CHEMBL2219422	AFURESERTIB	FALSE	2	FALSE	KEGG	hsa05169_Epstein-Barr_virus_infection	3	1	1	3	0	1	2323.5
AKT1	ENSG00000142208	AKT serine/threonine kinase 1	2295	6	FALSE	TRUE	FALSE	FALSE	FALSE	FALSE	FALSE	FALSE	FALSE	FALSE	FALSE	FALSE	Cytoplasm	1	14	CHEMBL2177390	IPATASERTIB	FALSE	3	FALSE	KEGG	hsa05169_Epstein-Barr_virus_infection	3	1	1	3	0	1	2323.5
AKT1	ENSG00000142208	AKT serine/threonine kinase 1	2295	6	FALSE	TRUE	FALSE	FALSE	FALSE	FALSE	FALSE	FALSE	FALSE	FALSE	FALSE	FALSE	Cytoplasm	1	14	CHEMBL2177390	IPATASERTIB	FALSE	3	FALSE	KEGG	hsa04620_Toll-like_receptor_signaling_pathway	3	1	1	3	0	1	2323.5
AKT1	ENSG00000142208	AKT serine/threonine kinase 1	2295	6	FALSE	TRUE	FALSE	FALSE	FALSE	FALSE	FALSE	FALSE	FALSE	FALSE	FALSE	FALSE	Cytoplasm	1	14	CHEMBL1079175	MK-2206	FALSE	2	FALSE	KEGG	hsa04620_Toll-like_receptor_signaling_pathway	3	1	1	3	0	1	2323.5
AKT1	ENSG00000142208	AKT serine/threonine kinase 1	2295	6	FALSE	TRUE	FALSE	FALSE	FALSE	FALSE	FALSE	FALSE	FALSE	FALSE	FALSE	FALSE	Cytoplasm	1	14	CHEMBL3137336	UPROSERTIB	FALSE	2	FALSE	KEGG	hsa04530_Tight_junction	3	1	1	3	0	1	2323.5
AKT1	ENSG00000142208	AKT serine/threonine kinase 1	2295	6	FALSE	TRUE	FALSE	FALSE	FALSE	FALSE	FALSE	FALSE	FALSE	FALSE	FALSE	FALSE	Cytoplasm	1	14	CHEMBL3137336	UPROSERTIB	FALSE	2	FALSE	KEGG	hsa04620_Toll-like_receptor_signaling_pathway	3	1	1	3	0	1	2323.5
AKT1	ENSG00000142208	AKT serine/threonine kinase 1	2295	6	FALSE	TRUE	FALSE	FALSE	FALSE	FALSE	FALSE	FALSE	FALSE	FALSE	FALSE	FALSE	Cytoplasm	1	14	CHEMBL2325741	CAPIVASERTIB	TRUE	4	FALSE	KEGG	hsa04530_Tight_junction	3	1	1	3	0	1	2323.5
AKT1	ENSG00000142208	AKT serine/threonine kinase 1	2295	6	FALSE	TRUE	FALSE	FALSE	FALSE	FALSE	FALSE	FALSE	FALSE	FALSE	FALSE	FALSE	Cytoplasm	1	14	CHEMBL3137336	UPROSERTIB	FALSE	2	FALSE	KEGG	hsa05169_Epstein-Barr_virus_infection	3	1	1	3	0	1	2323.5
AKT1	ENSG00000142208	AKT serine/threonine kinase 1	2295	6	FALSE	TRUE	FALSE	FALSE	FALSE	FALSE	FALSE	FALSE	FALSE	FALSE	FALSE	FALSE	Cytoplasm	1	14	CHEMBL1079175	MK-2206	FALSE	2	FALSE	KEGG	hsa04530_Tight_junction	3	1	1	3	0	1	2323.5
AKT1	ENSG00000142208	AKT serine/threonine kinase 1	2295	6	FALSE	TRUE	FALSE	FALSE	FALSE	FALSE	FALSE	FALSE	FALSE	FALSE	FALSE	FALSE	Cytoplasm	1	14	CHEMBL2177390	IPATASERTIB	FALSE	3	FALSE	KEGG	hsa04530_Tight_junction	3	1	1	3	0	1	2323.5
AKT1	ENSG00000142208	AKT serine/threonine kinase 1	2295	6	FALSE	TRUE	FALSE	FALSE	FALSE	FALSE	FALSE	FALSE	FALSE	FALSE	FALSE	FALSE	Cytoplasm	1	14	CHEMBL1079175	MK-2206	FALSE	2	FALSE	KEGG	hsa05169_Epstein-Barr_virus_infection	3	1	1	3	0	1	2323.5
AKT1	ENSG00000142208	AKT serine/threonine kinase 1	2295	6	FALSE	TRUE	FALSE	FALSE	FALSE	FALSE	FALSE	FALSE	FALSE	FALSE	FALSE	FALSE	Cytoplasm	1	14	CHEMBL2325741	CAPIVASERTIB	TRUE	4	FALSE	KEGG	hsa05169_Epstein-Barr_virus_infection	3	1	1	3	0	1	2323.5
PIK3CA	ENSG00000121879	phosphatidylinositol-4,5-bisphosphate 3-kinase catalytic subunit alpha	2252	5	TRUE	FALSE	FALSE	FALSE	FALSE	FALSE	FALSE	FALSE	FALSE	FALSE	FALSE	FALSE	Cytosol	1	31	CHEMBL2017974	BUPARLISIB	FALSE	3	FALSE	KEGG	hsa04620_Toll-like_receptor_signaling_pathway	3	3	2	0	0	3	2301
PIK3CA	ENSG00000121879	phosphatidylinositol-4,5-bisphosphate 3-kinase catalytic subunit alpha	2252	5	TRUE	FALSE	FALSE	FALSE	FALSE	FALSE	FALSE	FALSE	FALSE	FALSE	FALSE	FALSE	Cytosol	1	31	CHEMBL3218576	COPANLISIB	TRUE	4	FALSE	KEGG	hsa05169_Epstein-Barr_virus_infection	3	3	2	0	0	3	2301
PIK3CA	ENSG00000121879	phosphatidylinositol-4,5-bisphosphate 3-kinase catalytic subunit alpha	2252	5	TRUE	FALSE	FALSE	FALSE	FALSE	FALSE	FALSE	FALSE	FALSE	FALSE	FALSE	FALSE	Cytosol	1	31	CHEMBL2017974	BUPARLISIB	FALSE	3	FALSE	KEGG	hsa05169_Epstein-Barr_virus_infection	3	3	2	0	0	3	2301
PIK3CA	ENSG00000121879	phosphatidylinositol-4,5-bisphosphate 3-kinase catalytic subunit alpha	2252	5	TRUE	FALSE	FALSE	FALSE	FALSE	FALSE	FALSE	FALSE	FALSE	FALSE	FALSE	FALSE	Cytosol	1	31	CHEMBL3218576	COPANLISIB	TRUE	4	FALSE	KEGG	hsa05169_Epstein-Barr_virus_infection	3	3	2	0	0	3	2301
PIK3CA	ENSG00000121879	phosphatidylinositol-4,5-bisphosphate 3-kinase catalytic subunit alpha	2252	5	TRUE	FALSE	FALSE	FALSE	FALSE	FALSE	FALSE	FALSE	FALSE	FALSE	FALSE	FALSE	Cytosol	1	31	CHEMBL3545068	COPANLISIB HYDROCHLORIDE	TRUE	4	FALSE	KEGG	hsa05169_Epstein-Barr_virus_infection	3	3	2	0	0	3	2301
PIK3CA	ENSG00000121879	phosphatidylinositol-4,5-bisphosphate 3-kinase catalytic subunit alpha	2252	5	TRUE	FALSE	FALSE	FALSE	FALSE	FALSE	FALSE	FALSE	FALSE	FALSE	FALSE	FALSE	Cytosol	1	31	CHEMBL1879463	DACTOLISIB	FALSE	3	FALSE	KEGG	hsa04620_Toll-like_receptor_signaling_pathway	3	3	2	0	0	3	2301
PIK3CA	ENSG00000121879	phosphatidylinositol-4,5-bisphosphate 3-kinase catalytic subunit alpha	2252	5	TRUE	FALSE	FALSE	FALSE	FALSE	FALSE	FALSE	FALSE	FALSE	FALSE	FALSE	FALSE	Cytosol	1	31	CHEMBL2396661	ALPELISIB	TRUE	4	FALSE	KEGG	hsa04620_Toll-like_receptor_signaling_pathway	3	3	2	0	0	3	2301
PIK3CA	ENSG00000121879	phosphatidylinositol-4,5-bisphosphate 3-kinase catalytic subunit alpha	2252	5	TRUE	FALSE	FALSE	FALSE	FALSE	FALSE	FALSE	FALSE	FALSE	FALSE	FALSE	FALSE	Cytosol	1	31	CHEMBL3545068	COPANLISIB HYDROCHLORIDE	TRUE	4	FALSE	KEGG	hsa04620_Toll-like_receptor_signaling_pathway	3	3	2	0	0	3	2301
PIK3CA	ENSG00000121879	phosphatidylinositol-4,5-bisphosphate 3-kinase catalytic subunit alpha	2252	5	TRUE	FALSE	FALSE	FALSE	FALSE	FALSE	FALSE	FALSE	FALSE	FALSE	FALSE	FALSE	Cytosol	1	31	CHEMBL3218576	COPANLISIB	TRUE	4	FALSE	KEGG	hsa04620_Toll-like_receptor_signaling_pathway	3	3	2	0	0	3	2301
PIK3CA	ENSG00000121879	phosphatidylinositol-4,5-bisphosphate 3-kinase catalytic subunit alpha	2252	5	TRUE	FALSE	FALSE	FALSE	FALSE	FALSE	FALSE	FALSE	FALSE	FALSE	FALSE	FALSE	Cytosol	1	31	CHEMBL1879463	DACTOLISIB	FALSE	3	FALSE	KEGG	hsa05169_Epstein-Barr_virus_infection	3	3	2	0	0	3	2301
PIK3CA	ENSG00000121879	phosphatidylinositol-4,5-bisphosphate 3-kinase catalytic subunit alpha	2252	5	TRUE	FALSE	FALSE	FALSE	FALSE	FALSE	FALSE	FALSE	FALSE	FALSE	FALSE	FALSE	Cytosol	1	31	CHEMBL2017974	BUPARLISIB	FALSE	3	FALSE	KEGG	hsa04530_Tight_junction	3	3	2	0	0	3	2301
PIK3CA	ENSG00000121879	phosphatidylinositol-4,5-bisphosphate 3-kinase catalytic subunit alpha	2252	5	TRUE	FALSE	FALSE	FALSE	FALSE	FALSE	FALSE	FALSE	FALSE	FALSE	FALSE	FALSE	Cytosol	1	31	CHEMBL2396661	ALPELISIB	TRUE	4	FALSE	KEGG	hsa05169_Epstein-Barr_virus_infection	3	3	2	0	0	3	2301
PIK3CA	ENSG00000121879	phosphatidylinositol-4,5-bisphosphate 3-kinase catalytic subunit alpha	2252	5	TRUE	FALSE	FALSE	FALSE	FALSE	FALSE	FALSE	FALSE	FALSE	FALSE	FALSE	FALSE	Cytosol	1	31	CHEMBL1879463	DACTOLISIB	FALSE	3	FALSE	KEGG	hsa04530_Tight_junction	3	3	2	0	0	3	2301
PIK3CA	ENSG00000121879	phosphatidylinositol-4,5-bisphosphate 3-kinase catalytic subunit alpha	2252	5	TRUE	FALSE	FALSE	FALSE	FALSE	FALSE	FALSE	FALSE	FALSE	FALSE	FALSE	FALSE	Cytosol	1	31	CHEMBL2017974	BUPARLISIB	FALSE	3	FALSE	KEGG	hsa05169_Epstein-Barr_virus_infection	3	3	2	0	0	3	2301
PIK3CA	ENSG00000121879	phosphatidylinositol-4,5-bisphosphate 3-kinase catalytic subunit alpha	2252	5	TRUE	FALSE	FALSE	FALSE	FALSE	FALSE	FALSE	FALSE	FALSE	FALSE	FALSE	FALSE	Cytosol	1	31	CHEMBL3545068	COPANLISIB HYDROCHLORIDE	TRUE	4	FALSE	KEGG	hsa05169_Epstein-Barr_virus_infection	3	3	2	0	0	3	2301
PIK3CA	ENSG00000121879	phosphatidylinositol-4,5-bisphosphate 3-kinase catalytic subunit alpha	2252	5	TRUE	FALSE	FALSE	FALSE	FALSE	FALSE	FALSE	FALSE	FALSE	FALSE	FALSE	FALSE	Cytosol	1	31	CHEMBL3218576	COPANLISIB	TRUE	4	FALSE	KEGG	hsa04530_Tight_junction	3	3	2	0	0	3	2301
PIK3CA	ENSG00000121879	phosphatidylinositol-4,5-bisphosphate 3-kinase catalytic subunit alpha	2252	5	TRUE	FALSE	FALSE	FALSE	FALSE	FALSE	FALSE	FALSE	FALSE	FALSE	FALSE	FALSE	Cytosol	1	31	CHEMBL1879463	DACTOLISIB	FALSE	3	FALSE	KEGG	hsa05169_Epstein-Barr_virus_infection	3	3	2	0	0	3	2301
PIK3CA	ENSG00000121879	phosphatidylinositol-4,5-bisphosphate 3-kinase catalytic subunit alpha	2252	5	TRUE	FALSE	FALSE	FALSE	FALSE	FALSE	FALSE	FALSE	FALSE	FALSE	FALSE	FALSE	Cytosol	1	31	CHEMBL2396661	ALPELISIB	TRUE	4	FALSE	KEGG	hsa04530_Tight_junction	3	3	2	0	0	3	2301
PIK3CA	ENSG00000121879	phosphatidylinositol-4,5-bisphosphate 3-kinase catalytic subunit alpha	2252	5	TRUE	FALSE	FALSE	FALSE	FALSE	FALSE	FALSE	FALSE	FALSE	FALSE	FALSE	FALSE	Cytosol	1	31	CHEMBL3545068	COPANLISIB HYDROCHLORIDE	TRUE	4	FALSE	KEGG	hsa04530_Tight_junction	3	3	2	0	0	3	2301
PIK3CA	ENSG00000121879	phosphatidylinositol-4,5-bisphosphate 3-kinase catalytic subunit alpha	2252	5	TRUE	FALSE	FALSE	FALSE	FALSE	FALSE	FALSE	FALSE	FALSE	FALSE	FALSE	FALSE	Cytosol	1	31	CHEMBL2396661	ALPELISIB	TRUE	4	FALSE	KEGG	hsa05169_Epstein-Barr_virus_infection	3	3	2	0	0	3	2301
PTGS2	ENSG00000073756	prostaglandin-endoperoxide synthase 2	2193	4	TRUE	FALSE	FALSE	FALSE	FALSE	FALSE	FALSE	FALSE	FALSE	TRUE	FALSE	FALSE	Microsome membrane	1	74	CHEMBL521	IBUPROFEN	TRUE	4	FALSE	KEGG	hsa04064_NF-kappa_B_signaling_pathway	4	5	0	0	0	5	2288
PTGS2	ENSG00000073756	prostaglandin-endoperoxide synthase 2	2193	4	TRUE	FALSE	FALSE	FALSE	FALSE	FALSE	FALSE	FALSE	FALSE	TRUE	FALSE	FALSE	Microsome membrane	1	74	CHEMBL25	ASPIRIN	TRUE	4	FALSE	KEGG	hsa04530_Tight_junction	4	5	0	0	0	5	2288
PTGS2	ENSG00000073756	prostaglandin-endoperoxide synthase 2	2193	4	TRUE	FALSE	FALSE	FALSE	FALSE	FALSE	FALSE	FALSE	FALSE	TRUE	FALSE	FALSE	Microsome membrane	1	74	CHEMBL521	IBUPROFEN	TRUE	4	FALSE	KEGG	hsa04530_Tight_junction	4	5	0	0	0	5	2288
PTGS2	ENSG00000073756	prostaglandin-endoperoxide synthase 2	2193	4	TRUE	FALSE	FALSE	FALSE	FALSE	FALSE	FALSE	FALSE	FALSE	TRUE	FALSE	FALSE	Microsome membrane	1	74	CHEMBL118	CELECOXIB	TRUE	4	FALSE	KEGG	hsa04064_NF-kappa_B_signaling_pathway	4	5	0	0	0	5	2288
PTGS2	ENSG00000073756	prostaglandin-endoperoxide synthase 2	2193	4	TRUE	FALSE	FALSE	FALSE	FALSE	FALSE	FALSE	FALSE	FALSE	TRUE	FALSE	FALSE	Microsome membrane	1	74	CHEMBL25	ASPIRIN	TRUE	4	FALSE	KEGG	hsa04064_NF-kappa_B_signaling_pathway	4	5	0	0	0	5	2288
PTGS2	ENSG00000073756	prostaglandin-endoperoxide synthase 2	2193	4	TRUE	FALSE	FALSE	FALSE	FALSE	FALSE	FALSE	FALSE	FALSE	TRUE	FALSE	FALSE	Microsome membrane	1	74	CHEMBL6	INDOMETHACIN	TRUE	4	FALSE	KEGG	hsa05169_Epstein-Barr_virus_infection	4	5	0	0	0	5	2288
PTGS2	ENSG00000073756	prostaglandin-endoperoxide synthase 2	2193	4	TRUE	FALSE	FALSE	FALSE	FALSE	FALSE	FALSE	FALSE	FALSE	TRUE	FALSE	FALSE	Microsome membrane	1	74	CHEMBL6	INDOMETHACIN	TRUE	4	FALSE	KEGG	hsa04530_Tight_junction	4	5	0	0	0	5	2288
PTGS2	ENSG00000073756	prostaglandin-endoperoxide synthase 2	2193	4	TRUE	FALSE	FALSE	FALSE	FALSE	FALSE	FALSE	FALSE	FALSE	TRUE	FALSE	FALSE	Microsome membrane	1	74	CHEMBL6	INDOMETHACIN	TRUE	4	FALSE	KEGG	hsa04620_Toll-like_receptor_signaling_pathway	4	5	0	0	0	5	2288
PTGS2	ENSG00000073756	prostaglandin-endoperoxide synthase 2	2193	4	TRUE	FALSE	FALSE	FALSE	FALSE	FALSE	FALSE	FALSE	FALSE	TRUE	FALSE	FALSE	Microsome membrane	1	74	CHEMBL25	ASPIRIN	TRUE	4	FALSE	KEGG	hsa04620_Toll-like_receptor_signaling_pathway	4	5	0	0	0	5	2288
PTGS2	ENSG00000073756	prostaglandin-endoperoxide synthase 2	2193	4	TRUE	FALSE	FALSE	FALSE	FALSE	FALSE	FALSE	FALSE	FALSE	TRUE	FALSE	FALSE	Microsome membrane	1	74	CHEMBL25	ASPIRIN	TRUE	4	FALSE	KEGG	hsa05169_Epstein-Barr_virus_infection	4	5	0	0	0	5	2288
PTGS2	ENSG00000073756	prostaglandin-endoperoxide synthase 2	2193	4	TRUE	FALSE	FALSE	FALSE	FALSE	FALSE	FALSE	FALSE	FALSE	TRUE	FALSE	FALSE	Microsome membrane	1	74	CHEMBL1034	DICLOFENAC SODIUM	TRUE	4	FALSE	KEGG	hsa04064_NF-kappa_B_signaling_pathway	4	5	0	0	0	5	2288
PTGS2	ENSG00000073756	prostaglandin-endoperoxide synthase 2	2193	4	TRUE	FALSE	FALSE	FALSE	FALSE	FALSE	FALSE	FALSE	FALSE	TRUE	FALSE	FALSE	Microsome membrane	1	74	CHEMBL6	INDOMETHACIN	TRUE	4	FALSE	KEGG	hsa04064_NF-kappa_B_signaling_pathway	4	5	0	0	0	5	2288
PTGS2	ENSG00000073756	prostaglandin-endoperoxide synthase 2	2193	4	TRUE	FALSE	FALSE	FALSE	FALSE	FALSE	FALSE	FALSE	FALSE	TRUE	FALSE	FALSE	Microsome membrane	1	74	CHEMBL1034	DICLOFENAC SODIUM	TRUE	4	FALSE	KEGG	hsa04620_Toll-like_receptor_signaling_pathway	4	5	0	0	0	5	2288
PTGS2	ENSG00000073756	prostaglandin-endoperoxide synthase 2	2193	4	TRUE	FALSE	FALSE	FALSE	FALSE	FALSE	FALSE	FALSE	FALSE	TRUE	FALSE	FALSE	Microsome membrane	1	74	CHEMBL118	CELECOXIB	TRUE	4	FALSE	KEGG	hsa04620_Toll-like_receptor_signaling_pathway	4	5	0	0	0	5	2288
PTGS2	ENSG00000073756	prostaglandin-endoperoxide synthase 2	2193	4	TRUE	FALSE	FALSE	FALSE	FALSE	FALSE	FALSE	FALSE	FALSE	TRUE	FALSE	FALSE	Microsome membrane	1	74	CHEMBL118	CELECOXIB	TRUE	4	FALSE	KEGG	hsa04530_Tight_junction	4	5	0	0	0	5	2288
PTGS2	ENSG00000073756	prostaglandin-endoperoxide synthase 2	2193	4	TRUE	FALSE	FALSE	FALSE	FALSE	FALSE	FALSE	FALSE	FALSE	TRUE	FALSE	FALSE	Microsome membrane	1	74	CHEMBL1034	DICLOFENAC SODIUM	TRUE	4	FALSE	KEGG	hsa04530_Tight_junction	4	5	0	0	0	5	2288
PTGS2	ENSG00000073756	prostaglandin-endoperoxide synthase 2	2193	4	TRUE	FALSE	FALSE	FALSE	FALSE	FALSE	FALSE	FALSE	FALSE	TRUE	FALSE	FALSE	Microsome membrane	1	74	CHEMBL1034	DICLOFENAC SODIUM	TRUE	4	FALSE	KEGG	hsa05169_Epstein-Barr_virus_infection	4	5	0	0	0	5	2288
PTGS2	ENSG00000073756	prostaglandin-endoperoxide synthase 2	2193	4	TRUE	FALSE	FALSE	FALSE	FALSE	FALSE	FALSE	FALSE	FALSE	TRUE	FALSE	FALSE	Microsome membrane	1	74	CHEMBL521	IBUPROFEN	TRUE	4	FALSE	KEGG	hsa05169_Epstein-Barr_virus_infection	4	5	0	0	0	5	2288
PTGS2	ENSG00000073756	prostaglandin-endoperoxide synthase 2	2193	4	TRUE	FALSE	FALSE	FALSE	FALSE	FALSE	FALSE	FALSE	FALSE	TRUE	FALSE	FALSE	Microsome membrane	1	74	CHEMBL118	CELECOXIB	TRUE	4	FALSE	KEGG	hsa05169_Epstein-Barr_virus_infection	4	5	0	0	0	5	2288
PTGS2	ENSG00000073756	prostaglandin-endoperoxide synthase 2	2193	4	TRUE	FALSE	FALSE	FALSE	FALSE	FALSE	FALSE	FALSE	FALSE	TRUE	FALSE	FALSE	Microsome membrane	1	74	CHEMBL521	IBUPROFEN	TRUE	4	FALSE	KEGG	hsa04620_Toll-like_receptor_signaling_pathway	4	5	0	0	0	5	2288
PIK3CB	ENSG00000051382	phosphatidylinositol-4,5-bisphosphate 3-kinase catalytic subunit beta	2187	3	FALSE	TRUE	FALSE	FALSE	FALSE	FALSE	FALSE	FALSE	FALSE	FALSE	FALSE	FALSE	Cytoplasm	0	28	CHEMBL2326966	SF-1126	FALSE	2	FALSE	KEGG	hsa05169_Epstein-Barr_virus_infection	3	0	4	1	0	0	2228
PIK3CB	ENSG00000051382	phosphatidylinositol-4,5-bisphosphate 3-kinase catalytic subunit beta	2187	3	FALSE	TRUE	FALSE	FALSE	FALSE	FALSE	FALSE	FALSE	FALSE	FALSE	FALSE	FALSE	Cytoplasm	0	28	CHEMBL2326966	SF-1126	FALSE	2	FALSE	KEGG	hsa04530_Tight_junction	3	0	4	1	0	0	2228
PIK3CB	ENSG00000051382	phosphatidylinositol-4,5-bisphosphate 3-kinase catalytic subunit beta	2187	3	FALSE	TRUE	FALSE	FALSE	FALSE	FALSE	FALSE	FALSE	FALSE	FALSE	FALSE	FALSE	Cytoplasm	0	28	CHEMBL2387080	TASELISIB	FALSE	3	FALSE	KEGG	hsa05169_Epstein-Barr_virus_infection	3	0	4	1	0	0	2228
PIK3CB	ENSG00000051382	phosphatidylinositol-4,5-bisphosphate 3-kinase catalytic subunit beta	2187	3	FALSE	TRUE	FALSE	FALSE	FALSE	FALSE	FALSE	FALSE	FALSE	FALSE	FALSE	FALSE	Cytoplasm	0	28	CHEMBL2326966	SF-1126	FALSE	2	FALSE	KEGG	hsa04620_Toll-like_receptor_signaling_pathway	3	0	4	1	0	0	2228
PIK3CB	ENSG00000051382	phosphatidylinositol-4,5-bisphosphate 3-kinase catalytic subunit beta	2187	3	FALSE	TRUE	FALSE	FALSE	FALSE	FALSE	FALSE	FALSE	FALSE	FALSE	FALSE	FALSE	Cytoplasm	0	28	CHEMBL2017974	BUPARLISIB	FALSE	3	FALSE	KEGG	hsa04620_Toll-like_receptor_signaling_pathway	3	0	4	1	0	0	2228
PIK3CB	ENSG00000051382	phosphatidylinositol-4,5-bisphosphate 3-kinase catalytic subunit beta	2187	3	FALSE	TRUE	FALSE	FALSE	FALSE	FALSE	FALSE	FALSE	FALSE	FALSE	FALSE	FALSE	Cytoplasm	0	28	CHEMBL2387080	TASELISIB	FALSE	3	FALSE	KEGG	hsa04620_Toll-like_receptor_signaling_pathway	3	0	4	1	0	0	2228
PIK3CB	ENSG00000051382	phosphatidylinositol-4,5-bisphosphate 3-kinase catalytic subunit beta	2187	3	FALSE	TRUE	FALSE	FALSE	FALSE	FALSE	FALSE	FALSE	FALSE	FALSE	FALSE	FALSE	Cytoplasm	0	28	CHEMBL592445	GEDATOLISIB	FALSE	3	FALSE	KEGG	hsa04620_Toll-like_receptor_signaling_pathway	3	0	4	1	0	0	2228
PIK3CB	ENSG00000051382	phosphatidylinositol-4,5-bisphosphate 3-kinase catalytic subunit beta	2187	3	FALSE	TRUE	FALSE	FALSE	FALSE	FALSE	FALSE	FALSE	FALSE	FALSE	FALSE	FALSE	Cytoplasm	0	28	CHEMBL1879463	DACTOLISIB	FALSE	3	FALSE	KEGG	hsa04620_Toll-like_receptor_signaling_pathway	3	0	4	1	0	0	2228
PIK3CB	ENSG00000051382	phosphatidylinositol-4,5-bisphosphate 3-kinase catalytic subunit beta	2187	3	FALSE	TRUE	FALSE	FALSE	FALSE	FALSE	FALSE	FALSE	FALSE	FALSE	FALSE	FALSE	Cytoplasm	0	28	CHEMBL2387080	TASELISIB	FALSE	3	FALSE	KEGG	hsa04530_Tight_junction	3	0	4	1	0	0	2228
PIK3CB	ENSG00000051382	phosphatidylinositol-4,5-bisphosphate 3-kinase catalytic subunit beta	2187	3	FALSE	TRUE	FALSE	FALSE	FALSE	FALSE	FALSE	FALSE	FALSE	FALSE	FALSE	FALSE	Cytoplasm	0	28	CHEMBL2017974	BUPARLISIB	FALSE	3	FALSE	KEGG	hsa05169_Epstein-Barr_virus_infection	3	0	4	1	0	0	2228
PIK3CB	ENSG00000051382	phosphatidylinositol-4,5-bisphosphate 3-kinase catalytic subunit beta	2187	3	FALSE	TRUE	FALSE	FALSE	FALSE	FALSE	FALSE	FALSE	FALSE	FALSE	FALSE	FALSE	Cytoplasm	0	28	CHEMBL2017974	BUPARLISIB	FALSE	3	FALSE	KEGG	hsa04530_Tight_junction	3	0	4	1	0	0	2228
PIK3CB	ENSG00000051382	phosphatidylinositol-4,5-bisphosphate 3-kinase catalytic subunit beta	2187	3	FALSE	TRUE	FALSE	FALSE	FALSE	FALSE	FALSE	FALSE	FALSE	FALSE	FALSE	FALSE	Cytoplasm	0	28	CHEMBL2326966	SF-1126	FALSE	2	FALSE	KEGG	hsa05169_Epstein-Barr_virus_infection	3	0	4	1	0	0	2228
PIK3CB	ENSG00000051382	phosphatidylinositol-4,5-bisphosphate 3-kinase catalytic subunit beta	2187	3	FALSE	TRUE	FALSE	FALSE	FALSE	FALSE	FALSE	FALSE	FALSE	FALSE	FALSE	FALSE	Cytoplasm	0	28	CHEMBL592445	GEDATOLISIB	FALSE	3	FALSE	KEGG	hsa04530_Tight_junction	3	0	4	1	0	0	2228
PIK3CB	ENSG00000051382	phosphatidylinositol-4,5-bisphosphate 3-kinase catalytic subunit beta	2187	3	FALSE	TRUE	FALSE	FALSE	FALSE	FALSE	FALSE	FALSE	FALSE	FALSE	FALSE	FALSE	Cytoplasm	0	28	CHEMBL592445	GEDATOLISIB	FALSE	3	FALSE	KEGG	hsa05169_Epstein-Barr_virus_infection	3	0	4	1	0	0	2228
PIK3CB	ENSG00000051382	phosphatidylinositol-4,5-bisphosphate 3-kinase catalytic subunit beta	2187	3	FALSE	TRUE	FALSE	FALSE	FALSE	FALSE	FALSE	FALSE	FALSE	FALSE	FALSE	FALSE	Cytoplasm	0	28	CHEMBL1879463	DACTOLISIB	FALSE	3	FALSE	KEGG	hsa05169_Epstein-Barr_virus_infection	3	0	4	1	0	0	2228
PIK3CB	ENSG00000051382	phosphatidylinositol-4,5-bisphosphate 3-kinase catalytic subunit beta	2187	3	FALSE	TRUE	FALSE	FALSE	FALSE	FALSE	FALSE	FALSE	FALSE	FALSE	FALSE	FALSE	Cytoplasm	0	28	CHEMBL1879463	DACTOLISIB	FALSE	3	FALSE	KEGG	hsa04530_Tight_junction	3	0	4	1	0	0	2228
PIK3CB	ENSG00000051382	phosphatidylinositol-4,5-bisphosphate 3-kinase catalytic subunit beta	2187	3	FALSE	TRUE	FALSE	FALSE	FALSE	FALSE	FALSE	FALSE	FALSE	FALSE	FALSE	FALSE	Cytoplasm	0	28	CHEMBL2017974	BUPARLISIB	FALSE	3	FALSE	KEGG	hsa05169_Epstein-Barr_virus_infection	3	0	4	1	0	0	2228
PIK3CB	ENSG00000051382	phosphatidylinositol-4,5-bisphosphate 3-kinase catalytic subunit beta	2187	3	FALSE	TRUE	FALSE	FALSE	FALSE	FALSE	FALSE	FALSE	FALSE	FALSE	FALSE	FALSE	Cytoplasm	0	28	CHEMBL2387080	TASELISIB	FALSE	3	FALSE	KEGG	hsa05169_Epstein-Barr_virus_infection	3	0	4	1	0	0	2228
PIK3CB	ENSG00000051382	phosphatidylinositol-4,5-bisphosphate 3-kinase catalytic subunit beta	2187	3	FALSE	TRUE	FALSE	FALSE	FALSE	FALSE	FALSE	FALSE	FALSE	FALSE	FALSE	FALSE	Cytoplasm	0	28	CHEMBL1879463	DACTOLISIB	FALSE	3	FALSE	KEGG	hsa05169_Epstein-Barr_virus_infection	3	0	4	1	0	0	2228
PIK3CB	ENSG00000051382	phosphatidylinositol-4,5-bisphosphate 3-kinase catalytic subunit beta	2187	3	FALSE	TRUE	FALSE	FALSE	FALSE	FALSE	FALSE	FALSE	FALSE	FALSE	FALSE	FALSE	Cytoplasm	0	28	CHEMBL592445	GEDATOLISIB	FALSE	3	FALSE	KEGG	hsa05169_Epstein-Barr_virus_infection	3	0	4	1	0	0	2228
PIK3CD	ENSG00000171608	phosphatidylinositol-4,5-bisphosphate 3-kinase catalytic subunit delta	2074	4	TRUE	FALSE	FALSE	FALSE	FALSE	FALSE	FALSE	FALSE	FALSE	FALSE	FALSE	FALSE	Cytoplasm	0	46	CHEMBL2216870	IDELALISIB	TRUE	4	FALSE	KEGG	hsa05169_Epstein-Barr_virus_infection	3	5	0	0	0	5	2142
PIK3CD	ENSG00000171608	phosphatidylinositol-4,5-bisphosphate 3-kinase catalytic subunit delta	2074	4	TRUE	FALSE	FALSE	FALSE	FALSE	FALSE	FALSE	FALSE	FALSE	FALSE	FALSE	FALSE	Cytoplasm	0	46	CHEMBL3948730	UMBRALISIB	TRUE	4	FALSE	KEGG	hsa04620_Toll-like_receptor_signaling_pathway	3	5	0	0	0	5	2142
PIK3CD	ENSG00000171608	phosphatidylinositol-4,5-bisphosphate 3-kinase catalytic subunit delta	2074	4	TRUE	FALSE	FALSE	FALSE	FALSE	FALSE	FALSE	FALSE	FALSE	FALSE	FALSE	FALSE	Cytoplasm	0	46	CHEMBL3948730	UMBRALISIB	TRUE	4	FALSE	KEGG	hsa05169_Epstein-Barr_virus_infection	3	5	0	0	0	5	2142
PIK3CD	ENSG00000171608	phosphatidylinositol-4,5-bisphosphate 3-kinase catalytic subunit delta	2074	4	TRUE	FALSE	FALSE	FALSE	FALSE	FALSE	FALSE	FALSE	FALSE	FALSE	FALSE	FALSE	Cytoplasm	0	46	CHEMBL2216870	IDELALISIB	TRUE	4	FALSE	KEGG	hsa04620_Toll-like_receptor_signaling_pathway	3	5	0	0	0	5	2142
PIK3CD	ENSG00000171608	phosphatidylinositol-4,5-bisphosphate 3-kinase catalytic subunit delta	2074	4	TRUE	FALSE	FALSE	FALSE	FALSE	FALSE	FALSE	FALSE	FALSE	FALSE	FALSE	FALSE	Cytoplasm	0	46	CHEMBL3545068	COPANLISIB HYDROCHLORIDE	TRUE	4	FALSE	KEGG	hsa04530_Tight_junction	3	5	0	0	0	5	2142
PIK3CD	ENSG00000171608	phosphatidylinositol-4,5-bisphosphate 3-kinase catalytic subunit delta	2074	4	TRUE	FALSE	FALSE	FALSE	FALSE	FALSE	FALSE	FALSE	FALSE	FALSE	FALSE	FALSE	Cytoplasm	0	46	CHEMBL5315125	DUVELISIB MONOHYDRATE	TRUE	4	FALSE	KEGG	hsa04620_Toll-like_receptor_signaling_pathway	3	5	0	0	0	5	2142
PIK3CD	ENSG00000171608	phosphatidylinositol-4,5-bisphosphate 3-kinase catalytic subunit delta	2074	4	TRUE	FALSE	FALSE	FALSE	FALSE	FALSE	FALSE	FALSE	FALSE	FALSE	FALSE	FALSE	Cytoplasm	0	46	CHEMBL3218576	COPANLISIB	TRUE	4	FALSE	KEGG	hsa05169_Epstein-Barr_virus_infection	3	5	0	0	0	5	2142
PIK3CD	ENSG00000171608	phosphatidylinositol-4,5-bisphosphate 3-kinase catalytic subunit delta	2074	4	TRUE	FALSE	FALSE	FALSE	FALSE	FALSE	FALSE	FALSE	FALSE	FALSE	FALSE	FALSE	Cytoplasm	0	46	CHEMBL3218576	COPANLISIB	TRUE	4	FALSE	KEGG	hsa04620_Toll-like_receptor_signaling_pathway	3	5	0	0	0	5	2142
PIK3CD	ENSG00000171608	phosphatidylinositol-4,5-bisphosphate 3-kinase catalytic subunit delta	2074	4	TRUE	FALSE	FALSE	FALSE	FALSE	FALSE	FALSE	FALSE	FALSE	FALSE	FALSE	FALSE	Cytoplasm	0	46	CHEMBL5315125	DUVELISIB MONOHYDRATE	TRUE	4	FALSE	KEGG	hsa05169_Epstein-Barr_virus_infection	3	5	0	0	0	5	2142
PIK3CD	ENSG00000171608	phosphatidylinositol-4,5-bisphosphate 3-kinase catalytic subunit delta	2074	4	TRUE	FALSE	FALSE	FALSE	FALSE	FALSE	FALSE	FALSE	FALSE	FALSE	FALSE	FALSE	Cytoplasm	0	46	CHEMBL3545068	COPANLISIB HYDROCHLORIDE	TRUE	4	FALSE	KEGG	hsa05169_Epstein-Barr_virus_infection	3	5	0	0	0	5	2142
PIK3CD	ENSG00000171608	phosphatidylinositol-4,5-bisphosphate 3-kinase catalytic subunit delta	2074	4	TRUE	FALSE	FALSE	FALSE	FALSE	FALSE	FALSE	FALSE	FALSE	FALSE	FALSE	FALSE	Cytoplasm	0	46	CHEMBL3545068	COPANLISIB HYDROCHLORIDE	TRUE	4	FALSE	KEGG	hsa04620_Toll-like_receptor_signaling_pathway	3	5	0	0	0	5	2142
PIK3CD	ENSG00000171608	phosphatidylinositol-4,5-bisphosphate 3-kinase catalytic subunit delta	2074	4	TRUE	FALSE	FALSE	FALSE	FALSE	FALSE	FALSE	FALSE	FALSE	FALSE	FALSE	FALSE	Cytoplasm	0	46	CHEMBL2216870	IDELALISIB	TRUE	4	FALSE	KEGG	hsa05169_Epstein-Barr_virus_infection	3	5	0	0	0	5	2142
PIK3CD	ENSG00000171608	phosphatidylinositol-4,5-bisphosphate 3-kinase catalytic subunit delta	2074	4	TRUE	FALSE	FALSE	FALSE	FALSE	FALSE	FALSE	FALSE	FALSE	FALSE	FALSE	FALSE	Cytoplasm	0	46	CHEMBL3948730	UMBRALISIB	TRUE	4	FALSE	KEGG	hsa05169_Epstein-Barr_virus_infection	3	5	0	0	0	5	2142
PIK3CD	ENSG00000171608	phosphatidylinositol-4,5-bisphosphate 3-kinase catalytic subunit delta	2074	4	TRUE	FALSE	FALSE	FALSE	FALSE	FALSE	FALSE	FALSE	FALSE	FALSE	FALSE	FALSE	Cytoplasm	0	46	CHEMBL3218576	COPANLISIB	TRUE	4	FALSE	KEGG	hsa05169_Epstein-Barr_virus_infection	3	5	0	0	0	5	2142
PIK3CD	ENSG00000171608	phosphatidylinositol-4,5-bisphosphate 3-kinase catalytic subunit delta	2074	4	TRUE	FALSE	FALSE	FALSE	FALSE	FALSE	FALSE	FALSE	FALSE	FALSE	FALSE	FALSE	Cytoplasm	0	46	CHEMBL3218576	COPANLISIB	TRUE	4	FALSE	KEGG	hsa04530_Tight_junction	3	5	0	0	0	5	2142
PIK3CD	ENSG00000171608	phosphatidylinositol-4,5-bisphosphate 3-kinase catalytic subunit delta	2074	4	TRUE	FALSE	FALSE	FALSE	FALSE	FALSE	FALSE	FALSE	FALSE	FALSE	FALSE	FALSE	Cytoplasm	0	46	CHEMBL2216870	IDELALISIB	TRUE	4	FALSE	KEGG	hsa04530_Tight_junction	3	5	0	0	0	5	2142
PIK3CD	ENSG00000171608	phosphatidylinositol-4,5-bisphosphate 3-kinase catalytic subunit delta	2074	4	TRUE	FALSE	FALSE	FALSE	FALSE	FALSE	FALSE	FALSE	FALSE	FALSE	FALSE	FALSE	Cytoplasm	0	46	CHEMBL5315125	DUVELISIB MONOHYDRATE	TRUE	4	FALSE	KEGG	hsa05169_Epstein-Barr_virus_infection	3	5	0	0	0	5	2142
PIK3CD	ENSG00000171608	phosphatidylinositol-4,5-bisphosphate 3-kinase catalytic subunit delta	2074	4	TRUE	FALSE	FALSE	FALSE	FALSE	FALSE	FALSE	FALSE	FALSE	FALSE	FALSE	FALSE	Cytoplasm	0	46	CHEMBL3948730	UMBRALISIB	TRUE	4	FALSE	KEGG	hsa04530_Tight_junction	3	5	0	0	0	5	2142
PIK3CD	ENSG00000171608	phosphatidylinositol-4,5-bisphosphate 3-kinase catalytic subunit delta	2074	4	TRUE	FALSE	FALSE	FALSE	FALSE	FALSE	FALSE	FALSE	FALSE	FALSE	FALSE	FALSE	Cytoplasm	0	46	CHEMBL3545068	COPANLISIB HYDROCHLORIDE	TRUE	4	FALSE	KEGG	hsa05169_Epstein-Barr_virus_infection	3	5	0	0	0	5	2142
PIK3CD	ENSG00000171608	phosphatidylinositol-4,5-bisphosphate 3-kinase catalytic subunit delta	2074	4	TRUE	FALSE	FALSE	FALSE	FALSE	FALSE	FALSE	FALSE	FALSE	FALSE	FALSE	FALSE	Cytoplasm	0	46	CHEMBL5315125	DUVELISIB MONOHYDRATE	TRUE	4	FALSE	KEGG	hsa04530_Tight_junction	3	5	0	0	0	5	2142
BCL2	ENSG00000171791	BCL2 apoptosis regulator	2089	4	TRUE	FALSE	FALSE	FALSE	FALSE	FALSE	FALSE	FALSE	FALSE	FALSE	TRUE	FALSE	Mitochondrion outer membrane	1	7	CHEMBL3137309	VENETOCLAX	TRUE	4	FALSE	KEGG	hsa05169_Epstein-Barr_virus_infection	4	1	4	0	0	1	2111
BCL2	ENSG00000171791	BCL2 apoptosis regulator	2089	4	TRUE	FALSE	FALSE	FALSE	FALSE	FALSE	FALSE	FALSE	FALSE	FALSE	TRUE	FALSE	Mitochondrion outer membrane	1	7	CHEMBL408194	OBATOCLAX	FALSE	3	FALSE	KEGG	hsa05169_Epstein-Barr_virus_infection	4	1	4	0	0	1	2111
BCL2	ENSG00000171791	BCL2 apoptosis regulator	2089	4	TRUE	FALSE	FALSE	FALSE	FALSE	FALSE	FALSE	FALSE	FALSE	FALSE	TRUE	FALSE	Mitochondrion outer membrane	1	7	CHEMBL408194	OBATOCLAX	FALSE	3	FALSE	KEGG	hsa04530_Tight_junction	4	1	4	0	0	1	2111
BCL2	ENSG00000171791	BCL2 apoptosis regulator	2089	4	TRUE	FALSE	FALSE	FALSE	FALSE	FALSE	FALSE	FALSE	FALSE	FALSE	TRUE	FALSE	Mitochondrion outer membrane	1	7	CHEMBL443684	NAVITOCLAX	FALSE	3	FALSE	KEGG	hsa05169_Epstein-Barr_virus_infection	4	1	4	0	0	1	2111
BCL2	ENSG00000171791	BCL2 apoptosis regulator	2089	4	TRUE	FALSE	FALSE	FALSE	FALSE	FALSE	FALSE	FALSE	FALSE	FALSE	TRUE	FALSE	Mitochondrion outer membrane	1	7	CHEMBL443684	NAVITOCLAX	FALSE	3	FALSE	KEGG	hsa04064_NF-kappa_B_signaling_pathway	4	1	4	0	0	1	2111
BCL2	ENSG00000171791	BCL2 apoptosis regulator	2089	4	TRUE	FALSE	FALSE	FALSE	FALSE	FALSE	FALSE	FALSE	FALSE	FALSE	TRUE	FALSE	Mitochondrion outer membrane	1	7	CHEMBL3137309	VENETOCLAX	TRUE	4	FALSE	KEGG	hsa04064_NF-kappa_B_signaling_pathway	4	1	4	0	0	1	2111
BCL2	ENSG00000171791	BCL2 apoptosis regulator	2089	4	TRUE	FALSE	FALSE	FALSE	FALSE	FALSE	FALSE	FALSE	FALSE	FALSE	TRUE	FALSE	Mitochondrion outer membrane	1	7	CHEMBL3137309	VENETOCLAX	TRUE	4	FALSE	KEGG	hsa05169_Epstein-Barr_virus_infection	4	1	4	0	0	1	2111
BCL2	ENSG00000171791	BCL2 apoptosis regulator	2089	4	TRUE	FALSE	FALSE	FALSE	FALSE	FALSE	FALSE	FALSE	FALSE	FALSE	TRUE	FALSE	Mitochondrion outer membrane	1	7	CHEMBL443684	NAVITOCLAX	FALSE	3	FALSE	KEGG	hsa04620_Toll-like_receptor_signaling_pathway	4	1	4	0	0	1	2111
BCL2	ENSG00000171791	BCL2 apoptosis regulator	2089	4	TRUE	FALSE	FALSE	FALSE	FALSE	FALSE	FALSE	FALSE	FALSE	FALSE	TRUE	FALSE	Mitochondrion outer membrane	1	7	CHEMBL443684	NAVITOCLAX	FALSE	3	FALSE	KEGG	hsa04530_Tight_junction	4	1	4	0	0	1	2111
BCL2	ENSG00000171791	BCL2 apoptosis regulator	2089	4	TRUE	FALSE	FALSE	FALSE	FALSE	FALSE	FALSE	FALSE	FALSE	FALSE	TRUE	FALSE	Mitochondrion outer membrane	1	7	CHEMBL408194	OBATOCLAX	FALSE	3	FALSE	KEGG	hsa04064_NF-kappa_B_signaling_pathway	4	1	4	0	0	1	2111
BCL2	ENSG00000171791	BCL2 apoptosis regulator	2089	4	TRUE	FALSE	FALSE	FALSE	FALSE	FALSE	FALSE	FALSE	FALSE	FALSE	TRUE	FALSE	Mitochondrion outer membrane	1	7	CHEMBL2109229	OBLIMERSEN SODIUM	FALSE	3	FALSE	KEGG	hsa04064_NF-kappa_B_signaling_pathway	4	1	4	0	0	1	2111
BCL2	ENSG00000171791	BCL2 apoptosis regulator	2089	4	TRUE	FALSE	FALSE	FALSE	FALSE	FALSE	FALSE	FALSE	FALSE	FALSE	TRUE	FALSE	Mitochondrion outer membrane	1	7	CHEMBL2109229	OBLIMERSEN SODIUM	FALSE	3	FALSE	KEGG	hsa05169_Epstein-Barr_virus_infection	4	1	4	0	0	1	2111
BCL2	ENSG00000171791	BCL2 apoptosis regulator	2089	4	TRUE	FALSE	FALSE	FALSE	FALSE	FALSE	FALSE	FALSE	FALSE	FALSE	TRUE	FALSE	Mitochondrion outer membrane	1	7	CHEMBL2107358	OBATOCLAX MESYLATE	FALSE	3	FALSE	KEGG	hsa04064_NF-kappa_B_signaling_pathway	4	1	4	0	0	1	2111
BCL2	ENSG00000171791	BCL2 apoptosis regulator	2089	4	TRUE	FALSE	FALSE	FALSE	FALSE	FALSE	FALSE	FALSE	FALSE	FALSE	TRUE	FALSE	Mitochondrion outer membrane	1	7	CHEMBL2107358	OBATOCLAX MESYLATE	FALSE	3	FALSE	KEGG	hsa05169_Epstein-Barr_virus_infection	4	1	4	0	0	1	2111
BCL2	ENSG00000171791	BCL2 apoptosis regulator	2089	4	TRUE	FALSE	FALSE	FALSE	FALSE	FALSE	FALSE	FALSE	FALSE	FALSE	TRUE	FALSE	Mitochondrion outer membrane	1	7	CHEMBL2109229	OBLIMERSEN SODIUM	FALSE	3	FALSE	KEGG	hsa04620_Toll-like_receptor_signaling_pathway	4	1	4	0	0	1	2111
BCL2	ENSG00000171791	BCL2 apoptosis regulator	2089	4	TRUE	FALSE	FALSE	FALSE	FALSE	FALSE	FALSE	FALSE	FALSE	FALSE	TRUE	FALSE	Mitochondrion outer membrane	1	7	CHEMBL2107358	OBATOCLAX MESYLATE	FALSE	3	FALSE	KEGG	hsa05169_Epstein-Barr_virus_infection	4	1	4	0	0	1	2111
BCL2	ENSG00000171791	BCL2 apoptosis regulator	2089	4	TRUE	FALSE	FALSE	FALSE	FALSE	FALSE	FALSE	FALSE	FALSE	FALSE	TRUE	FALSE	Mitochondrion outer membrane	1	7	CHEMBL2107358	OBATOCLAX MESYLATE	FALSE	3	FALSE	KEGG	hsa04620_Toll-like_receptor_signaling_pathway	4	1	4	0	0	1	2111
BCL2	ENSG00000171791	BCL2 apoptosis regulator	2089	4	TRUE	FALSE	FALSE	FALSE	FALSE	FALSE	FALSE	FALSE	FALSE	FALSE	TRUE	FALSE	Mitochondrion outer membrane	1	7	CHEMBL408194	OBATOCLAX	FALSE	3	FALSE	KEGG	hsa05169_Epstein-Barr_virus_infection	4	1	4	0	0	1	2111
BCL2	ENSG00000171791	BCL2 apoptosis regulator	2089	4	TRUE	FALSE	FALSE	FALSE	FALSE	FALSE	FALSE	FALSE	FALSE	FALSE	TRUE	FALSE	Mitochondrion outer membrane	1	7	CHEMBL2107358	OBATOCLAX MESYLATE	FALSE	3	FALSE	KEGG	hsa04530_Tight_junction	4	1	4	0	0	1	2111
BCL2	ENSG00000171791	BCL2 apoptosis regulator	2089	4	TRUE	FALSE	FALSE	FALSE	FALSE	FALSE	FALSE	FALSE	FALSE	FALSE	TRUE	FALSE	Mitochondrion outer membrane	1	7	CHEMBL443684	NAVITOCLAX	FALSE	3	FALSE	KEGG	hsa05169_Epstein-Barr_virus_infection	4	1	4	0	0	1	2111
BCL2	ENSG00000171791	BCL2 apoptosis regulator	2089	4	TRUE	FALSE	FALSE	FALSE	FALSE	FALSE	FALSE	FALSE	FALSE	FALSE	TRUE	FALSE	Mitochondrion outer membrane	1	7	CHEMBL2109229	OBLIMERSEN SODIUM	FALSE	3	FALSE	KEGG	hsa05169_Epstein-Barr_virus_infection	4	1	4	0	0	1	2111
BCL2	ENSG00000171791	BCL2 apoptosis regulator	2089	4	TRUE	FALSE	FALSE	FALSE	FALSE	FALSE	FALSE	FALSE	FALSE	FALSE	TRUE	FALSE	Mitochondrion outer membrane	1	7	CHEMBL2109229	OBLIMERSEN SODIUM	FALSE	3	FALSE	KEGG	hsa04530_Tight_junction	4	1	4	0	0	1	2111
BCL2	ENSG00000171791	BCL2 apoptosis regulator	2089	4	TRUE	FALSE	FALSE	FALSE	FALSE	FALSE	FALSE	FALSE	FALSE	FALSE	TRUE	FALSE	Mitochondrion outer membrane	1	7	CHEMBL408194	OBATOCLAX	FALSE	3	FALSE	KEGG	hsa04620_Toll-like_receptor_signaling_pathway	4	1	4	0	0	1	2111
BCL2	ENSG00000171791	BCL2 apoptosis regulator	2089	4	TRUE	FALSE	FALSE	FALSE	FALSE	FALSE	FALSE	FALSE	FALSE	FALSE	TRUE	FALSE	Mitochondrion outer membrane	1	7	CHEMBL3137309	VENETOCLAX	TRUE	4	FALSE	KEGG	hsa04530_Tight_junction	4	1	4	0	0	1	2111
BCL2	ENSG00000171791	BCL2 apoptosis regulator	2089	4	TRUE	FALSE	FALSE	FALSE	FALSE	FALSE	FALSE	FALSE	FALSE	FALSE	TRUE	FALSE	Mitochondrion outer membrane	1	7	CHEMBL3137309	VENETOCLAX	TRUE	4	FALSE	KEGG	hsa04620_Toll-like_receptor_signaling_pathway	4	1	4	0	0	1	2111
FGFR3	ENSG00000068078	fibroblast growth factor receptor 3	1957	5	TRUE	FALSE	FALSE	FALSE	FALSE	TRUE	FALSE	FALSE	FALSE	FALSE	TRUE	FALSE	[Isoform 1]: Cell membrane	1	24	CHEMBL3545376	ERDAFITINIB	TRUE	4	FALSE	KEGG	hsa04530_Tight_junction	6	5	0	0	0	5	2005
FGFR3	ENSG00000068078	fibroblast growth factor receptor 3	1957	5	TRUE	FALSE	FALSE	FALSE	FALSE	TRUE	FALSE	FALSE	FALSE	FALSE	TRUE	FALSE	[Isoform 1]: Cell membrane	1	24	CHEMBL3701238	FUTIBATINIB	TRUE	4	FALSE	KEGG	hsa04064_NF-kappa_B_signaling_pathway	6	5	0	0	0	5	2005
FGFR3	ENSG00000068078	fibroblast growth factor receptor 3	1957	5	TRUE	FALSE	FALSE	FALSE	FALSE	TRUE	FALSE	FALSE	FALSE	FALSE	TRUE	FALSE	[Isoform 1]: Cell membrane	1	24	CHEMBL1908391	MASITINIB	TRUE	4	FALSE	KEGG	hsa04064_NF-kappa_B_signaling_pathway	6	5	0	0	0	5	2005
FGFR3	ENSG00000068078	fibroblast growth factor receptor 3	1957	5	TRUE	FALSE	FALSE	FALSE	FALSE	TRUE	FALSE	FALSE	FALSE	FALSE	TRUE	FALSE	[Isoform 1]: Cell membrane	1	24	CHEMBL1908391	MASITINIB	TRUE	4	FALSE	KEGG	hsa04530_Tight_junction	6	5	0	0	0	5	2005
FGFR3	ENSG00000068078	fibroblast growth factor receptor 3	1957	5	TRUE	FALSE	FALSE	FALSE	FALSE	TRUE	FALSE	FALSE	FALSE	FALSE	TRUE	FALSE	[Isoform 1]: Cell membrane	1	24	CHEMBL3701238	FUTIBATINIB	TRUE	4	FALSE	KEGG	hsa05322_Systemic_lupus_erythematosus	6	5	0	0	0	5	2005
FGFR3	ENSG00000068078	fibroblast growth factor receptor 3	1957	5	TRUE	FALSE	FALSE	FALSE	FALSE	TRUE	FALSE	FALSE	FALSE	FALSE	TRUE	FALSE	[Isoform 1]: Cell membrane	1	24	CHEMBL1852688	INFIGRATINIB	TRUE	4	FALSE	KEGG	hsa04064_NF-kappa_B_signaling_pathway	6	5	0	0	0	5	2005
FGFR3	ENSG00000068078	fibroblast growth factor receptor 3	1957	5	TRUE	FALSE	FALSE	FALSE	FALSE	TRUE	FALSE	FALSE	FALSE	FALSE	TRUE	FALSE	[Isoform 1]: Cell membrane	1	24	CHEMBL1852688	INFIGRATINIB	TRUE	4	FALSE	KEGG	hsa04620_Toll-like_receptor_signaling_pathway	6	5	0	0	0	5	2005
FGFR3	ENSG00000068078	fibroblast growth factor receptor 3	1957	5	TRUE	FALSE	FALSE	FALSE	FALSE	TRUE	FALSE	FALSE	FALSE	FALSE	TRUE	FALSE	[Isoform 1]: Cell membrane	1	24	CHEMBL1908391	MASITINIB	TRUE	4	FALSE	KEGG	hsa04620_Toll-like_receptor_signaling_pathway	6	5	0	0	0	5	2005
FGFR3	ENSG00000068078	fibroblast growth factor receptor 3	1957	5	TRUE	FALSE	FALSE	FALSE	FALSE	TRUE	FALSE	FALSE	FALSE	FALSE	TRUE	FALSE	[Isoform 1]: Cell membrane	1	24	CHEMBL1852688	INFIGRATINIB	TRUE	4	FALSE	KEGG	hsa05169_Epstein-Barr_virus_infection	6	5	0	0	0	5	2005
FGFR3	ENSG00000068078	fibroblast growth factor receptor 3	1957	5	TRUE	FALSE	FALSE	FALSE	FALSE	TRUE	FALSE	FALSE	FALSE	FALSE	TRUE	FALSE	[Isoform 1]: Cell membrane	1	24	CHEMBL4297522	PEMIGATINIB	TRUE	4	FALSE	KEGG	hsa05169_Epstein-Barr_virus_infection	6	5	0	0	0	5	2005
FGFR3	ENSG00000068078	fibroblast growth factor receptor 3	1957	5	TRUE	FALSE	FALSE	FALSE	FALSE	TRUE	FALSE	FALSE	FALSE	FALSE	TRUE	FALSE	[Isoform 1]: Cell membrane	1	24	CHEMBL4297522	PEMIGATINIB	TRUE	4	FALSE	KEGG	hsa05322_Systemic_lupus_erythematosus	6	5	0	0	0	5	2005
FGFR3	ENSG00000068078	fibroblast growth factor receptor 3	1957	5	TRUE	FALSE	FALSE	FALSE	FALSE	TRUE	FALSE	FALSE	FALSE	FALSE	TRUE	FALSE	[Isoform 1]: Cell membrane	1	24	CHEMBL1852688	INFIGRATINIB	TRUE	4	FALSE	KEGG	hsa05322_Systemic_lupus_erythematosus	6	5	0	0	0	5	2005
FGFR3	ENSG00000068078	fibroblast growth factor receptor 3	1957	5	TRUE	FALSE	FALSE	FALSE	FALSE	TRUE	FALSE	FALSE	FALSE	FALSE	TRUE	FALSE	[Isoform 1]: Cell membrane	1	24	CHEMBL3545376	ERDAFITINIB	TRUE	4	FALSE	KEGG	hsa05169_Epstein-Barr_virus_infection	6	5	0	0	0	5	2005
FGFR3	ENSG00000068078	fibroblast growth factor receptor 3	1957	5	TRUE	FALSE	FALSE	FALSE	FALSE	TRUE	FALSE	FALSE	FALSE	FALSE	TRUE	FALSE	[Isoform 1]: Cell membrane	1	24	CHEMBL3701238	FUTIBATINIB	TRUE	4	FALSE	KEGG	hsa04620_Toll-like_receptor_signaling_pathway	6	5	0	0	0	5	2005
FGFR3	ENSG00000068078	fibroblast growth factor receptor 3	1957	5	TRUE	FALSE	FALSE	FALSE	FALSE	TRUE	FALSE	FALSE	FALSE	FALSE	TRUE	FALSE	[Isoform 1]: Cell membrane	1	24	CHEMBL4297522	PEMIGATINIB	TRUE	4	FALSE	KEGG	hsa04530_Tight_junction	6	5	0	0	0	5	2005
FGFR3	ENSG00000068078	fibroblast growth factor receptor 3	1957	5	TRUE	FALSE	FALSE	FALSE	FALSE	TRUE	FALSE	FALSE	FALSE	FALSE	TRUE	FALSE	[Isoform 1]: Cell membrane	1	24	CHEMBL3701238	FUTIBATINIB	TRUE	4	FALSE	KEGG	hsa05169_Epstein-Barr_virus_infection	6	5	0	0	0	5	2005
FGFR3	ENSG00000068078	fibroblast growth factor receptor 3	1957	5	TRUE	FALSE	FALSE	FALSE	FALSE	TRUE	FALSE	FALSE	FALSE	FALSE	TRUE	FALSE	[Isoform 1]: Cell membrane	1	24	CHEMBL3545376	ERDAFITINIB	TRUE	4	FALSE	KEGG	hsa05322_Systemic_lupus_erythematosus	6	5	0	0	0	5	2005
FGFR3	ENSG00000068078	fibroblast growth factor receptor 3	1957	5	TRUE	FALSE	FALSE	FALSE	FALSE	TRUE	FALSE	FALSE	FALSE	FALSE	TRUE	FALSE	[Isoform 1]: Cell membrane	1	24	CHEMBL4297522	PEMIGATINIB	TRUE	4	FALSE	KEGG	hsa04020_Calcium_signaling_pathway	6	5	0	0	0	5	2005
FGFR3	ENSG00000068078	fibroblast growth factor receptor 3	1957	5	TRUE	FALSE	FALSE	FALSE	FALSE	TRUE	FALSE	FALSE	FALSE	FALSE	TRUE	FALSE	[Isoform 1]: Cell membrane	1	24	CHEMBL3701238	FUTIBATINIB	TRUE	4	FALSE	KEGG	hsa04020_Calcium_signaling_pathway	6	5	0	0	0	5	2005
FGFR3	ENSG00000068078	fibroblast growth factor receptor 3	1957	5	TRUE	FALSE	FALSE	FALSE	FALSE	TRUE	FALSE	FALSE	FALSE	FALSE	TRUE	FALSE	[Isoform 1]: Cell membrane	1	24	CHEMBL4297522	PEMIGATINIB	TRUE	4	FALSE	KEGG	hsa04620_Toll-like_receptor_signaling_pathway	6	5	0	0	0	5	2005
FGFR3	ENSG00000068078	fibroblast growth factor receptor 3	1957	5	TRUE	FALSE	FALSE	FALSE	FALSE	TRUE	FALSE	FALSE	FALSE	FALSE	TRUE	FALSE	[Isoform 1]: Cell membrane	1	24	CHEMBL1908391	MASITINIB	TRUE	4	FALSE	KEGG	hsa05322_Systemic_lupus_erythematosus	6	5	0	0	0	5	2005
FGFR3	ENSG00000068078	fibroblast growth factor receptor 3	1957	5	TRUE	FALSE	FALSE	FALSE	FALSE	TRUE	FALSE	FALSE	FALSE	FALSE	TRUE	FALSE	[Isoform 1]: Cell membrane	1	24	CHEMBL4297522	PEMIGATINIB	TRUE	4	FALSE	KEGG	hsa04064_NF-kappa_B_signaling_pathway	6	5	0	0	0	5	2005
FGFR3	ENSG00000068078	fibroblast growth factor receptor 3	1957	5	TRUE	FALSE	FALSE	FALSE	FALSE	TRUE	FALSE	FALSE	FALSE	FALSE	TRUE	FALSE	[Isoform 1]: Cell membrane	1	24	CHEMBL3545376	ERDAFITINIB	TRUE	4	FALSE	KEGG	hsa04064_NF-kappa_B_signaling_pathway	6	5	0	0	0	5	2005
FGFR3	ENSG00000068078	fibroblast growth factor receptor 3	1957	5	TRUE	FALSE	FALSE	FALSE	FALSE	TRUE	FALSE	FALSE	FALSE	FALSE	TRUE	FALSE	[Isoform 1]: Cell membrane	1	24	CHEMBL1908391	MASITINIB	TRUE	4	FALSE	KEGG	hsa04020_Calcium_signaling_pathway	6	5	0	0	0	5	2005
FGFR3	ENSG00000068078	fibroblast growth factor receptor 3	1957	5	TRUE	FALSE	FALSE	FALSE	FALSE	TRUE	FALSE	FALSE	FALSE	FALSE	TRUE	FALSE	[Isoform 1]: Cell membrane	1	24	CHEMBL1908391	MASITINIB	TRUE	4	FALSE	KEGG	hsa05169_Epstein-Barr_virus_infection	6	5	0	0	0	5	2005
FGFR3	ENSG00000068078	fibroblast growth factor receptor 3	1957	5	TRUE	FALSE	FALSE	FALSE	FALSE	TRUE	FALSE	FALSE	FALSE	FALSE	TRUE	FALSE	[Isoform 1]: Cell membrane	1	24	CHEMBL3545376	ERDAFITINIB	TRUE	4	FALSE	KEGG	hsa04020_Calcium_signaling_pathway	6	5	0	0	0	5	2005
FGFR3	ENSG00000068078	fibroblast growth factor receptor 3	1957	5	TRUE	FALSE	FALSE	FALSE	FALSE	TRUE	FALSE	FALSE	FALSE	FALSE	TRUE	FALSE	[Isoform 1]: Cell membrane	1	24	CHEMBL1852688	INFIGRATINIB	TRUE	4	FALSE	KEGG	hsa04020_Calcium_signaling_pathway	6	5	0	0	0	5	2005
FGFR3	ENSG00000068078	fibroblast growth factor receptor 3	1957	5	TRUE	FALSE	FALSE	FALSE	FALSE	TRUE	FALSE	FALSE	FALSE	FALSE	TRUE	FALSE	[Isoform 1]: Cell membrane	1	24	CHEMBL3701238	FUTIBATINIB	TRUE	4	FALSE	KEGG	hsa04530_Tight_junction	6	5	0	0	0	5	2005
FGFR3	ENSG00000068078	fibroblast growth factor receptor 3	1957	5	TRUE	FALSE	FALSE	FALSE	FALSE	TRUE	FALSE	FALSE	FALSE	FALSE	TRUE	FALSE	[Isoform 1]: Cell membrane	1	24	CHEMBL3545376	ERDAFITINIB	TRUE	4	FALSE	KEGG	hsa04620_Toll-like_receptor_signaling_pathway	6	5	0	0	0	5	2005
FGFR3	ENSG00000068078	fibroblast growth factor receptor 3	1957	5	TRUE	FALSE	FALSE	FALSE	FALSE	TRUE	FALSE	FALSE	FALSE	FALSE	TRUE	FALSE	[Isoform 1]: Cell membrane	1	24	CHEMBL1852688	INFIGRATINIB	TRUE	4	FALSE	KEGG	hsa04530_Tight_junction	6	5	0	0	0	5	2005
MAPK1	ENSG00000100030	mitogen-activated protein kinase 1	1864	5	FALSE	TRUE	FALSE	FALSE	FALSE	FALSE	FALSE	FALSE	FALSE	FALSE	FALSE	FALSE	Cytoplasm	1	5	CHEMBL4650285	TEMUTERKIB	FALSE	2	FALSE	KEGG	hsa05169_Epstein-Barr_virus_infection	3	0	0	3	2	0	1879
MAPK1	ENSG00000100030	mitogen-activated protein kinase 1	1864	5	FALSE	TRUE	FALSE	FALSE	FALSE	FALSE	FALSE	FALSE	FALSE	FALSE	FALSE	FALSE	Cytoplasm	1	5	CHEMBL4650284	KO-947	FALSE	1	FALSE	KEGG	hsa05169_Epstein-Barr_virus_infection	3	0	0	3	2	0	1879
MAPK1	ENSG00000100030	mitogen-activated protein kinase 1	1864	5	FALSE	TRUE	FALSE	FALSE	FALSE	FALSE	FALSE	FALSE	FALSE	FALSE	FALSE	FALSE	Cytoplasm	1	5	CHEMBL3590106	ULIXERTINIB	FALSE	2	FALSE	KEGG	hsa05169_Epstein-Barr_virus_infection	3	0	0	3	2	0	1879
MAPK1	ENSG00000100030	mitogen-activated protein kinase 1	1864	5	FALSE	TRUE	FALSE	FALSE	FALSE	FALSE	FALSE	FALSE	FALSE	FALSE	FALSE	FALSE	Cytoplasm	1	5	CHEMBL3590106	ULIXERTINIB	FALSE	2	FALSE	KEGG	hsa04530_Tight_junction	3	0	0	3	2	0	1879
MAPK1	ENSG00000100030	mitogen-activated protein kinase 1	1864	5	FALSE	TRUE	FALSE	FALSE	FALSE	FALSE	FALSE	FALSE	FALSE	FALSE	FALSE	FALSE	Cytoplasm	1	5	CHEMBL4650285	TEMUTERKIB	FALSE	2	FALSE	KEGG	hsa04530_Tight_junction	3	0	0	3	2	0	1879
MAPK1	ENSG00000100030	mitogen-activated protein kinase 1	1864	5	FALSE	TRUE	FALSE	FALSE	FALSE	FALSE	FALSE	FALSE	FALSE	FALSE	FALSE	FALSE	Cytoplasm	1	5	CHEMBL3544964	RAVOXERTINIB	FALSE	2	FALSE	KEGG	hsa04620_Toll-like_receptor_signaling_pathway	3	0	0	3	2	0	1879
MAPK1	ENSG00000100030	mitogen-activated protein kinase 1	1864	5	FALSE	TRUE	FALSE	FALSE	FALSE	FALSE	FALSE	FALSE	FALSE	FALSE	FALSE	FALSE	Cytoplasm	1	5	CHEMBL4213970	MK-8353	FALSE	1	FALSE	KEGG	hsa04620_Toll-like_receptor_signaling_pathway	3	0	0	3	2	0	1879
MAPK1	ENSG00000100030	mitogen-activated protein kinase 1	1864	5	FALSE	TRUE	FALSE	FALSE	FALSE	FALSE	FALSE	FALSE	FALSE	FALSE	FALSE	FALSE	Cytoplasm	1	5	CHEMBL4213970	MK-8353	FALSE	1	FALSE	KEGG	hsa04530_Tight_junction	3	0	0	3	2	0	1879
MAPK1	ENSG00000100030	mitogen-activated protein kinase 1	1864	5	FALSE	TRUE	FALSE	FALSE	FALSE	FALSE	FALSE	FALSE	FALSE	FALSE	FALSE	FALSE	Cytoplasm	1	5	CHEMBL3544964	RAVOXERTINIB	FALSE	2	FALSE	KEGG	hsa04530_Tight_junction	3	0	0	3	2	0	1879
MAPK1	ENSG00000100030	mitogen-activated protein kinase 1	1864	5	FALSE	TRUE	FALSE	FALSE	FALSE	FALSE	FALSE	FALSE	FALSE	FALSE	FALSE	FALSE	Cytoplasm	1	5	CHEMBL4650284	KO-947	FALSE	1	FALSE	KEGG	hsa04530_Tight_junction	3	0	0	3	2	0	1879
MAPK1	ENSG00000100030	mitogen-activated protein kinase 1	1864	5	FALSE	TRUE	FALSE	FALSE	FALSE	FALSE	FALSE	FALSE	FALSE	FALSE	FALSE	FALSE	Cytoplasm	1	5	CHEMBL3590106	ULIXERTINIB	FALSE	2	FALSE	KEGG	hsa04620_Toll-like_receptor_signaling_pathway	3	0	0	3	2	0	1879
MAPK1	ENSG00000100030	mitogen-activated protein kinase 1	1864	5	FALSE	TRUE	FALSE	FALSE	FALSE	FALSE	FALSE	FALSE	FALSE	FALSE	FALSE	FALSE	Cytoplasm	1	5	CHEMBL3544964	RAVOXERTINIB	FALSE	2	FALSE	KEGG	hsa05169_Epstein-Barr_virus_infection	3	0	0	3	2	0	1879
MAPK1	ENSG00000100030	mitogen-activated protein kinase 1	1864	5	FALSE	TRUE	FALSE	FALSE	FALSE	FALSE	FALSE	FALSE	FALSE	FALSE	FALSE	FALSE	Cytoplasm	1	5	CHEMBL4650284	KO-947	FALSE	1	FALSE	KEGG	hsa04620_Toll-like_receptor_signaling_pathway	3	0	0	3	2	0	1879
MAPK1	ENSG00000100030	mitogen-activated protein kinase 1	1864	5	FALSE	TRUE	FALSE	FALSE	FALSE	FALSE	FALSE	FALSE	FALSE	FALSE	FALSE	FALSE	Cytoplasm	1	5	CHEMBL4213970	MK-8353	FALSE	1	FALSE	KEGG	hsa05169_Epstein-Barr_virus_infection	3	0	0	3	2	0	1879
MAPK1	ENSG00000100030	mitogen-activated protein kinase 1	1864	5	FALSE	TRUE	FALSE	FALSE	FALSE	FALSE	FALSE	FALSE	FALSE	FALSE	FALSE	FALSE	Cytoplasm	1	5	CHEMBL4650285	TEMUTERKIB	FALSE	2	FALSE	KEGG	hsa04620_Toll-like_receptor_signaling_pathway	3	0	0	3	2	0	1879
ERBB2	ENSG00000141736	erb-b2 receptor tyrosine kinase 2	1633	7	TRUE	FALSE	FALSE	TRUE	FALSE	FALSE	FALSE	FALSE	FALSE	TRUE	FALSE	FALSE	Cell membrane	1	47	CHEMBL1743082	TRASTUZUMAB EMTANSINE	TRUE	4	FALSE	KEGG	hsa04530_Tight_junction	6	5	0	0	0	5	1706
ERBB2	ENSG00000141736	erb-b2 receptor tyrosine kinase 2	1633	7	TRUE	FALSE	FALSE	TRUE	FALSE	FALSE	FALSE	FALSE	FALSE	TRUE	FALSE	FALSE	Cell membrane	1	47	CHEMBL1743082	TRASTUZUMAB EMTANSINE	TRUE	4	FALSE	KEGG	hsa05169_Epstein-Barr_virus_infection	6	5	0	0	0	5	1706
ERBB2	ENSG00000141736	erb-b2 receptor tyrosine kinase 2	1633	7	TRUE	FALSE	FALSE	TRUE	FALSE	FALSE	FALSE	FALSE	FALSE	TRUE	FALSE	FALSE	Cell membrane	1	47	CHEMBL1201179	LAPATINIB DITOSYLATE	TRUE	4	FALSE	KEGG	hsa05169_Epstein-Barr_virus_infection	6	5	0	0	0	5	1706
ERBB2	ENSG00000141736	erb-b2 receptor tyrosine kinase 2	1633	7	TRUE	FALSE	FALSE	TRUE	FALSE	FALSE	FALSE	FALSE	FALSE	TRUE	FALSE	FALSE	Cell membrane	1	47	CHEMBL1201179	LAPATINIB DITOSYLATE	TRUE	4	FALSE	KEGG	hsa04530_Tight_junction	6	5	0	0	0	5	1706
ERBB2	ENSG00000141736	erb-b2 receptor tyrosine kinase 2	1633	7	TRUE	FALSE	FALSE	TRUE	FALSE	FALSE	FALSE	FALSE	FALSE	TRUE	FALSE	FALSE	Cell membrane	1	47	CHEMBL3989921	NERATINIB MALEATE	TRUE	4	FALSE	KEGG	hsa05169_Epstein-Barr_virus_infection	6	5	0	0	0	5	1706
ERBB2	ENSG00000141736	erb-b2 receptor tyrosine kinase 2	1633	7	TRUE	FALSE	FALSE	TRUE	FALSE	FALSE	FALSE	FALSE	FALSE	TRUE	FALSE	FALSE	Cell membrane	1	47	CHEMBL2007641	PERTUZUMAB	TRUE	4	FALSE	KEGG	hsa04620_Toll-like_receptor_signaling_pathway	6	5	0	0	0	5	1706
ERBB2	ENSG00000141736	erb-b2 receptor tyrosine kinase 2	1633	7	TRUE	FALSE	FALSE	TRUE	FALSE	FALSE	FALSE	FALSE	FALSE	TRUE	FALSE	FALSE	Cell membrane	1	47	CHEMBL1201585	TRASTUZUMAB	TRUE	4	FALSE	KEGG	hsa05169_Epstein-Barr_virus_infection	6	5	0	0	0	5	1706
ERBB2	ENSG00000141736	erb-b2 receptor tyrosine kinase 2	1633	7	TRUE	FALSE	FALSE	TRUE	FALSE	FALSE	FALSE	FALSE	FALSE	TRUE	FALSE	FALSE	Cell membrane	1	47	CHEMBL3989921	NERATINIB MALEATE	TRUE	4	FALSE	KEGG	hsa04620_Toll-like_receptor_signaling_pathway	6	5	0	0	0	5	1706
ERBB2	ENSG00000141736	erb-b2 receptor tyrosine kinase 2	1633	7	TRUE	FALSE	FALSE	TRUE	FALSE	FALSE	FALSE	FALSE	FALSE	TRUE	FALSE	FALSE	Cell membrane	1	47	CHEMBL3989921	NERATINIB MALEATE	TRUE	4	FALSE	KEGG	hsa04530_Tight_junction	6	5	0	0	0	5	1706
ERBB2	ENSG00000141736	erb-b2 receptor tyrosine kinase 2	1633	7	TRUE	FALSE	FALSE	TRUE	FALSE	FALSE	FALSE	FALSE	FALSE	TRUE	FALSE	FALSE	Cell membrane	1	47	CHEMBL1743082	TRASTUZUMAB EMTANSINE	TRUE	4	FALSE	KEGG	hsa05169_Epstein-Barr_virus_infection	6	5	0	0	0	5	1706
ERBB2	ENSG00000141736	erb-b2 receptor tyrosine kinase 2	1633	7	TRUE	FALSE	FALSE	TRUE	FALSE	FALSE	FALSE	FALSE	FALSE	TRUE	FALSE	FALSE	Cell membrane	1	47	CHEMBL2007641	PERTUZUMAB	TRUE	4	FALSE	KEGG	hsa05169_Epstein-Barr_virus_infection	6	5	0	0	0	5	1706
ERBB2	ENSG00000141736	erb-b2 receptor tyrosine kinase 2	1633	7	TRUE	FALSE	FALSE	TRUE	FALSE	FALSE	FALSE	FALSE	FALSE	TRUE	FALSE	FALSE	Cell membrane	1	47	CHEMBL2007641	PERTUZUMAB	TRUE	4	FALSE	KEGG	hsa05169_Epstein-Barr_virus_infection	6	5	0	0	0	5	1706
ERBB2	ENSG00000141736	erb-b2 receptor tyrosine kinase 2	1633	7	TRUE	FALSE	FALSE	TRUE	FALSE	FALSE	FALSE	FALSE	FALSE	TRUE	FALSE	FALSE	Cell membrane	1	47	CHEMBL1201179	LAPATINIB DITOSYLATE	TRUE	4	FALSE	KEGG	hsa04064_NF-kappa_B_signaling_pathway	6	5	0	0	0	5	1706
ERBB2	ENSG00000141736	erb-b2 receptor tyrosine kinase 2	1633	7	TRUE	FALSE	FALSE	TRUE	FALSE	FALSE	FALSE	FALSE	FALSE	TRUE	FALSE	FALSE	Cell membrane	1	47	CHEMBL2007641	PERTUZUMAB	TRUE	4	FALSE	KEGG	hsa04530_Tight_junction	6	5	0	0	0	5	1706
ERBB2	ENSG00000141736	erb-b2 receptor tyrosine kinase 2	1633	7	TRUE	FALSE	FALSE	TRUE	FALSE	FALSE	FALSE	FALSE	FALSE	TRUE	FALSE	FALSE	Cell membrane	1	47	CHEMBL3989921	NERATINIB MALEATE	TRUE	4	FALSE	KEGG	hsa05169_Epstein-Barr_virus_infection	6	5	0	0	0	5	1706
ERBB2	ENSG00000141736	erb-b2 receptor tyrosine kinase 2	1633	7	TRUE	FALSE	FALSE	TRUE	FALSE	FALSE	FALSE	FALSE	FALSE	TRUE	FALSE	FALSE	Cell membrane	1	47	CHEMBL2007641	PERTUZUMAB	TRUE	4	FALSE	KEGG	hsa04020_Calcium_signaling_pathway	6	5	0	0	0	5	1706
ERBB2	ENSG00000141736	erb-b2 receptor tyrosine kinase 2	1633	7	TRUE	FALSE	FALSE	TRUE	FALSE	FALSE	FALSE	FALSE	FALSE	TRUE	FALSE	FALSE	Cell membrane	1	47	CHEMBL1201585	TRASTUZUMAB	TRUE	4	FALSE	KEGG	hsa04530_Tight_junction	6	5	0	0	0	5	1706
ERBB2	ENSG00000141736	erb-b2 receptor tyrosine kinase 2	1633	7	TRUE	FALSE	FALSE	TRUE	FALSE	FALSE	FALSE	FALSE	FALSE	TRUE	FALSE	FALSE	Cell membrane	1	47	CHEMBL1201585	TRASTUZUMAB	TRUE	4	FALSE	KEGG	hsa04530_Tight_junction	6	5	0	0	0	5	1706
ERBB2	ENSG00000141736	erb-b2 receptor tyrosine kinase 2	1633	7	TRUE	FALSE	FALSE	TRUE	FALSE	FALSE	FALSE	FALSE	FALSE	TRUE	FALSE	FALSE	Cell membrane	1	47	CHEMBL1201585	TRASTUZUMAB	TRUE	4	FALSE	KEGG	hsa05169_Epstein-Barr_virus_infection	6	5	0	0	0	5	1706
ERBB2	ENSG00000141736	erb-b2 receptor tyrosine kinase 2	1633	7	TRUE	FALSE	FALSE	TRUE	FALSE	FALSE	FALSE	FALSE	FALSE	TRUE	FALSE	FALSE	Cell membrane	1	47	CHEMBL2007641	PERTUZUMAB	TRUE	4	FALSE	KEGG	hsa05322_Systemic_lupus_erythematosus	6	5	0	0	0	5	1706
ERBB2	ENSG00000141736	erb-b2 receptor tyrosine kinase 2	1633	7	TRUE	FALSE	FALSE	TRUE	FALSE	FALSE	FALSE	FALSE	FALSE	TRUE	FALSE	FALSE	Cell membrane	1	47	CHEMBL1201179	LAPATINIB DITOSYLATE	TRUE	4	FALSE	KEGG	hsa05322_Systemic_lupus_erythematosus	6	5	0	0	0	5	1706
ERBB2	ENSG00000141736	erb-b2 receptor tyrosine kinase 2	1633	7	TRUE	FALSE	FALSE	TRUE	FALSE	FALSE	FALSE	FALSE	FALSE	TRUE	FALSE	FALSE	Cell membrane	1	47	CHEMBL1201179	LAPATINIB DITOSYLATE	TRUE	4	FALSE	KEGG	hsa04020_Calcium_signaling_pathway	6	5	0	0	0	5	1706
ERBB2	ENSG00000141736	erb-b2 receptor tyrosine kinase 2	1633	7	TRUE	FALSE	FALSE	TRUE	FALSE	FALSE	FALSE	FALSE	FALSE	TRUE	FALSE	FALSE	Cell membrane	1	47	CHEMBL3989921	NERATINIB MALEATE	TRUE	4	FALSE	KEGG	hsa04530_Tight_junction	6	5	0	0	0	5	1706
ERBB2	ENSG00000141736	erb-b2 receptor tyrosine kinase 2	1633	7	TRUE	FALSE	FALSE	TRUE	FALSE	FALSE	FALSE	FALSE	FALSE	TRUE	FALSE	FALSE	Cell membrane	1	47	CHEMBL1201179	LAPATINIB DITOSYLATE	TRUE	4	FALSE	KEGG	hsa04620_Toll-like_receptor_signaling_pathway	6	5	0	0	0	5	1706
ERBB2	ENSG00000141736	erb-b2 receptor tyrosine kinase 2	1633	7	TRUE	FALSE	FALSE	TRUE	FALSE	FALSE	FALSE	FALSE	FALSE	TRUE	FALSE	FALSE	Cell membrane	1	47	CHEMBL1201585	TRASTUZUMAB	TRUE	4	FALSE	KEGG	hsa04620_Toll-like_receptor_signaling_pathway	6	5	0	0	0	5	1706
ERBB2	ENSG00000141736	erb-b2 receptor tyrosine kinase 2	1633	7	TRUE	FALSE	FALSE	TRUE	FALSE	FALSE	FALSE	FALSE	FALSE	TRUE	FALSE	FALSE	Cell membrane	1	47	CHEMBL2007641	PERTUZUMAB	TRUE	4	FALSE	KEGG	hsa04064_NF-kappa_B_signaling_pathway	6	5	0	0	0	5	1706
ERBB2	ENSG00000141736	erb-b2 receptor tyrosine kinase 2	1633	7	TRUE	FALSE	FALSE	TRUE	FALSE	FALSE	FALSE	FALSE	FALSE	TRUE	FALSE	FALSE	Cell membrane	1	47	CHEMBL1743082	TRASTUZUMAB EMTANSINE	TRUE	4	FALSE	KEGG	hsa04620_Toll-like_receptor_signaling_pathway	6	5	0	0	0	5	1706
ERBB2	ENSG00000141736	erb-b2 receptor tyrosine kinase 2	1633	7	TRUE	FALSE	FALSE	TRUE	FALSE	FALSE	FALSE	FALSE	FALSE	TRUE	FALSE	FALSE	Cell membrane	1	47	CHEMBL3989921	NERATINIB MALEATE	TRUE	4	FALSE	KEGG	hsa04064_NF-kappa_B_signaling_pathway	6	5	0	0	0	5	1706
ERBB2	ENSG00000141736	erb-b2 receptor tyrosine kinase 2	1633	7	TRUE	FALSE	FALSE	TRUE	FALSE	FALSE	FALSE	FALSE	FALSE	TRUE	FALSE	FALSE	Cell membrane	1	47	CHEMBL1201585	TRASTUZUMAB	TRUE	4	FALSE	KEGG	hsa04064_NF-kappa_B_signaling_pathway	6	5	0	0	0	5	1706
ERBB2	ENSG00000141736	erb-b2 receptor tyrosine kinase 2	1633	7	TRUE	FALSE	FALSE	TRUE	FALSE	FALSE	FALSE	FALSE	FALSE	TRUE	FALSE	FALSE	Cell membrane	1	47	CHEMBL2007641	PERTUZUMAB	TRUE	4	FALSE	KEGG	hsa04530_Tight_junction	6	5	0	0	0	5	1706
ERBB2	ENSG00000141736	erb-b2 receptor tyrosine kinase 2	1633	7	TRUE	FALSE	FALSE	TRUE	FALSE	FALSE	FALSE	FALSE	FALSE	TRUE	FALSE	FALSE	Cell membrane	1	47	CHEMBL3989921	NERATINIB MALEATE	TRUE	4	FALSE	KEGG	hsa04020_Calcium_signaling_pathway	6	5	0	0	0	5	1706
ERBB2	ENSG00000141736	erb-b2 receptor tyrosine kinase 2	1633	7	TRUE	FALSE	FALSE	TRUE	FALSE	FALSE	FALSE	FALSE	FALSE	TRUE	FALSE	FALSE	Cell membrane	1	47	CHEMBL1743082	TRASTUZUMAB EMTANSINE	TRUE	4	FALSE	KEGG	hsa05322_Systemic_lupus_erythematosus	6	5	0	0	0	5	1706
ERBB2	ENSG00000141736	erb-b2 receptor tyrosine kinase 2	1633	7	TRUE	FALSE	FALSE	TRUE	FALSE	FALSE	FALSE	FALSE	FALSE	TRUE	FALSE	FALSE	Cell membrane	1	47	CHEMBL1743082	TRASTUZUMAB EMTANSINE	TRUE	4	FALSE	KEGG	hsa04064_NF-kappa_B_signaling_pathway	6	5	0	0	0	5	1706
ERBB2	ENSG00000141736	erb-b2 receptor tyrosine kinase 2	1633	7	TRUE	FALSE	FALSE	TRUE	FALSE	FALSE	FALSE	FALSE	FALSE	TRUE	FALSE	FALSE	Cell membrane	1	47	CHEMBL1201585	TRASTUZUMAB	TRUE	4	FALSE	KEGG	hsa05322_Systemic_lupus_erythematosus	6	5	0	0	0	5	1706
ERBB2	ENSG00000141736	erb-b2 receptor tyrosine kinase 2	1633	7	TRUE	FALSE	FALSE	TRUE	FALSE	FALSE	FALSE	FALSE	FALSE	TRUE	FALSE	FALSE	Cell membrane	1	47	CHEMBL1201585	TRASTUZUMAB	TRUE	4	FALSE	KEGG	hsa04020_Calcium_signaling_pathway	6	5	0	0	0	5	1706
ERBB2	ENSG00000141736	erb-b2 receptor tyrosine kinase 2	1633	7	TRUE	FALSE	FALSE	TRUE	FALSE	FALSE	FALSE	FALSE	FALSE	TRUE	FALSE	FALSE	Cell membrane	1	47	CHEMBL3989921	NERATINIB MALEATE	TRUE	4	FALSE	KEGG	hsa05322_Systemic_lupus_erythematosus	6	5	0	0	0	5	1706
ERBB2	ENSG00000141736	erb-b2 receptor tyrosine kinase 2	1633	7	TRUE	FALSE	FALSE	TRUE	FALSE	FALSE	FALSE	FALSE	FALSE	TRUE	FALSE	FALSE	Cell membrane	1	47	CHEMBL1743082	TRASTUZUMAB EMTANSINE	TRUE	4	FALSE	KEGG	hsa04020_Calcium_signaling_pathway	6	5	0	0	0	5	1706
ERBB2	ENSG00000141736	erb-b2 receptor tyrosine kinase 2	1633	7	TRUE	FALSE	FALSE	TRUE	FALSE	FALSE	FALSE	FALSE	FALSE	TRUE	FALSE	FALSE	Cell membrane	1	47	CHEMBL1201179	LAPATINIB DITOSYLATE	TRUE	4	FALSE	KEGG	hsa04530_Tight_junction	6	5	0	0	0	5	1706
ERBB2	ENSG00000141736	erb-b2 receptor tyrosine kinase 2	1633	7	TRUE	FALSE	FALSE	TRUE	FALSE	FALSE	FALSE	FALSE	FALSE	TRUE	FALSE	FALSE	Cell membrane	1	47	CHEMBL1201179	LAPATINIB DITOSYLATE	TRUE	4	FALSE	KEGG	hsa05169_Epstein-Barr_virus_infection	6	5	0	0	0	5	1706
ERBB2	ENSG00000141736	erb-b2 receptor tyrosine kinase 2	1633	7	TRUE	FALSE	FALSE	TRUE	FALSE	FALSE	FALSE	FALSE	FALSE	TRUE	FALSE	FALSE	Cell membrane	1	47	CHEMBL1743082	TRASTUZUMAB EMTANSINE	TRUE	4	FALSE	KEGG	hsa04530_Tight_junction	6	5	0	0	0	5	1706
FGFR2	ENSG00000066468	fibroblast growth factor receptor 2	1549	6	TRUE	FALSE	FALSE	FALSE	TRUE	FALSE	FALSE	FALSE	FALSE	TRUE	FALSE	FALSE	Cell membrane	0	27	CHEMBL4297522	PEMIGATINIB	TRUE	4	FALSE	KEGG	hsa04064_NF-kappa_B_signaling_pathway	6	5	0	0	0	5	1603
FGFR2	ENSG00000066468	fibroblast growth factor receptor 2	1549	6	TRUE	FALSE	FALSE	FALSE	TRUE	FALSE	FALSE	FALSE	FALSE	TRUE	FALSE	FALSE	Cell membrane	0	27	CHEMBL1852688	INFIGRATINIB	TRUE	4	FALSE	KEGG	hsa05322_Systemic_lupus_erythematosus	6	5	0	0	0	5	1603
FGFR2	ENSG00000066468	fibroblast growth factor receptor 2	1549	6	TRUE	FALSE	FALSE	FALSE	TRUE	FALSE	FALSE	FALSE	FALSE	TRUE	FALSE	FALSE	Cell membrane	0	27	CHEMBL1946170	REGORAFENIB	TRUE	4	FALSE	KEGG	hsa05169_Epstein-Barr_virus_infection	6	5	0	0	0	5	1603
FGFR2	ENSG00000066468	fibroblast growth factor receptor 2	1549	6	TRUE	FALSE	FALSE	FALSE	TRUE	FALSE	FALSE	FALSE	FALSE	TRUE	FALSE	FALSE	Cell membrane	0	27	CHEMBL1852688	INFIGRATINIB	TRUE	4	FALSE	KEGG	hsa04020_Calcium_signaling_pathway	6	5	0	0	0	5	1603
FGFR2	ENSG00000066468	fibroblast growth factor receptor 2	1549	6	TRUE	FALSE	FALSE	FALSE	TRUE	FALSE	FALSE	FALSE	FALSE	TRUE	FALSE	FALSE	Cell membrane	0	27	CHEMBL3701238	FUTIBATINIB	TRUE	4	FALSE	KEGG	hsa04620_Toll-like_receptor_signaling_pathway	6	5	0	0	0	5	1603
FGFR2	ENSG00000066468	fibroblast growth factor receptor 2	1549	6	TRUE	FALSE	FALSE	FALSE	TRUE	FALSE	FALSE	FALSE	FALSE	TRUE	FALSE	FALSE	Cell membrane	0	27	CHEMBL4297522	PEMIGATINIB	TRUE	4	FALSE	KEGG	hsa05322_Systemic_lupus_erythematosus	6	5	0	0	0	5	1603
FGFR2	ENSG00000066468	fibroblast growth factor receptor 2	1549	6	TRUE	FALSE	FALSE	FALSE	TRUE	FALSE	FALSE	FALSE	FALSE	TRUE	FALSE	FALSE	Cell membrane	0	27	CHEMBL3545376	ERDAFITINIB	TRUE	4	FALSE	KEGG	hsa04020_Calcium_signaling_pathway	6	5	0	0	0	5	1603
FGFR2	ENSG00000066468	fibroblast growth factor receptor 2	1549	6	TRUE	FALSE	FALSE	FALSE	TRUE	FALSE	FALSE	FALSE	FALSE	TRUE	FALSE	FALSE	Cell membrane	0	27	CHEMBL3701238	FUTIBATINIB	TRUE	4	FALSE	KEGG	hsa05322_Systemic_lupus_erythematosus	6	5	0	0	0	5	1603
FGFR2	ENSG00000066468	fibroblast growth factor receptor 2	1549	6	TRUE	FALSE	FALSE	FALSE	TRUE	FALSE	FALSE	FALSE	FALSE	TRUE	FALSE	FALSE	Cell membrane	0	27	CHEMBL3545376	ERDAFITINIB	TRUE	4	FALSE	KEGG	hsa05322_Systemic_lupus_erythematosus	6	5	0	0	0	5	1603
FGFR2	ENSG00000066468	fibroblast growth factor receptor 2	1549	6	TRUE	FALSE	FALSE	FALSE	TRUE	FALSE	FALSE	FALSE	FALSE	TRUE	FALSE	FALSE	Cell membrane	0	27	CHEMBL3545376	ERDAFITINIB	TRUE	4	FALSE	KEGG	hsa04620_Toll-like_receptor_signaling_pathway	6	5	0	0	0	5	1603
FGFR2	ENSG00000066468	fibroblast growth factor receptor 2	1549	6	TRUE	FALSE	FALSE	FALSE	TRUE	FALSE	FALSE	FALSE	FALSE	TRUE	FALSE	FALSE	Cell membrane	0	27	CHEMBL3701238	FUTIBATINIB	TRUE	4	FALSE	KEGG	hsa04530_Tight_junction	6	5	0	0	0	5	1603
FGFR2	ENSG00000066468	fibroblast growth factor receptor 2	1549	6	TRUE	FALSE	FALSE	FALSE	TRUE	FALSE	FALSE	FALSE	FALSE	TRUE	FALSE	FALSE	Cell membrane	0	27	CHEMBL1946170	REGORAFENIB	TRUE	4	FALSE	KEGG	hsa04620_Toll-like_receptor_signaling_pathway	6	5	0	0	0	5	1603
FGFR2	ENSG00000066468	fibroblast growth factor receptor 2	1549	6	TRUE	FALSE	FALSE	FALSE	TRUE	FALSE	FALSE	FALSE	FALSE	TRUE	FALSE	FALSE	Cell membrane	0	27	CHEMBL1852688	INFIGRATINIB	TRUE	4	FALSE	KEGG	hsa05169_Epstein-Barr_virus_infection	6	5	0	0	0	5	1603
FGFR2	ENSG00000066468	fibroblast growth factor receptor 2	1549	6	TRUE	FALSE	FALSE	FALSE	TRUE	FALSE	FALSE	FALSE	FALSE	TRUE	FALSE	FALSE	Cell membrane	0	27	CHEMBL3701238	FUTIBATINIB	TRUE	4	FALSE	KEGG	hsa04020_Calcium_signaling_pathway	6	5	0	0	0	5	1603
FGFR2	ENSG00000066468	fibroblast growth factor receptor 2	1549	6	TRUE	FALSE	FALSE	FALSE	TRUE	FALSE	FALSE	FALSE	FALSE	TRUE	FALSE	FALSE	Cell membrane	0	27	CHEMBL4297522	PEMIGATINIB	TRUE	4	FALSE	KEGG	hsa04020_Calcium_signaling_pathway	6	5	0	0	0	5	1603
FGFR2	ENSG00000066468	fibroblast growth factor receptor 2	1549	6	TRUE	FALSE	FALSE	FALSE	TRUE	FALSE	FALSE	FALSE	FALSE	TRUE	FALSE	FALSE	Cell membrane	0	27	CHEMBL3701238	FUTIBATINIB	TRUE	4	FALSE	KEGG	hsa04064_NF-kappa_B_signaling_pathway	6	5	0	0	0	5	1603
FGFR2	ENSG00000066468	fibroblast growth factor receptor 2	1549	6	TRUE	FALSE	FALSE	FALSE	TRUE	FALSE	FALSE	FALSE	FALSE	TRUE	FALSE	FALSE	Cell membrane	0	27	CHEMBL3545376	ERDAFITINIB	TRUE	4	FALSE	KEGG	hsa05169_Epstein-Barr_virus_infection	6	5	0	0	0	5	1603
FGFR2	ENSG00000066468	fibroblast growth factor receptor 2	1549	6	TRUE	FALSE	FALSE	FALSE	TRUE	FALSE	FALSE	FALSE	FALSE	TRUE	FALSE	FALSE	Cell membrane	0	27	CHEMBL1946170	REGORAFENIB	TRUE	4	FALSE	KEGG	hsa04064_NF-kappa_B_signaling_pathway	6	5	0	0	0	5	1603
FGFR2	ENSG00000066468	fibroblast growth factor receptor 2	1549	6	TRUE	FALSE	FALSE	FALSE	TRUE	FALSE	FALSE	FALSE	FALSE	TRUE	FALSE	FALSE	Cell membrane	0	27	CHEMBL4297522	PEMIGATINIB	TRUE	4	FALSE	KEGG	hsa04620_Toll-like_receptor_signaling_pathway	6	5	0	0	0	5	1603
FGFR2	ENSG00000066468	fibroblast growth factor receptor 2	1549	6	TRUE	FALSE	FALSE	FALSE	TRUE	FALSE	FALSE	FALSE	FALSE	TRUE	FALSE	FALSE	Cell membrane	0	27	CHEMBL1946170	REGORAFENIB	TRUE	4	FALSE	KEGG	hsa05322_Systemic_lupus_erythematosus	6	5	0	0	0	5	1603
FGFR2	ENSG00000066468	fibroblast growth factor receptor 2	1549	6	TRUE	FALSE	FALSE	FALSE	TRUE	FALSE	FALSE	FALSE	FALSE	TRUE	FALSE	FALSE	Cell membrane	0	27	CHEMBL3545376	ERDAFITINIB	TRUE	4	FALSE	KEGG	hsa04530_Tight_junction	6	5	0	0	0	5	1603
FGFR2	ENSG00000066468	fibroblast growth factor receptor 2	1549	6	TRUE	FALSE	FALSE	FALSE	TRUE	FALSE	FALSE	FALSE	FALSE	TRUE	FALSE	FALSE	Cell membrane	0	27	CHEMBL4297522	PEMIGATINIB	TRUE	4	FALSE	KEGG	hsa05169_Epstein-Barr_virus_infection	6	5	0	0	0	5	1603
FGFR2	ENSG00000066468	fibroblast growth factor receptor 2	1549	6	TRUE	FALSE	FALSE	FALSE	TRUE	FALSE	FALSE	FALSE	FALSE	TRUE	FALSE	FALSE	Cell membrane	0	27	CHEMBL3545376	ERDAFITINIB	TRUE	4	FALSE	KEGG	hsa04064_NF-kappa_B_signaling_pathway	6	5	0	0	0	5	1603
FGFR2	ENSG00000066468	fibroblast growth factor receptor 2	1549	6	TRUE	FALSE	FALSE	FALSE	TRUE	FALSE	FALSE	FALSE	FALSE	TRUE	FALSE	FALSE	Cell membrane	0	27	CHEMBL1852688	INFIGRATINIB	TRUE	4	FALSE	KEGG	hsa04620_Toll-like_receptor_signaling_pathway	6	5	0	0	0	5	1603
FGFR2	ENSG00000066468	fibroblast growth factor receptor 2	1549	6	TRUE	FALSE	FALSE	FALSE	TRUE	FALSE	FALSE	FALSE	FALSE	TRUE	FALSE	FALSE	Cell membrane	0	27	CHEMBL1852688	INFIGRATINIB	TRUE	4	FALSE	KEGG	hsa04530_Tight_junction	6	5	0	0	0	5	1603
FGFR2	ENSG00000066468	fibroblast growth factor receptor 2	1549	6	TRUE	FALSE	FALSE	FALSE	TRUE	FALSE	FALSE	FALSE	FALSE	TRUE	FALSE	FALSE	Cell membrane	0	27	CHEMBL1852688	INFIGRATINIB	TRUE	4	FALSE	KEGG	hsa04064_NF-kappa_B_signaling_pathway	6	5	0	0	0	5	1603
FGFR2	ENSG00000066468	fibroblast growth factor receptor 2	1549	6	TRUE	FALSE	FALSE	FALSE	TRUE	FALSE	FALSE	FALSE	FALSE	TRUE	FALSE	FALSE	Cell membrane	0	27	CHEMBL1946170	REGORAFENIB	TRUE	4	FALSE	KEGG	hsa04530_Tight_junction	6	5	0	0	0	5	1603
FGFR2	ENSG00000066468	fibroblast growth factor receptor 2	1549	6	TRUE	FALSE	FALSE	FALSE	TRUE	FALSE	FALSE	FALSE	FALSE	TRUE	FALSE	FALSE	Cell membrane	0	27	CHEMBL4297522	PEMIGATINIB	TRUE	4	FALSE	KEGG	hsa04530_Tight_junction	6	5	0	0	0	5	1603
FGFR2	ENSG00000066468	fibroblast growth factor receptor 2	1549	6	TRUE	FALSE	FALSE	FALSE	TRUE	FALSE	FALSE	FALSE	FALSE	TRUE	FALSE	FALSE	Cell membrane	0	27	CHEMBL1946170	REGORAFENIB	TRUE	4	FALSE	KEGG	hsa04020_Calcium_signaling_pathway	6	5	0	0	0	5	1603
FGFR2	ENSG00000066468	fibroblast growth factor receptor 2	1549	6	TRUE	FALSE	FALSE	FALSE	TRUE	FALSE	FALSE	FALSE	FALSE	TRUE	FALSE	FALSE	Cell membrane	0	27	CHEMBL3701238	FUTIBATINIB	TRUE	4	FALSE	KEGG	hsa05169_Epstein-Barr_virus_infection	6	5	0	0	0	5	1603
FGFR1	ENSG00000077782	fibroblast growth factor receptor 1	1551	5	TRUE	FALSE	FALSE	FALSE	FALSE	FALSE	FALSE	FALSE	FALSE	FALSE	TRUE	FALSE	Cell membrane	1	26	CHEMBL3545376	ERDAFITINIB	TRUE	4	FALSE	KEGG	hsa04620_Toll-like_receptor_signaling_pathway	6	5	0	0	0	5	1601
FGFR1	ENSG00000077782	fibroblast growth factor receptor 1	1551	5	TRUE	FALSE	FALSE	FALSE	FALSE	FALSE	FALSE	FALSE	FALSE	FALSE	TRUE	FALSE	Cell membrane	1	26	CHEMBL3545376	ERDAFITINIB	TRUE	4	FALSE	KEGG	hsa04020_Calcium_signaling_pathway	6	5	0	0	0	5	1601
FGFR1	ENSG00000077782	fibroblast growth factor receptor 1	1551	5	TRUE	FALSE	FALSE	FALSE	FALSE	FALSE	FALSE	FALSE	FALSE	FALSE	TRUE	FALSE	Cell membrane	1	26	CHEMBL3701238	FUTIBATINIB	TRUE	4	FALSE	KEGG	hsa04064_NF-kappa_B_signaling_pathway	6	5	0	0	0	5	1601
FGFR1	ENSG00000077782	fibroblast growth factor receptor 1	1551	5	TRUE	FALSE	FALSE	FALSE	FALSE	FALSE	FALSE	FALSE	FALSE	FALSE	TRUE	FALSE	Cell membrane	1	26	CHEMBL4297522	PEMIGATINIB	TRUE	4	FALSE	KEGG	hsa05322_Systemic_lupus_erythematosus	6	5	0	0	0	5	1601
FGFR1	ENSG00000077782	fibroblast growth factor receptor 1	1551	5	TRUE	FALSE	FALSE	FALSE	FALSE	FALSE	FALSE	FALSE	FALSE	FALSE	TRUE	FALSE	Cell membrane	1	26	CHEMBL1946170	REGORAFENIB	TRUE	4	FALSE	KEGG	hsa05169_Epstein-Barr_virus_infection	6	5	0	0	0	5	1601
FGFR1	ENSG00000077782	fibroblast growth factor receptor 1	1551	5	TRUE	FALSE	FALSE	FALSE	FALSE	FALSE	FALSE	FALSE	FALSE	FALSE	TRUE	FALSE	Cell membrane	1	26	CHEMBL3701238	FUTIBATINIB	TRUE	4	FALSE	KEGG	hsa05169_Epstein-Barr_virus_infection	6	5	0	0	0	5	1601
FGFR1	ENSG00000077782	fibroblast growth factor receptor 1	1551	5	TRUE	FALSE	FALSE	FALSE	FALSE	FALSE	FALSE	FALSE	FALSE	FALSE	TRUE	FALSE	Cell membrane	1	26	CHEMBL1946170	REGORAFENIB	TRUE	4	FALSE	KEGG	hsa04020_Calcium_signaling_pathway	6	5	0	0	0	5	1601
FGFR1	ENSG00000077782	fibroblast growth factor receptor 1	1551	5	TRUE	FALSE	FALSE	FALSE	FALSE	FALSE	FALSE	FALSE	FALSE	FALSE	TRUE	FALSE	Cell membrane	1	26	CHEMBL3545376	ERDAFITINIB	TRUE	4	FALSE	KEGG	hsa05169_Epstein-Barr_virus_infection	6	5	0	0	0	5	1601
FGFR1	ENSG00000077782	fibroblast growth factor receptor 1	1551	5	TRUE	FALSE	FALSE	FALSE	FALSE	FALSE	FALSE	FALSE	FALSE	FALSE	TRUE	FALSE	Cell membrane	1	26	CHEMBL1946170	REGORAFENIB	TRUE	4	FALSE	KEGG	hsa04530_Tight_junction	6	5	0	0	0	5	1601
FGFR1	ENSG00000077782	fibroblast growth factor receptor 1	1551	5	TRUE	FALSE	FALSE	FALSE	FALSE	FALSE	FALSE	FALSE	FALSE	FALSE	TRUE	FALSE	Cell membrane	1	26	CHEMBL4297522	PEMIGATINIB	TRUE	4	FALSE	KEGG	hsa04020_Calcium_signaling_pathway	6	5	0	0	0	5	1601
FGFR1	ENSG00000077782	fibroblast growth factor receptor 1	1551	5	TRUE	FALSE	FALSE	FALSE	FALSE	FALSE	FALSE	FALSE	FALSE	FALSE	TRUE	FALSE	Cell membrane	1	26	CHEMBL3545376	ERDAFITINIB	TRUE	4	FALSE	KEGG	hsa05322_Systemic_lupus_erythematosus	6	5	0	0	0	5	1601
FGFR1	ENSG00000077782	fibroblast growth factor receptor 1	1551	5	TRUE	FALSE	FALSE	FALSE	FALSE	FALSE	FALSE	FALSE	FALSE	FALSE	TRUE	FALSE	Cell membrane	1	26	CHEMBL3701238	FUTIBATINIB	TRUE	4	FALSE	KEGG	hsa05322_Systemic_lupus_erythematosus	6	5	0	0	0	5	1601
FGFR1	ENSG00000077782	fibroblast growth factor receptor 1	1551	5	TRUE	FALSE	FALSE	FALSE	FALSE	FALSE	FALSE	FALSE	FALSE	FALSE	TRUE	FALSE	Cell membrane	1	26	CHEMBL1946170	REGORAFENIB	TRUE	4	FALSE	KEGG	hsa04064_NF-kappa_B_signaling_pathway	6	5	0	0	0	5	1601
FGFR1	ENSG00000077782	fibroblast growth factor receptor 1	1551	5	TRUE	FALSE	FALSE	FALSE	FALSE	FALSE	FALSE	FALSE	FALSE	FALSE	TRUE	FALSE	Cell membrane	1	26	CHEMBL1946170	REGORAFENIB	TRUE	4	FALSE	KEGG	hsa04620_Toll-like_receptor_signaling_pathway	6	5	0	0	0	5	1601
FGFR1	ENSG00000077782	fibroblast growth factor receptor 1	1551	5	TRUE	FALSE	FALSE	FALSE	FALSE	FALSE	FALSE	FALSE	FALSE	FALSE	TRUE	FALSE	Cell membrane	1	26	CHEMBL3701238	FUTIBATINIB	TRUE	4	FALSE	KEGG	hsa04620_Toll-like_receptor_signaling_pathway	6	5	0	0	0	5	1601
FGFR1	ENSG00000077782	fibroblast growth factor receptor 1	1551	5	TRUE	FALSE	FALSE	FALSE	FALSE	FALSE	FALSE	FALSE	FALSE	FALSE	TRUE	FALSE	Cell membrane	1	26	CHEMBL1852688	INFIGRATINIB	TRUE	4	FALSE	KEGG	hsa04020_Calcium_signaling_pathway	6	5	0	0	0	5	1601
FGFR1	ENSG00000077782	fibroblast growth factor receptor 1	1551	5	TRUE	FALSE	FALSE	FALSE	FALSE	FALSE	FALSE	FALSE	FALSE	FALSE	TRUE	FALSE	Cell membrane	1	26	CHEMBL1852688	INFIGRATINIB	TRUE	4	FALSE	KEGG	hsa05322_Systemic_lupus_erythematosus	6	5	0	0	0	5	1601
FGFR1	ENSG00000077782	fibroblast growth factor receptor 1	1551	5	TRUE	FALSE	FALSE	FALSE	FALSE	FALSE	FALSE	FALSE	FALSE	FALSE	TRUE	FALSE	Cell membrane	1	26	CHEMBL3545376	ERDAFITINIB	TRUE	4	FALSE	KEGG	hsa04530_Tight_junction	6	5	0	0	0	5	1601
FGFR1	ENSG00000077782	fibroblast growth factor receptor 1	1551	5	TRUE	FALSE	FALSE	FALSE	FALSE	FALSE	FALSE	FALSE	FALSE	FALSE	TRUE	FALSE	Cell membrane	1	26	CHEMBL1852688	INFIGRATINIB	TRUE	4	FALSE	KEGG	hsa04064_NF-kappa_B_signaling_pathway	6	5	0	0	0	5	1601
FGFR1	ENSG00000077782	fibroblast growth factor receptor 1	1551	5	TRUE	FALSE	FALSE	FALSE	FALSE	FALSE	FALSE	FALSE	FALSE	FALSE	TRUE	FALSE	Cell membrane	1	26	CHEMBL1852688	INFIGRATINIB	TRUE	4	FALSE	KEGG	hsa05169_Epstein-Barr_virus_infection	6	5	0	0	0	5	1601
FGFR1	ENSG00000077782	fibroblast growth factor receptor 1	1551	5	TRUE	FALSE	FALSE	FALSE	FALSE	FALSE	FALSE	FALSE	FALSE	FALSE	TRUE	FALSE	Cell membrane	1	26	CHEMBL4297522	PEMIGATINIB	TRUE	4	FALSE	KEGG	hsa05169_Epstein-Barr_virus_infection	6	5	0	0	0	5	1601
FGFR1	ENSG00000077782	fibroblast growth factor receptor 1	1551	5	TRUE	FALSE	FALSE	FALSE	FALSE	FALSE	FALSE	FALSE	FALSE	FALSE	TRUE	FALSE	Cell membrane	1	26	CHEMBL4297522	PEMIGATINIB	TRUE	4	FALSE	KEGG	hsa04620_Toll-like_receptor_signaling_pathway	6	5	0	0	0	5	1601
FGFR1	ENSG00000077782	fibroblast growth factor receptor 1	1551	5	TRUE	FALSE	FALSE	FALSE	FALSE	FALSE	FALSE	FALSE	FALSE	FALSE	TRUE	FALSE	Cell membrane	1	26	CHEMBL4297522	PEMIGATINIB	TRUE	4	FALSE	KEGG	hsa04530_Tight_junction	6	5	0	0	0	5	1601
FGFR1	ENSG00000077782	fibroblast growth factor receptor 1	1551	5	TRUE	FALSE	FALSE	FALSE	FALSE	FALSE	FALSE	FALSE	FALSE	FALSE	TRUE	FALSE	Cell membrane	1	26	CHEMBL1946170	REGORAFENIB	TRUE	4	FALSE	KEGG	hsa05322_Systemic_lupus_erythematosus	6	5	0	0	0	5	1601
FGFR1	ENSG00000077782	fibroblast growth factor receptor 1	1551	5	TRUE	FALSE	FALSE	FALSE	FALSE	FALSE	FALSE	FALSE	FALSE	FALSE	TRUE	FALSE	Cell membrane	1	26	CHEMBL1852688	INFIGRATINIB	TRUE	4	FALSE	KEGG	hsa04530_Tight_junction	6	5	0	0	0	5	1601
FGFR1	ENSG00000077782	fibroblast growth factor receptor 1	1551	5	TRUE	FALSE	FALSE	FALSE	FALSE	FALSE	FALSE	FALSE	FALSE	FALSE	TRUE	FALSE	Cell membrane	1	26	CHEMBL3545376	ERDAFITINIB	TRUE	4	FALSE	KEGG	hsa04064_NF-kappa_B_signaling_pathway	6	5	0	0	0	5	1601
FGFR1	ENSG00000077782	fibroblast growth factor receptor 1	1551	5	TRUE	FALSE	FALSE	FALSE	FALSE	FALSE	FALSE	FALSE	FALSE	FALSE	TRUE	FALSE	Cell membrane	1	26	CHEMBL3701238	FUTIBATINIB	TRUE	4	FALSE	KEGG	hsa04530_Tight_junction	6	5	0	0	0	5	1601
FGFR1	ENSG00000077782	fibroblast growth factor receptor 1	1551	5	TRUE	FALSE	FALSE	FALSE	FALSE	FALSE	FALSE	FALSE	FALSE	FALSE	TRUE	FALSE	Cell membrane	1	26	CHEMBL3701238	FUTIBATINIB	TRUE	4	FALSE	KEGG	hsa04020_Calcium_signaling_pathway	6	5	0	0	0	5	1601
FGFR1	ENSG00000077782	fibroblast growth factor receptor 1	1551	5	TRUE	FALSE	FALSE	FALSE	FALSE	FALSE	FALSE	FALSE	FALSE	FALSE	TRUE	FALSE	Cell membrane	1	26	CHEMBL4297522	PEMIGATINIB	TRUE	4	FALSE	KEGG	hsa04064_NF-kappa_B_signaling_pathway	6	5	0	0	0	5	1601
FGFR1	ENSG00000077782	fibroblast growth factor receptor 1	1551	5	TRUE	FALSE	FALSE	FALSE	FALSE	FALSE	FALSE	FALSE	FALSE	FALSE	TRUE	FALSE	Cell membrane	1	26	CHEMBL1852688	INFIGRATINIB	TRUE	4	FALSE	KEGG	hsa04620_Toll-like_receptor_signaling_pathway	6	5	0	0	0	5	1601
CXCR4	ENSG00000121966	C-X-C motif chemokine receptor 4	1454	7	TRUE	FALSE	FALSE	FALSE	TRUE	FALSE	FALSE	FALSE	FALSE	FALSE	TRUE	FALSE	Cell membrane	0	7	CHEMBL3545224	BURIXAFOR	FALSE	2	FALSE	KEGG	hsa04020_Calcium_signaling_pathway	6	1	3	1	0	1	1482.5
CXCR4	ENSG00000121966	C-X-C motif chemokine receptor 4	1454	7	TRUE	FALSE	FALSE	FALSE	TRUE	FALSE	FALSE	FALSE	FALSE	FALSE	TRUE	FALSE	Cell membrane	0	7	CHEMBL3545224	BURIXAFOR	FALSE	2	FALSE	KEGG	hsa04620_Toll-like_receptor_signaling_pathway	6	1	3	1	0	1	1482.5
CXCR4	ENSG00000121966	C-X-C motif chemokine receptor 4	1454	7	TRUE	FALSE	FALSE	FALSE	TRUE	FALSE	FALSE	FALSE	FALSE	FALSE	TRUE	FALSE	Cell membrane	0	7	CHEMBL3545224	BURIXAFOR	FALSE	2	FALSE	KEGG	hsa05169_Epstein-Barr_virus_infection	6	1	3	1	0	1	1482.5
CXCR4	ENSG00000121966	C-X-C motif chemokine receptor 4	1454	7	TRUE	FALSE	FALSE	FALSE	TRUE	FALSE	FALSE	FALSE	FALSE	FALSE	TRUE	FALSE	Cell membrane	0	7	CHEMBL4802129	BALIXAFORTIDE	FALSE	3	FALSE	KEGG	hsa04620_Toll-like_receptor_signaling_pathway	6	1	3	1	0	1	1482.5
CXCR4	ENSG00000121966	C-X-C motif chemokine receptor 4	1454	7	TRUE	FALSE	FALSE	FALSE	TRUE	FALSE	FALSE	FALSE	FALSE	FALSE	TRUE	FALSE	Cell membrane	0	7	CHEMBL18442	PLERIXAFOR	TRUE	4	FALSE	KEGG	hsa04620_Toll-like_receptor_signaling_pathway	6	1	3	1	0	1	1482.5
CXCR4	ENSG00000121966	C-X-C motif chemokine receptor 4	1454	7	TRUE	FALSE	FALSE	FALSE	TRUE	FALSE	FALSE	FALSE	FALSE	FALSE	TRUE	FALSE	Cell membrane	0	7	CHEMBL5095030	MOTIXAFORTIDE	FALSE	3	FALSE	KEGG	hsa05169_Epstein-Barr_virus_infection	6	1	3	1	0	1	1482.5
CXCR4	ENSG00000121966	C-X-C motif chemokine receptor 4	1454	7	TRUE	FALSE	FALSE	FALSE	TRUE	FALSE	FALSE	FALSE	FALSE	FALSE	TRUE	FALSE	Cell membrane	0	7	CHEMBL518924	MAVORIXAFOR	FALSE	3	FALSE	KEGG	hsa04020_Calcium_signaling_pathway	6	1	3	1	0	1	1482.5
CXCR4	ENSG00000121966	C-X-C motif chemokine receptor 4	1454	7	TRUE	FALSE	FALSE	FALSE	TRUE	FALSE	FALSE	FALSE	FALSE	FALSE	TRUE	FALSE	Cell membrane	0	7	CHEMBL5095030	MOTIXAFORTIDE	FALSE	3	FALSE	KEGG	hsa04620_Toll-like_receptor_signaling_pathway	6	1	3	1	0	1	1482.5
CXCR4	ENSG00000121966	C-X-C motif chemokine receptor 4	1454	7	TRUE	FALSE	FALSE	FALSE	TRUE	FALSE	FALSE	FALSE	FALSE	FALSE	TRUE	FALSE	Cell membrane	0	7	CHEMBL3545224	BURIXAFOR	FALSE	2	FALSE	KEGG	hsa04530_Tight_junction	6	1	3	1	0	1	1482.5
CXCR4	ENSG00000121966	C-X-C motif chemokine receptor 4	1454	7	TRUE	FALSE	FALSE	FALSE	TRUE	FALSE	FALSE	FALSE	FALSE	FALSE	TRUE	FALSE	Cell membrane	0	7	CHEMBL4802129	BALIXAFORTIDE	FALSE	3	FALSE	KEGG	hsa04020_Calcium_signaling_pathway	6	1	3	1	0	1	1482.5
CXCR4	ENSG00000121966	C-X-C motif chemokine receptor 4	1454	7	TRUE	FALSE	FALSE	FALSE	TRUE	FALSE	FALSE	FALSE	FALSE	FALSE	TRUE	FALSE	Cell membrane	0	7	CHEMBL18442	PLERIXAFOR	TRUE	4	FALSE	KEGG	hsa04020_Calcium_signaling_pathway	6	1	3	1	0	1	1482.5
CXCR4	ENSG00000121966	C-X-C motif chemokine receptor 4	1454	7	TRUE	FALSE	FALSE	FALSE	TRUE	FALSE	FALSE	FALSE	FALSE	FALSE	TRUE	FALSE	Cell membrane	0	7	CHEMBL4802129	BALIXAFORTIDE	FALSE	3	FALSE	KEGG	hsa05169_Epstein-Barr_virus_infection	6	1	3	1	0	1	1482.5
CXCR4	ENSG00000121966	C-X-C motif chemokine receptor 4	1454	7	TRUE	FALSE	FALSE	FALSE	TRUE	FALSE	FALSE	FALSE	FALSE	FALSE	TRUE	FALSE	Cell membrane	0	7	CHEMBL5095030	MOTIXAFORTIDE	FALSE	3	FALSE	KEGG	hsa05322_Systemic_lupus_erythematosus	6	1	3	1	0	1	1482.5
CXCR4	ENSG00000121966	C-X-C motif chemokine receptor 4	1454	7	TRUE	FALSE	FALSE	FALSE	TRUE	FALSE	FALSE	FALSE	FALSE	FALSE	TRUE	FALSE	Cell membrane	0	7	CHEMBL4802129	BALIXAFORTIDE	FALSE	3	FALSE	KEGG	hsa04530_Tight_junction	6	1	3	1	0	1	1482.5
CXCR4	ENSG00000121966	C-X-C motif chemokine receptor 4	1454	7	TRUE	FALSE	FALSE	FALSE	TRUE	FALSE	FALSE	FALSE	FALSE	FALSE	TRUE	FALSE	Cell membrane	0	7	CHEMBL18442	PLERIXAFOR	TRUE	4	FALSE	KEGG	hsa04530_Tight_junction	6	1	3	1	0	1	1482.5
CXCR4	ENSG00000121966	C-X-C motif chemokine receptor 4	1454	7	TRUE	FALSE	FALSE	FALSE	TRUE	FALSE	FALSE	FALSE	FALSE	FALSE	TRUE	FALSE	Cell membrane	0	7	CHEMBL5095030	MOTIXAFORTIDE	FALSE	3	FALSE	KEGG	hsa04020_Calcium_signaling_pathway	6	1	3	1	0	1	1482.5
CXCR4	ENSG00000121966	C-X-C motif chemokine receptor 4	1454	7	TRUE	FALSE	FALSE	FALSE	TRUE	FALSE	FALSE	FALSE	FALSE	FALSE	TRUE	FALSE	Cell membrane	0	7	CHEMBL518924	MAVORIXAFOR	FALSE	3	FALSE	KEGG	hsa04620_Toll-like_receptor_signaling_pathway	6	1	3	1	0	1	1482.5
CXCR4	ENSG00000121966	C-X-C motif chemokine receptor 4	1454	7	TRUE	FALSE	FALSE	FALSE	TRUE	FALSE	FALSE	FALSE	FALSE	FALSE	TRUE	FALSE	Cell membrane	0	7	CHEMBL3545224	BURIXAFOR	FALSE	2	FALSE	KEGG	hsa05322_Systemic_lupus_erythematosus	6	1	3	1	0	1	1482.5
CXCR4	ENSG00000121966	C-X-C motif chemokine receptor 4	1454	7	TRUE	FALSE	FALSE	FALSE	TRUE	FALSE	FALSE	FALSE	FALSE	FALSE	TRUE	FALSE	Cell membrane	0	7	CHEMBL5095030	MOTIXAFORTIDE	FALSE	3	FALSE	KEGG	hsa04064_NF-kappa_B_signaling_pathway	6	1	3	1	0	1	1482.5
CXCR4	ENSG00000121966	C-X-C motif chemokine receptor 4	1454	7	TRUE	FALSE	FALSE	FALSE	TRUE	FALSE	FALSE	FALSE	FALSE	FALSE	TRUE	FALSE	Cell membrane	0	7	CHEMBL18442	PLERIXAFOR	TRUE	4	FALSE	KEGG	hsa04064_NF-kappa_B_signaling_pathway	6	1	3	1	0	1	1482.5
CXCR4	ENSG00000121966	C-X-C motif chemokine receptor 4	1454	7	TRUE	FALSE	FALSE	FALSE	TRUE	FALSE	FALSE	FALSE	FALSE	FALSE	TRUE	FALSE	Cell membrane	0	7	CHEMBL4802129	BALIXAFORTIDE	FALSE	3	FALSE	KEGG	hsa04064_NF-kappa_B_signaling_pathway	6	1	3	1	0	1	1482.5
CXCR4	ENSG00000121966	C-X-C motif chemokine receptor 4	1454	7	TRUE	FALSE	FALSE	FALSE	TRUE	FALSE	FALSE	FALSE	FALSE	FALSE	TRUE	FALSE	Cell membrane	0	7	CHEMBL5095030	MOTIXAFORTIDE	FALSE	3	FALSE	KEGG	hsa04530_Tight_junction	6	1	3	1	0	1	1482.5
CXCR4	ENSG00000121966	C-X-C motif chemokine receptor 4	1454	7	TRUE	FALSE	FALSE	FALSE	TRUE	FALSE	FALSE	FALSE	FALSE	FALSE	TRUE	FALSE	Cell membrane	0	7	CHEMBL518924	MAVORIXAFOR	FALSE	3	FALSE	KEGG	hsa04530_Tight_junction	6	1	3	1	0	1	1482.5
CXCR4	ENSG00000121966	C-X-C motif chemokine receptor 4	1454	7	TRUE	FALSE	FALSE	FALSE	TRUE	FALSE	FALSE	FALSE	FALSE	FALSE	TRUE	FALSE	Cell membrane	0	7	CHEMBL518924	MAVORIXAFOR	FALSE	3	FALSE	KEGG	hsa05169_Epstein-Barr_virus_infection	6	1	3	1	0	1	1482.5
CXCR4	ENSG00000121966	C-X-C motif chemokine receptor 4	1454	7	TRUE	FALSE	FALSE	FALSE	TRUE	FALSE	FALSE	FALSE	FALSE	FALSE	TRUE	FALSE	Cell membrane	0	7	CHEMBL4802129	BALIXAFORTIDE	FALSE	3	FALSE	KEGG	hsa05322_Systemic_lupus_erythematosus	6	1	3	1	0	1	1482.5
CXCR4	ENSG00000121966	C-X-C motif chemokine receptor 4	1454	7	TRUE	FALSE	FALSE	FALSE	TRUE	FALSE	FALSE	FALSE	FALSE	FALSE	TRUE	FALSE	Cell membrane	0	7	CHEMBL518924	MAVORIXAFOR	FALSE	3	FALSE	KEGG	hsa04064_NF-kappa_B_signaling_pathway	6	1	3	1	0	1	1482.5
CXCR4	ENSG00000121966	C-X-C motif chemokine receptor 4	1454	7	TRUE	FALSE	FALSE	FALSE	TRUE	FALSE	FALSE	FALSE	FALSE	FALSE	TRUE	FALSE	Cell membrane	0	7	CHEMBL18442	PLERIXAFOR	TRUE	4	FALSE	KEGG	hsa05322_Systemic_lupus_erythematosus	6	1	3	1	0	1	1482.5
CXCR4	ENSG00000121966	C-X-C motif chemokine receptor 4	1454	7	TRUE	FALSE	FALSE	FALSE	TRUE	FALSE	FALSE	FALSE	FALSE	FALSE	TRUE	FALSE	Cell membrane	0	7	CHEMBL3545224	BURIXAFOR	FALSE	2	FALSE	KEGG	hsa04064_NF-kappa_B_signaling_pathway	6	1	3	1	0	1	1482.5
CXCR4	ENSG00000121966	C-X-C motif chemokine receptor 4	1454	7	TRUE	FALSE	FALSE	FALSE	TRUE	FALSE	FALSE	FALSE	FALSE	FALSE	TRUE	FALSE	Cell membrane	0	7	CHEMBL18442	PLERIXAFOR	TRUE	4	FALSE	KEGG	hsa05169_Epstein-Barr_virus_infection	6	1	3	1	0	1	1482.5
CXCR4	ENSG00000121966	C-X-C motif chemokine receptor 4	1454	7	TRUE	FALSE	FALSE	FALSE	TRUE	FALSE	FALSE	FALSE	FALSE	FALSE	TRUE	FALSE	Cell membrane	0	7	CHEMBL518924	MAVORIXAFOR	FALSE	3	FALSE	KEGG	hsa05322_Systemic_lupus_erythematosus	6	1	3	1	0	1	1482.5
KDR	ENSG00000128052	kinase insert domain receptor	1383	7	TRUE	FALSE	FALSE	TRUE	FALSE	FALSE	FALSE	FALSE	FALSE	FALSE	TRUE	FALSE	Cell junction	1	69	CHEMBL2103868	CABOZANTINIB S-MALATE	TRUE	4	FALSE	KEGG	hsa04020_Calcium_signaling_pathway	6	5	0	0	0	5	1478
KDR	ENSG00000128052	kinase insert domain receptor	1383	7	TRUE	FALSE	FALSE	TRUE	FALSE	FALSE	FALSE	FALSE	FALSE	FALSE	TRUE	FALSE	Cell junction	1	69	CHEMBL1289926	AXITINIB	TRUE	4	FALSE	KEGG	hsa04530_Tight_junction	6	5	0	0	0	5	1478
KDR	ENSG00000128052	kinase insert domain receptor	1383	7	TRUE	FALSE	FALSE	TRUE	FALSE	FALSE	FALSE	FALSE	FALSE	FALSE	TRUE	FALSE	Cell junction	1	69	CHEMBL1289926	AXITINIB	TRUE	4	FALSE	KEGG	hsa04620_Toll-like_receptor_signaling_pathway	6	5	0	0	0	5	1478
KDR	ENSG00000128052	kinase insert domain receptor	1383	7	TRUE	FALSE	FALSE	TRUE	FALSE	FALSE	FALSE	FALSE	FALSE	FALSE	TRUE	FALSE	Cell junction	1	69	CHEMBL608533	MIDOSTAURIN	TRUE	4	FALSE	KEGG	hsa04064_NF-kappa_B_signaling_pathway	6	5	0	0	0	5	1478
KDR	ENSG00000128052	kinase insert domain receptor	1383	7	TRUE	FALSE	FALSE	TRUE	FALSE	FALSE	FALSE	FALSE	FALSE	FALSE	TRUE	FALSE	Cell junction	1	69	CHEMBL1743062	RAMUCIRUMAB	TRUE	4	FALSE	KEGG	hsa05322_Systemic_lupus_erythematosus	6	5	0	0	0	5	1478
KDR	ENSG00000128052	kinase insert domain receptor	1383	7	TRUE	FALSE	FALSE	TRUE	FALSE	FALSE	FALSE	FALSE	FALSE	FALSE	TRUE	FALSE	Cell junction	1	69	CHEMBL1743062	RAMUCIRUMAB	TRUE	4	FALSE	KEGG	hsa05169_Epstein-Barr_virus_infection	6	5	0	0	0	5	1478
KDR	ENSG00000128052	kinase insert domain receptor	1383	7	TRUE	FALSE	FALSE	TRUE	FALSE	FALSE	FALSE	FALSE	FALSE	FALSE	TRUE	FALSE	Cell junction	1	69	CHEMBL1743062	RAMUCIRUMAB	TRUE	4	FALSE	KEGG	hsa04064_NF-kappa_B_signaling_pathway	6	5	0	0	0	5	1478
KDR	ENSG00000128052	kinase insert domain receptor	1383	7	TRUE	FALSE	FALSE	TRUE	FALSE	FALSE	FALSE	FALSE	FALSE	FALSE	TRUE	FALSE	Cell junction	1	69	CHEMBL1289926	AXITINIB	TRUE	4	FALSE	KEGG	hsa04064_NF-kappa_B_signaling_pathway	6	5	0	0	0	5	1478
KDR	ENSG00000128052	kinase insert domain receptor	1383	7	TRUE	FALSE	FALSE	TRUE	FALSE	FALSE	FALSE	FALSE	FALSE	FALSE	TRUE	FALSE	Cell junction	1	69	CHEMBL1743062	RAMUCIRUMAB	TRUE	4	FALSE	KEGG	hsa04020_Calcium_signaling_pathway	6	5	0	0	0	5	1478
KDR	ENSG00000128052	kinase insert domain receptor	1383	7	TRUE	FALSE	FALSE	TRUE	FALSE	FALSE	FALSE	FALSE	FALSE	FALSE	TRUE	FALSE	Cell junction	1	69	CHEMBL2103868	CABOZANTINIB S-MALATE	TRUE	4	FALSE	KEGG	hsa04530_Tight_junction	6	5	0	0	0	5	1478
KDR	ENSG00000128052	kinase insert domain receptor	1383	7	TRUE	FALSE	FALSE	TRUE	FALSE	FALSE	FALSE	FALSE	FALSE	FALSE	TRUE	FALSE	Cell junction	1	69	CHEMBL1289926	AXITINIB	TRUE	4	FALSE	KEGG	hsa05322_Systemic_lupus_erythematosus	6	5	0	0	0	5	1478
KDR	ENSG00000128052	kinase insert domain receptor	1383	7	TRUE	FALSE	FALSE	TRUE	FALSE	FALSE	FALSE	FALSE	FALSE	FALSE	TRUE	FALSE	Cell junction	1	69	CHEMBL608533	MIDOSTAURIN	TRUE	4	FALSE	KEGG	hsa04020_Calcium_signaling_pathway	6	5	0	0	0	5	1478
KDR	ENSG00000128052	kinase insert domain receptor	1383	7	TRUE	FALSE	FALSE	TRUE	FALSE	FALSE	FALSE	FALSE	FALSE	FALSE	TRUE	FALSE	Cell junction	1	69	CHEMBL1289601	LENVATINIB	TRUE	4	FALSE	KEGG	hsa04020_Calcium_signaling_pathway	6	5	0	0	0	5	1478
KDR	ENSG00000128052	kinase insert domain receptor	1383	7	TRUE	FALSE	FALSE	TRUE	FALSE	FALSE	FALSE	FALSE	FALSE	FALSE	TRUE	FALSE	Cell junction	1	69	CHEMBL1289601	LENVATINIB	TRUE	4	FALSE	KEGG	hsa05322_Systemic_lupus_erythematosus	6	5	0	0	0	5	1478
KDR	ENSG00000128052	kinase insert domain receptor	1383	7	TRUE	FALSE	FALSE	TRUE	FALSE	FALSE	FALSE	FALSE	FALSE	FALSE	TRUE	FALSE	Cell junction	1	69	CHEMBL2103868	CABOZANTINIB S-MALATE	TRUE	4	FALSE	KEGG	hsa04064_NF-kappa_B_signaling_pathway	6	5	0	0	0	5	1478
KDR	ENSG00000128052	kinase insert domain receptor	1383	7	TRUE	FALSE	FALSE	TRUE	FALSE	FALSE	FALSE	FALSE	FALSE	FALSE	TRUE	FALSE	Cell junction	1	69	CHEMBL1289601	LENVATINIB	TRUE	4	FALSE	KEGG	hsa05169_Epstein-Barr_virus_infection	6	5	0	0	0	5	1478
KDR	ENSG00000128052	kinase insert domain receptor	1383	7	TRUE	FALSE	FALSE	TRUE	FALSE	FALSE	FALSE	FALSE	FALSE	FALSE	TRUE	FALSE	Cell junction	1	69	CHEMBL1289926	AXITINIB	TRUE	4	FALSE	KEGG	hsa05169_Epstein-Barr_virus_infection	6	5	0	0	0	5	1478
KDR	ENSG00000128052	kinase insert domain receptor	1383	7	TRUE	FALSE	FALSE	TRUE	FALSE	FALSE	FALSE	FALSE	FALSE	FALSE	TRUE	FALSE	Cell junction	1	69	CHEMBL608533	MIDOSTAURIN	TRUE	4	FALSE	KEGG	hsa05169_Epstein-Barr_virus_infection	6	5	0	0	0	5	1478
KDR	ENSG00000128052	kinase insert domain receptor	1383	7	TRUE	FALSE	FALSE	TRUE	FALSE	FALSE	FALSE	FALSE	FALSE	FALSE	TRUE	FALSE	Cell junction	1	69	CHEMBL608533	MIDOSTAURIN	TRUE	4	FALSE	KEGG	hsa05322_Systemic_lupus_erythematosus	6	5	0	0	0	5	1478
KDR	ENSG00000128052	kinase insert domain receptor	1383	7	TRUE	FALSE	FALSE	TRUE	FALSE	FALSE	FALSE	FALSE	FALSE	FALSE	TRUE	FALSE	Cell junction	1	69	CHEMBL1289601	LENVATINIB	TRUE	4	FALSE	KEGG	hsa04530_Tight_junction	6	5	0	0	0	5	1478
KDR	ENSG00000128052	kinase insert domain receptor	1383	7	TRUE	FALSE	FALSE	TRUE	FALSE	FALSE	FALSE	FALSE	FALSE	FALSE	TRUE	FALSE	Cell junction	1	69	CHEMBL608533	MIDOSTAURIN	TRUE	4	FALSE	KEGG	hsa04530_Tight_junction	6	5	0	0	0	5	1478
KDR	ENSG00000128052	kinase insert domain receptor	1383	7	TRUE	FALSE	FALSE	TRUE	FALSE	FALSE	FALSE	FALSE	FALSE	FALSE	TRUE	FALSE	Cell junction	1	69	CHEMBL1743062	RAMUCIRUMAB	TRUE	4	FALSE	KEGG	hsa04530_Tight_junction	6	5	0	0	0	5	1478
KDR	ENSG00000128052	kinase insert domain receptor	1383	7	TRUE	FALSE	FALSE	TRUE	FALSE	FALSE	FALSE	FALSE	FALSE	FALSE	TRUE	FALSE	Cell junction	1	69	CHEMBL2103868	CABOZANTINIB S-MALATE	TRUE	4	FALSE	KEGG	hsa05169_Epstein-Barr_virus_infection	6	5	0	0	0	5	1478
KDR	ENSG00000128052	kinase insert domain receptor	1383	7	TRUE	FALSE	FALSE	TRUE	FALSE	FALSE	FALSE	FALSE	FALSE	FALSE	TRUE	FALSE	Cell junction	1	69	CHEMBL1289601	LENVATINIB	TRUE	4	FALSE	KEGG	hsa04620_Toll-like_receptor_signaling_pathway	6	5	0	0	0	5	1478
KDR	ENSG00000128052	kinase insert domain receptor	1383	7	TRUE	FALSE	FALSE	TRUE	FALSE	FALSE	FALSE	FALSE	FALSE	FALSE	TRUE	FALSE	Cell junction	1	69	CHEMBL608533	MIDOSTAURIN	TRUE	4	FALSE	KEGG	hsa04620_Toll-like_receptor_signaling_pathway	6	5	0	0	0	5	1478
KDR	ENSG00000128052	kinase insert domain receptor	1383	7	TRUE	FALSE	FALSE	TRUE	FALSE	FALSE	FALSE	FALSE	FALSE	FALSE	TRUE	FALSE	Cell junction	1	69	CHEMBL2103868	CABOZANTINIB S-MALATE	TRUE	4	FALSE	KEGG	hsa05322_Systemic_lupus_erythematosus	6	5	0	0	0	5	1478
KDR	ENSG00000128052	kinase insert domain receptor	1383	7	TRUE	FALSE	FALSE	TRUE	FALSE	FALSE	FALSE	FALSE	FALSE	FALSE	TRUE	FALSE	Cell junction	1	69	CHEMBL1289926	AXITINIB	TRUE	4	FALSE	KEGG	hsa04020_Calcium_signaling_pathway	6	5	0	0	0	5	1478
KDR	ENSG00000128052	kinase insert domain receptor	1383	7	TRUE	FALSE	FALSE	TRUE	FALSE	FALSE	FALSE	FALSE	FALSE	FALSE	TRUE	FALSE	Cell junction	1	69	CHEMBL1743062	RAMUCIRUMAB	TRUE	4	FALSE	KEGG	hsa04620_Toll-like_receptor_signaling_pathway	6	5	0	0	0	5	1478
KDR	ENSG00000128052	kinase insert domain receptor	1383	7	TRUE	FALSE	FALSE	TRUE	FALSE	FALSE	FALSE	FALSE	FALSE	FALSE	TRUE	FALSE	Cell junction	1	69	CHEMBL1289601	LENVATINIB	TRUE	4	FALSE	KEGG	hsa04064_NF-kappa_B_signaling_pathway	6	5	0	0	0	5	1478
KDR	ENSG00000128052	kinase insert domain receptor	1383	7	TRUE	FALSE	FALSE	TRUE	FALSE	FALSE	FALSE	FALSE	FALSE	FALSE	TRUE	FALSE	Cell junction	1	69	CHEMBL2103868	CABOZANTINIB S-MALATE	TRUE	4	FALSE	KEGG	hsa04620_Toll-like_receptor_signaling_pathway	6	5	0	0	0	5	1478
PDGFRB	ENSG00000113721	platelet derived growth factor receptor beta	1380	4	TRUE	FALSE	FALSE	FALSE	TRUE	FALSE	FALSE	FALSE	FALSE	TRUE	FALSE	FALSE	Cell membrane	1	43	CHEMBL608533	MIDOSTAURIN	TRUE	4	FALSE	KEGG	hsa04530_Tight_junction	6	5	0	0	0	5	1446
PDGFRB	ENSG00000113721	platelet derived growth factor receptor beta	1380	4	TRUE	FALSE	FALSE	FALSE	TRUE	FALSE	FALSE	FALSE	FALSE	TRUE	FALSE	FALSE	Cell membrane	1	43	CHEMBL1946170	REGORAFENIB	TRUE	4	FALSE	KEGG	hsa04020_Calcium_signaling_pathway	6	5	0	0	0	5	1446
PDGFRB	ENSG00000113721	platelet derived growth factor receptor beta	1380	4	TRUE	FALSE	FALSE	FALSE	TRUE	FALSE	FALSE	FALSE	FALSE	TRUE	FALSE	FALSE	Cell membrane	1	43	CHEMBL1946170	REGORAFENIB	TRUE	4	FALSE	KEGG	hsa04530_Tight_junction	6	5	0	0	0	5	1446
PDGFRB	ENSG00000113721	platelet derived growth factor receptor beta	1380	4	TRUE	FALSE	FALSE	FALSE	TRUE	FALSE	FALSE	FALSE	FALSE	TRUE	FALSE	FALSE	Cell membrane	1	43	CHEMBL1642	IMATINIB MESYLATE	TRUE	4	FALSE	KEGG	hsa04530_Tight_junction	6	5	0	0	0	5	1446
PDGFRB	ENSG00000113721	platelet derived growth factor receptor beta	1380	4	TRUE	FALSE	FALSE	FALSE	TRUE	FALSE	FALSE	FALSE	FALSE	TRUE	FALSE	FALSE	Cell membrane	1	43	CHEMBL1642	IMATINIB MESYLATE	TRUE	4	FALSE	KEGG	hsa04020_Calcium_signaling_pathway	6	5	0	0	0	5	1446
PDGFRB	ENSG00000113721	platelet derived growth factor receptor beta	1380	4	TRUE	FALSE	FALSE	FALSE	TRUE	FALSE	FALSE	FALSE	FALSE	TRUE	FALSE	FALSE	Cell membrane	1	43	CHEMBL535	SUNITINIB	TRUE	4	FALSE	KEGG	hsa04530_Tight_junction	6	5	0	0	0	5	1446
PDGFRB	ENSG00000113721	platelet derived growth factor receptor beta	1380	4	TRUE	FALSE	FALSE	FALSE	TRUE	FALSE	FALSE	FALSE	FALSE	TRUE	FALSE	FALSE	Cell membrane	1	43	CHEMBL1946170	REGORAFENIB	TRUE	4	FALSE	KEGG	hsa05169_Epstein-Barr_virus_infection	6	5	0	0	0	5	1446
PDGFRB	ENSG00000113721	platelet derived growth factor receptor beta	1380	4	TRUE	FALSE	FALSE	FALSE	TRUE	FALSE	FALSE	FALSE	FALSE	TRUE	FALSE	FALSE	Cell membrane	1	43	CHEMBL535	SUNITINIB	TRUE	4	FALSE	KEGG	hsa05322_Systemic_lupus_erythematosus	6	5	0	0	0	5	1446
PDGFRB	ENSG00000113721	platelet derived growth factor receptor beta	1380	4	TRUE	FALSE	FALSE	FALSE	TRUE	FALSE	FALSE	FALSE	FALSE	TRUE	FALSE	FALSE	Cell membrane	1	43	CHEMBL1421	DASATINIB	TRUE	4	FALSE	KEGG	hsa04020_Calcium_signaling_pathway	6	5	0	0	0	5	1446
PDGFRB	ENSG00000113721	platelet derived growth factor receptor beta	1380	4	TRUE	FALSE	FALSE	FALSE	TRUE	FALSE	FALSE	FALSE	FALSE	TRUE	FALSE	FALSE	Cell membrane	1	43	CHEMBL608533	MIDOSTAURIN	TRUE	4	FALSE	KEGG	hsa04064_NF-kappa_B_signaling_pathway	6	5	0	0	0	5	1446
PDGFRB	ENSG00000113721	platelet derived growth factor receptor beta	1380	4	TRUE	FALSE	FALSE	FALSE	TRUE	FALSE	FALSE	FALSE	FALSE	TRUE	FALSE	FALSE	Cell membrane	1	43	CHEMBL1421	DASATINIB	TRUE	4	FALSE	KEGG	hsa04530_Tight_junction	6	5	0	0	0	5	1446
PDGFRB	ENSG00000113721	platelet derived growth factor receptor beta	1380	4	TRUE	FALSE	FALSE	FALSE	TRUE	FALSE	FALSE	FALSE	FALSE	TRUE	FALSE	FALSE	Cell membrane	1	43	CHEMBL1421	DASATINIB	TRUE	4	FALSE	KEGG	hsa04620_Toll-like_receptor_signaling_pathway	6	5	0	0	0	5	1446
PDGFRB	ENSG00000113721	platelet derived growth factor receptor beta	1380	4	TRUE	FALSE	FALSE	FALSE	TRUE	FALSE	FALSE	FALSE	FALSE	TRUE	FALSE	FALSE	Cell membrane	1	43	CHEMBL535	SUNITINIB	TRUE	4	FALSE	KEGG	hsa05169_Epstein-Barr_virus_infection	6	5	0	0	0	5	1446
PDGFRB	ENSG00000113721	platelet derived growth factor receptor beta	1380	4	TRUE	FALSE	FALSE	FALSE	TRUE	FALSE	FALSE	FALSE	FALSE	TRUE	FALSE	FALSE	Cell membrane	1	43	CHEMBL535	SUNITINIB	TRUE	4	FALSE	KEGG	hsa04620_Toll-like_receptor_signaling_pathway	6	5	0	0	0	5	1446
PDGFRB	ENSG00000113721	platelet derived growth factor receptor beta	1380	4	TRUE	FALSE	FALSE	FALSE	TRUE	FALSE	FALSE	FALSE	FALSE	TRUE	FALSE	FALSE	Cell membrane	1	43	CHEMBL1642	IMATINIB MESYLATE	TRUE	4	FALSE	KEGG	hsa05169_Epstein-Barr_virus_infection	6	5	0	0	0	5	1446
PDGFRB	ENSG00000113721	platelet derived growth factor receptor beta	1380	4	TRUE	FALSE	FALSE	FALSE	TRUE	FALSE	FALSE	FALSE	FALSE	TRUE	FALSE	FALSE	Cell membrane	1	43	CHEMBL1642	IMATINIB MESYLATE	TRUE	4	FALSE	KEGG	hsa05322_Systemic_lupus_erythematosus	6	5	0	0	0	5	1446
PDGFRB	ENSG00000113721	platelet derived growth factor receptor beta	1380	4	TRUE	FALSE	FALSE	FALSE	TRUE	FALSE	FALSE	FALSE	FALSE	TRUE	FALSE	FALSE	Cell membrane	1	43	CHEMBL608533	MIDOSTAURIN	TRUE	4	FALSE	KEGG	hsa05322_Systemic_lupus_erythematosus	6	5	0	0	0	5	1446
PDGFRB	ENSG00000113721	platelet derived growth factor receptor beta	1380	4	TRUE	FALSE	FALSE	FALSE	TRUE	FALSE	FALSE	FALSE	FALSE	TRUE	FALSE	FALSE	Cell membrane	1	43	CHEMBL535	SUNITINIB	TRUE	4	FALSE	KEGG	hsa04020_Calcium_signaling_pathway	6	5	0	0	0	5	1446
PDGFRB	ENSG00000113721	platelet derived growth factor receptor beta	1380	4	TRUE	FALSE	FALSE	FALSE	TRUE	FALSE	FALSE	FALSE	FALSE	TRUE	FALSE	FALSE	Cell membrane	1	43	CHEMBL1421	DASATINIB	TRUE	4	FALSE	KEGG	hsa05322_Systemic_lupus_erythematosus	6	5	0	0	0	5	1446
PDGFRB	ENSG00000113721	platelet derived growth factor receptor beta	1380	4	TRUE	FALSE	FALSE	FALSE	TRUE	FALSE	FALSE	FALSE	FALSE	TRUE	FALSE	FALSE	Cell membrane	1	43	CHEMBL1642	IMATINIB MESYLATE	TRUE	4	FALSE	KEGG	hsa04620_Toll-like_receptor_signaling_pathway	6	5	0	0	0	5	1446
PDGFRB	ENSG00000113721	platelet derived growth factor receptor beta	1380	4	TRUE	FALSE	FALSE	FALSE	TRUE	FALSE	FALSE	FALSE	FALSE	TRUE	FALSE	FALSE	Cell membrane	1	43	CHEMBL1421	DASATINIB	TRUE	4	FALSE	KEGG	hsa04064_NF-kappa_B_signaling_pathway	6	5	0	0	0	5	1446
PDGFRB	ENSG00000113721	platelet derived growth factor receptor beta	1380	4	TRUE	FALSE	FALSE	FALSE	TRUE	FALSE	FALSE	FALSE	FALSE	TRUE	FALSE	FALSE	Cell membrane	1	43	CHEMBL535	SUNITINIB	TRUE	4	FALSE	KEGG	hsa04064_NF-kappa_B_signaling_pathway	6	5	0	0	0	5	1446
PDGFRB	ENSG00000113721	platelet derived growth factor receptor beta	1380	4	TRUE	FALSE	FALSE	FALSE	TRUE	FALSE	FALSE	FALSE	FALSE	TRUE	FALSE	FALSE	Cell membrane	1	43	CHEMBL1946170	REGORAFENIB	TRUE	4	FALSE	KEGG	hsa04064_NF-kappa_B_signaling_pathway	6	5	0	0	0	5	1446
PDGFRB	ENSG00000113721	platelet derived growth factor receptor beta	1380	4	TRUE	FALSE	FALSE	FALSE	TRUE	FALSE	FALSE	FALSE	FALSE	TRUE	FALSE	FALSE	Cell membrane	1	43	CHEMBL1642	IMATINIB MESYLATE	TRUE	4	FALSE	KEGG	hsa04064_NF-kappa_B_signaling_pathway	6	5	0	0	0	5	1446
PDGFRB	ENSG00000113721	platelet derived growth factor receptor beta	1380	4	TRUE	FALSE	FALSE	FALSE	TRUE	FALSE	FALSE	FALSE	FALSE	TRUE	FALSE	FALSE	Cell membrane	1	43	CHEMBL1946170	REGORAFENIB	TRUE	4	FALSE	KEGG	hsa04620_Toll-like_receptor_signaling_pathway	6	5	0	0	0	5	1446
PDGFRB	ENSG00000113721	platelet derived growth factor receptor beta	1380	4	TRUE	FALSE	FALSE	FALSE	TRUE	FALSE	FALSE	FALSE	FALSE	TRUE	FALSE	FALSE	Cell membrane	1	43	CHEMBL608533	MIDOSTAURIN	TRUE	4	FALSE	KEGG	hsa05169_Epstein-Barr_virus_infection	6	5	0	0	0	5	1446
PDGFRB	ENSG00000113721	platelet derived growth factor receptor beta	1380	4	TRUE	FALSE	FALSE	FALSE	TRUE	FALSE	FALSE	FALSE	FALSE	TRUE	FALSE	FALSE	Cell membrane	1	43	CHEMBL1421	DASATINIB	TRUE	4	FALSE	KEGG	hsa05169_Epstein-Barr_virus_infection	6	5	0	0	0	5	1446
PDGFRB	ENSG00000113721	platelet derived growth factor receptor beta	1380	4	TRUE	FALSE	FALSE	FALSE	TRUE	FALSE	FALSE	FALSE	FALSE	TRUE	FALSE	FALSE	Cell membrane	1	43	CHEMBL608533	MIDOSTAURIN	TRUE	4	FALSE	KEGG	hsa04620_Toll-like_receptor_signaling_pathway	6	5	0	0	0	5	1446
PDGFRB	ENSG00000113721	platelet derived growth factor receptor beta	1380	4	TRUE	FALSE	FALSE	FALSE	TRUE	FALSE	FALSE	FALSE	FALSE	TRUE	FALSE	FALSE	Cell membrane	1	43	CHEMBL1946170	REGORAFENIB	TRUE	4	FALSE	KEGG	hsa05322_Systemic_lupus_erythematosus	6	5	0	0	0	5	1446
PDGFRB	ENSG00000113721	platelet derived growth factor receptor beta	1380	4	TRUE	FALSE	FALSE	FALSE	TRUE	FALSE	FALSE	FALSE	FALSE	TRUE	FALSE	FALSE	Cell membrane	1	43	CHEMBL608533	MIDOSTAURIN	TRUE	4	FALSE	KEGG	hsa04020_Calcium_signaling_pathway	6	5	0	0	0	5	1446
RET	ENSG00000165731	ret proto-oncogene	1332	6	TRUE	FALSE	FALSE	FALSE	FALSE	FALSE	FALSE	FALSE	FALSE	FALSE	TRUE	FALSE	Cell membrane	0	15	CHEMBL1946170	REGORAFENIB	TRUE	4	FALSE	KEGG	hsa04020_Calcium_signaling_pathway	6	5	0	0	0	5	1374
RET	ENSG00000165731	ret proto-oncogene	1332	6	TRUE	FALSE	FALSE	FALSE	FALSE	FALSE	FALSE	FALSE	FALSE	FALSE	TRUE	FALSE	Cell membrane	0	15	CHEMBL1946170	REGORAFENIB	TRUE	4	FALSE	KEGG	hsa04530_Tight_junction	6	5	0	0	0	5	1374
RET	ENSG00000165731	ret proto-oncogene	1332	6	TRUE	FALSE	FALSE	FALSE	FALSE	FALSE	FALSE	FALSE	FALSE	FALSE	TRUE	FALSE	Cell membrane	0	15	CHEMBL535	SUNITINIB	TRUE	4	FALSE	KEGG	hsa04064_NF-kappa_B_signaling_pathway	6	5	0	0	0	5	1374
RET	ENSG00000165731	ret proto-oncogene	1332	6	TRUE	FALSE	FALSE	FALSE	FALSE	FALSE	FALSE	FALSE	FALSE	FALSE	TRUE	FALSE	Cell membrane	0	15	CHEMBL4559134	SELPERCATINIB	TRUE	4	FALSE	KEGG	hsa04020_Calcium_signaling_pathway	6	5	0	0	0	5	1374
RET	ENSG00000165731	ret proto-oncogene	1332	6	TRUE	FALSE	FALSE	FALSE	FALSE	FALSE	FALSE	FALSE	FALSE	FALSE	TRUE	FALSE	Cell membrane	0	15	CHEMBL1946170	REGORAFENIB	TRUE	4	FALSE	KEGG	hsa05169_Epstein-Barr_virus_infection	6	5	0	0	0	5	1374
RET	ENSG00000165731	ret proto-oncogene	1332	6	TRUE	FALSE	FALSE	FALSE	FALSE	FALSE	FALSE	FALSE	FALSE	FALSE	TRUE	FALSE	Cell membrane	0	15	CHEMBL1738797	ALECTINIB	TRUE	4	FALSE	KEGG	hsa04064_NF-kappa_B_signaling_pathway	6	5	0	0	0	5	1374
RET	ENSG00000165731	ret proto-oncogene	1332	6	TRUE	FALSE	FALSE	FALSE	FALSE	FALSE	FALSE	FALSE	FALSE	FALSE	TRUE	FALSE	Cell membrane	0	15	CHEMBL1738797	ALECTINIB	TRUE	4	FALSE	KEGG	hsa05169_Epstein-Barr_virus_infection	6	5	0	0	0	5	1374
RET	ENSG00000165731	ret proto-oncogene	1332	6	TRUE	FALSE	FALSE	FALSE	FALSE	FALSE	FALSE	FALSE	FALSE	FALSE	TRUE	FALSE	Cell membrane	0	15	CHEMBL4582651	PRALSETINIB	TRUE	4	FALSE	KEGG	hsa05169_Epstein-Barr_virus_infection	6	5	0	0	0	5	1374
RET	ENSG00000165731	ret proto-oncogene	1332	6	TRUE	FALSE	FALSE	FALSE	FALSE	FALSE	FALSE	FALSE	FALSE	FALSE	TRUE	FALSE	Cell membrane	0	15	CHEMBL4559134	SELPERCATINIB	TRUE	4	FALSE	KEGG	hsa04530_Tight_junction	6	5	0	0	0	5	1374
RET	ENSG00000165731	ret proto-oncogene	1332	6	TRUE	FALSE	FALSE	FALSE	FALSE	FALSE	FALSE	FALSE	FALSE	FALSE	TRUE	FALSE	Cell membrane	0	15	CHEMBL1738797	ALECTINIB	TRUE	4	FALSE	KEGG	hsa04530_Tight_junction	6	5	0	0	0	5	1374
RET	ENSG00000165731	ret proto-oncogene	1332	6	TRUE	FALSE	FALSE	FALSE	FALSE	FALSE	FALSE	FALSE	FALSE	FALSE	TRUE	FALSE	Cell membrane	0	15	CHEMBL535	SUNITINIB	TRUE	4	FALSE	KEGG	hsa05322_Systemic_lupus_erythematosus	6	5	0	0	0	5	1374
RET	ENSG00000165731	ret proto-oncogene	1332	6	TRUE	FALSE	FALSE	FALSE	FALSE	FALSE	FALSE	FALSE	FALSE	FALSE	TRUE	FALSE	Cell membrane	0	15	CHEMBL4582651	PRALSETINIB	TRUE	4	FALSE	KEGG	hsa04530_Tight_junction	6	5	0	0	0	5	1374
RET	ENSG00000165731	ret proto-oncogene	1332	6	TRUE	FALSE	FALSE	FALSE	FALSE	FALSE	FALSE	FALSE	FALSE	FALSE	TRUE	FALSE	Cell membrane	0	15	CHEMBL535	SUNITINIB	TRUE	4	FALSE	KEGG	hsa05169_Epstein-Barr_virus_infection	6	5	0	0	0	5	1374
RET	ENSG00000165731	ret proto-oncogene	1332	6	TRUE	FALSE	FALSE	FALSE	FALSE	FALSE	FALSE	FALSE	FALSE	FALSE	TRUE	FALSE	Cell membrane	0	15	CHEMBL535	SUNITINIB	TRUE	4	FALSE	KEGG	hsa04530_Tight_junction	6	5	0	0	0	5	1374
RET	ENSG00000165731	ret proto-oncogene	1332	6	TRUE	FALSE	FALSE	FALSE	FALSE	FALSE	FALSE	FALSE	FALSE	FALSE	TRUE	FALSE	Cell membrane	0	15	CHEMBL4582651	PRALSETINIB	TRUE	4	FALSE	KEGG	hsa05322_Systemic_lupus_erythematosus	6	5	0	0	0	5	1374
RET	ENSG00000165731	ret proto-oncogene	1332	6	TRUE	FALSE	FALSE	FALSE	FALSE	FALSE	FALSE	FALSE	FALSE	FALSE	TRUE	FALSE	Cell membrane	0	15	CHEMBL4582651	PRALSETINIB	TRUE	4	FALSE	KEGG	hsa04064_NF-kappa_B_signaling_pathway	6	5	0	0	0	5	1374
RET	ENSG00000165731	ret proto-oncogene	1332	6	TRUE	FALSE	FALSE	FALSE	FALSE	FALSE	FALSE	FALSE	FALSE	FALSE	TRUE	FALSE	Cell membrane	0	15	CHEMBL4559134	SELPERCATINIB	TRUE	4	FALSE	KEGG	hsa04064_NF-kappa_B_signaling_pathway	6	5	0	0	0	5	1374
RET	ENSG00000165731	ret proto-oncogene	1332	6	TRUE	FALSE	FALSE	FALSE	FALSE	FALSE	FALSE	FALSE	FALSE	FALSE	TRUE	FALSE	Cell membrane	0	15	CHEMBL1946170	REGORAFENIB	TRUE	4	FALSE	KEGG	hsa05322_Systemic_lupus_erythematosus	6	5	0	0	0	5	1374
RET	ENSG00000165731	ret proto-oncogene	1332	6	TRUE	FALSE	FALSE	FALSE	FALSE	FALSE	FALSE	FALSE	FALSE	FALSE	TRUE	FALSE	Cell membrane	0	15	CHEMBL1946170	REGORAFENIB	TRUE	4	FALSE	KEGG	hsa04064_NF-kappa_B_signaling_pathway	6	5	0	0	0	5	1374
RET	ENSG00000165731	ret proto-oncogene	1332	6	TRUE	FALSE	FALSE	FALSE	FALSE	FALSE	FALSE	FALSE	FALSE	FALSE	TRUE	FALSE	Cell membrane	0	15	CHEMBL1738797	ALECTINIB	TRUE	4	FALSE	KEGG	hsa04020_Calcium_signaling_pathway	6	5	0	0	0	5	1374
RET	ENSG00000165731	ret proto-oncogene	1332	6	TRUE	FALSE	FALSE	FALSE	FALSE	FALSE	FALSE	FALSE	FALSE	FALSE	TRUE	FALSE	Cell membrane	0	15	CHEMBL4559134	SELPERCATINIB	TRUE	4	FALSE	KEGG	hsa05322_Systemic_lupus_erythematosus	6	5	0	0	0	5	1374
RET	ENSG00000165731	ret proto-oncogene	1332	6	TRUE	FALSE	FALSE	FALSE	FALSE	FALSE	FALSE	FALSE	FALSE	FALSE	TRUE	FALSE	Cell membrane	0	15	CHEMBL1946170	REGORAFENIB	TRUE	4	FALSE	KEGG	hsa04620_Toll-like_receptor_signaling_pathway	6	5	0	0	0	5	1374
RET	ENSG00000165731	ret proto-oncogene	1332	6	TRUE	FALSE	FALSE	FALSE	FALSE	FALSE	FALSE	FALSE	FALSE	FALSE	TRUE	FALSE	Cell membrane	0	15	CHEMBL535	SUNITINIB	TRUE	4	FALSE	KEGG	hsa04620_Toll-like_receptor_signaling_pathway	6	5	0	0	0	5	1374
RET	ENSG00000165731	ret proto-oncogene	1332	6	TRUE	FALSE	FALSE	FALSE	FALSE	FALSE	FALSE	FALSE	FALSE	FALSE	TRUE	FALSE	Cell membrane	0	15	CHEMBL4559134	SELPERCATINIB	TRUE	4	FALSE	KEGG	hsa05169_Epstein-Barr_virus_infection	6	5	0	0	0	5	1374
RET	ENSG00000165731	ret proto-oncogene	1332	6	TRUE	FALSE	FALSE	FALSE	FALSE	FALSE	FALSE	FALSE	FALSE	FALSE	TRUE	FALSE	Cell membrane	0	15	CHEMBL1738797	ALECTINIB	TRUE	4	FALSE	KEGG	hsa05322_Systemic_lupus_erythematosus	6	5	0	0	0	5	1374
RET	ENSG00000165731	ret proto-oncogene	1332	6	TRUE	FALSE	FALSE	FALSE	FALSE	FALSE	FALSE	FALSE	FALSE	FALSE	TRUE	FALSE	Cell membrane	0	15	CHEMBL4582651	PRALSETINIB	TRUE	4	FALSE	KEGG	hsa04020_Calcium_signaling_pathway	6	5	0	0	0	5	1374
RET	ENSG00000165731	ret proto-oncogene	1332	6	TRUE	FALSE	FALSE	FALSE	FALSE	FALSE	FALSE	FALSE	FALSE	FALSE	TRUE	FALSE	Cell membrane	0	15	CHEMBL535	SUNITINIB	TRUE	4	FALSE	KEGG	hsa04020_Calcium_signaling_pathway	6	5	0	0	0	5	1374
RET	ENSG00000165731	ret proto-oncogene	1332	6	TRUE	FALSE	FALSE	FALSE	FALSE	FALSE	FALSE	FALSE	FALSE	FALSE	TRUE	FALSE	Cell membrane	0	15	CHEMBL4559134	SELPERCATINIB	TRUE	4	FALSE	KEGG	hsa04620_Toll-like_receptor_signaling_pathway	6	5	0	0	0	5	1374
RET	ENSG00000165731	ret proto-oncogene	1332	6	TRUE	FALSE	FALSE	FALSE	FALSE	FALSE	FALSE	FALSE	FALSE	FALSE	TRUE	FALSE	Cell membrane	0	15	CHEMBL4582651	PRALSETINIB	TRUE	4	FALSE	KEGG	hsa04620_Toll-like_receptor_signaling_pathway	6	5	0	0	0	5	1374
RET	ENSG00000165731	ret proto-oncogene	1332	6	TRUE	FALSE	FALSE	FALSE	FALSE	FALSE	FALSE	FALSE	FALSE	FALSE	TRUE	FALSE	Cell membrane	0	15	CHEMBL1738797	ALECTINIB	TRUE	4	FALSE	KEGG	hsa04620_Toll-like_receptor_signaling_pathway	6	5	0	0	0	5	1374
HSP90AA1	ENSG00000080824	heat shock protein 90 alpha family class A member 1	1296	6	FALSE	TRUE	FALSE	FALSE	FALSE	FALSE	FALSE	FALSE	FALSE	FALSE	TRUE	FALSE	Nucleus	0	10	CHEMBL109480	TANESPIMYCIN	FALSE	3	FALSE	KEGG	hsa05169_Epstein-Barr_virus_infection	7	0	5	0	0	0	1326.5
HSP90AA1	ENSG00000080824	heat shock protein 90 alpha family class A member 1	1296	6	FALSE	TRUE	FALSE	FALSE	FALSE	FALSE	FALSE	FALSE	FALSE	FALSE	TRUE	FALSE	Nucleus	0	10	CHEMBL2103879	GANETESPIB	FALSE	3	FALSE	KEGG	hsa05169_Epstein-Barr_virus_infection	7	0	5	0	0	0	1326.5
HSP90AA1	ENSG00000080824	heat shock protein 90 alpha family class A member 1	1296	6	FALSE	TRUE	FALSE	FALSE	FALSE	FALSE	FALSE	FALSE	FALSE	FALSE	TRUE	FALSE	Nucleus	0	10	CHEMBL109480	TANESPIMYCIN	FALSE	3	FALSE	KEGG	hsa04530_Tight_junction	7	0	5	0	0	0	1326.5
HSP90AA1	ENSG00000080824	heat shock protein 90 alpha family class A member 1	1296	6	FALSE	TRUE	FALSE	FALSE	FALSE	FALSE	FALSE	FALSE	FALSE	FALSE	TRUE	FALSE	Nucleus	0	10	CHEMBL4297717	CD24FC	FALSE	3	FALSE	KEGG	hsa04530_Tight_junction	7	0	5	0	0	0	1326.5
HSP90AA1	ENSG00000080824	heat shock protein 90 alpha family class A member 1	1296	6	FALSE	TRUE	FALSE	FALSE	FALSE	FALSE	FALSE	FALSE	FALSE	FALSE	TRUE	FALSE	Nucleus	0	10	CHEMBL4297717	CD24FC	FALSE	3	FALSE	KEGG	hsa05322_Systemic_lupus_erythematosus	7	0	5	0	0	0	1326.5
HSP90AA1	ENSG00000080824	heat shock protein 90 alpha family class A member 1	1296	6	FALSE	TRUE	FALSE	FALSE	FALSE	FALSE	FALSE	FALSE	FALSE	FALSE	TRUE	FALSE	Nucleus	0	10	CHEMBL377559	RETASPIMYCIN HYDROCHLORIDE	FALSE	3	FALSE	KEGG	hsa04064_NF-kappa_B_signaling_pathway	7	0	5	0	0	0	1326.5
HSP90AA1	ENSG00000080824	heat shock protein 90 alpha family class A member 1	1296	6	FALSE	TRUE	FALSE	FALSE	FALSE	FALSE	FALSE	FALSE	FALSE	FALSE	TRUE	FALSE	Nucleus	0	10	CHEMBL1184904	RETASPIMYCIN	FALSE	3	FALSE	KEGG	hsa04020_Calcium_signaling_pathway	7	0	5	0	0	0	1326.5
HSP90AA1	ENSG00000080824	heat shock protein 90 alpha family class A member 1	1296	6	FALSE	TRUE	FALSE	FALSE	FALSE	FALSE	FALSE	FALSE	FALSE	FALSE	TRUE	FALSE	Nucleus	0	10	CHEMBL377559	RETASPIMYCIN HYDROCHLORIDE	FALSE	3	FALSE	KEGG	hsa04020_Calcium_signaling_pathway	7	0	5	0	0	0	1326.5
HSP90AA1	ENSG00000080824	heat shock protein 90 alpha family class A member 1	1296	6	FALSE	TRUE	FALSE	FALSE	FALSE	FALSE	FALSE	FALSE	FALSE	FALSE	TRUE	FALSE	Nucleus	0	10	CHEMBL2103879	GANETESPIB	FALSE	3	FALSE	KEGG	hsa05322_Systemic_lupus_erythematosus	7	0	5	0	0	0	1326.5
HSP90AA1	ENSG00000080824	heat shock protein 90 alpha family class A member 1	1296	6	FALSE	TRUE	FALSE	FALSE	FALSE	FALSE	FALSE	FALSE	FALSE	FALSE	TRUE	FALSE	Nucleus	0	10	CHEMBL2103879	GANETESPIB	FALSE	3	FALSE	KEGG	hsa04020_Calcium_signaling_pathway	7	0	5	0	0	0	1326.5
HSP90AA1	ENSG00000080824	heat shock protein 90 alpha family class A member 1	1296	6	FALSE	TRUE	FALSE	FALSE	FALSE	FALSE	FALSE	FALSE	FALSE	FALSE	TRUE	FALSE	Nucleus	0	10	CHEMBL4297717	CD24FC	FALSE	3	FALSE	KEGG	hsa04612_Antigen_processing_and_presentation	7	0	5	0	0	0	1326.5
HSP90AA1	ENSG00000080824	heat shock protein 90 alpha family class A member 1	1296	6	FALSE	TRUE	FALSE	FALSE	FALSE	FALSE	FALSE	FALSE	FALSE	FALSE	TRUE	FALSE	Nucleus	0	10	CHEMBL2103879	GANETESPIB	FALSE	3	FALSE	KEGG	hsa04530_Tight_junction	7	0	5	0	0	0	1326.5
HSP90AA1	ENSG00000080824	heat shock protein 90 alpha family class A member 1	1296	6	FALSE	TRUE	FALSE	FALSE	FALSE	FALSE	FALSE	FALSE	FALSE	FALSE	TRUE	FALSE	Nucleus	0	10	CHEMBL377559	RETASPIMYCIN HYDROCHLORIDE	FALSE	3	FALSE	KEGG	hsa05169_Epstein-Barr_virus_infection	7	0	5	0	0	0	1326.5
HSP90AA1	ENSG00000080824	heat shock protein 90 alpha family class A member 1	1296	6	FALSE	TRUE	FALSE	FALSE	FALSE	FALSE	FALSE	FALSE	FALSE	FALSE	TRUE	FALSE	Nucleus	0	10	CHEMBL4297717	CD24FC	FALSE	3	FALSE	KEGG	hsa04020_Calcium_signaling_pathway	7	0	5	0	0	0	1326.5
HSP90AA1	ENSG00000080824	heat shock protein 90 alpha family class A member 1	1296	6	FALSE	TRUE	FALSE	FALSE	FALSE	FALSE	FALSE	FALSE	FALSE	FALSE	TRUE	FALSE	Nucleus	0	10	CHEMBL109480	TANESPIMYCIN	FALSE	3	FALSE	KEGG	hsa04020_Calcium_signaling_pathway	7	0	5	0	0	0	1326.5
HSP90AA1	ENSG00000080824	heat shock protein 90 alpha family class A member 1	1296	6	FALSE	TRUE	FALSE	FALSE	FALSE	FALSE	FALSE	FALSE	FALSE	FALSE	TRUE	FALSE	Nucleus	0	10	CHEMBL377559	RETASPIMYCIN HYDROCHLORIDE	FALSE	3	FALSE	KEGG	hsa05322_Systemic_lupus_erythematosus	7	0	5	0	0	0	1326.5
HSP90AA1	ENSG00000080824	heat shock protein 90 alpha family class A member 1	1296	6	FALSE	TRUE	FALSE	FALSE	FALSE	FALSE	FALSE	FALSE	FALSE	FALSE	TRUE	FALSE	Nucleus	0	10	CHEMBL1184904	RETASPIMYCIN	FALSE	3	FALSE	KEGG	hsa04064_NF-kappa_B_signaling_pathway	7	0	5	0	0	0	1326.5
HSP90AA1	ENSG00000080824	heat shock protein 90 alpha family class A member 1	1296	6	FALSE	TRUE	FALSE	FALSE	FALSE	FALSE	FALSE	FALSE	FALSE	FALSE	TRUE	FALSE	Nucleus	0	10	CHEMBL377559	RETASPIMYCIN HYDROCHLORIDE	FALSE	3	FALSE	KEGG	hsa04620_Toll-like_receptor_signaling_pathway	7	0	5	0	0	0	1326.5
HSP90AA1	ENSG00000080824	heat shock protein 90 alpha family class A member 1	1296	6	FALSE	TRUE	FALSE	FALSE	FALSE	FALSE	FALSE	FALSE	FALSE	FALSE	TRUE	FALSE	Nucleus	0	10	CHEMBL377559	RETASPIMYCIN HYDROCHLORIDE	FALSE	3	FALSE	KEGG	hsa04612_Antigen_processing_and_presentation	7	0	5	0	0	0	1326.5
HSP90AA1	ENSG00000080824	heat shock protein 90 alpha family class A member 1	1296	6	FALSE	TRUE	FALSE	FALSE	FALSE	FALSE	FALSE	FALSE	FALSE	FALSE	TRUE	FALSE	Nucleus	0	10	CHEMBL1184904	RETASPIMYCIN	FALSE	3	FALSE	KEGG	hsa05169_Epstein-Barr_virus_infection	7	0	5	0	0	0	1326.5
HSP90AA1	ENSG00000080824	heat shock protein 90 alpha family class A member 1	1296	6	FALSE	TRUE	FALSE	FALSE	FALSE	FALSE	FALSE	FALSE	FALSE	FALSE	TRUE	FALSE	Nucleus	0	10	CHEMBL377559	RETASPIMYCIN HYDROCHLORIDE	FALSE	3	FALSE	KEGG	hsa04530_Tight_junction	7	0	5	0	0	0	1326.5
HSP90AA1	ENSG00000080824	heat shock protein 90 alpha family class A member 1	1296	6	FALSE	TRUE	FALSE	FALSE	FALSE	FALSE	FALSE	FALSE	FALSE	FALSE	TRUE	FALSE	Nucleus	0	10	CHEMBL109480	TANESPIMYCIN	FALSE	3	FALSE	KEGG	hsa05322_Systemic_lupus_erythematosus	7	0	5	0	0	0	1326.5
HSP90AA1	ENSG00000080824	heat shock protein 90 alpha family class A member 1	1296	6	FALSE	TRUE	FALSE	FALSE	FALSE	FALSE	FALSE	FALSE	FALSE	FALSE	TRUE	FALSE	Nucleus	0	10	CHEMBL4297717	CD24FC	FALSE	3	FALSE	KEGG	hsa04064_NF-kappa_B_signaling_pathway	7	0	5	0	0	0	1326.5
HSP90AA1	ENSG00000080824	heat shock protein 90 alpha family class A member 1	1296	6	FALSE	TRUE	FALSE	FALSE	FALSE	FALSE	FALSE	FALSE	FALSE	FALSE	TRUE	FALSE	Nucleus	0	10	CHEMBL109480	TANESPIMYCIN	FALSE	3	FALSE	KEGG	hsa04064_NF-kappa_B_signaling_pathway	7	0	5	0	0	0	1326.5
HSP90AA1	ENSG00000080824	heat shock protein 90 alpha family class A member 1	1296	6	FALSE	TRUE	FALSE	FALSE	FALSE	FALSE	FALSE	FALSE	FALSE	FALSE	TRUE	FALSE	Nucleus	0	10	CHEMBL2103879	GANETESPIB	FALSE	3	FALSE	KEGG	hsa04612_Antigen_processing_and_presentation	7	0	5	0	0	0	1326.5
HSP90AA1	ENSG00000080824	heat shock protein 90 alpha family class A member 1	1296	6	FALSE	TRUE	FALSE	FALSE	FALSE	FALSE	FALSE	FALSE	FALSE	FALSE	TRUE	FALSE	Nucleus	0	10	CHEMBL109480	TANESPIMYCIN	FALSE	3	FALSE	KEGG	hsa04612_Antigen_processing_and_presentation	7	0	5	0	0	0	1326.5
HSP90AA1	ENSG00000080824	heat shock protein 90 alpha family class A member 1	1296	6	FALSE	TRUE	FALSE	FALSE	FALSE	FALSE	FALSE	FALSE	FALSE	FALSE	TRUE	FALSE	Nucleus	0	10	CHEMBL4297717	CD24FC	FALSE	3	FALSE	KEGG	hsa05169_Epstein-Barr_virus_infection	7	0	5	0	0	0	1326.5
HSP90AA1	ENSG00000080824	heat shock protein 90 alpha family class A member 1	1296	6	FALSE	TRUE	FALSE	FALSE	FALSE	FALSE	FALSE	FALSE	FALSE	FALSE	TRUE	FALSE	Nucleus	0	10	CHEMBL2103879	GANETESPIB	FALSE	3	FALSE	KEGG	hsa04064_NF-kappa_B_signaling_pathway	7	0	5	0	0	0	1326.5
HSP90AA1	ENSG00000080824	heat shock protein 90 alpha family class A member 1	1296	6	FALSE	TRUE	FALSE	FALSE	FALSE	FALSE	FALSE	FALSE	FALSE	FALSE	TRUE	FALSE	Nucleus	0	10	CHEMBL109480	TANESPIMYCIN	FALSE	3	FALSE	KEGG	hsa04620_Toll-like_receptor_signaling_pathway	7	0	5	0	0	0	1326.5
HSP90AA1	ENSG00000080824	heat shock protein 90 alpha family class A member 1	1296	6	FALSE	TRUE	FALSE	FALSE	FALSE	FALSE	FALSE	FALSE	FALSE	FALSE	TRUE	FALSE	Nucleus	0	10	CHEMBL1184904	RETASPIMYCIN	FALSE	3	FALSE	KEGG	hsa04620_Toll-like_receptor_signaling_pathway	7	0	5	0	0	0	1326.5
HSP90AA1	ENSG00000080824	heat shock protein 90 alpha family class A member 1	1296	6	FALSE	TRUE	FALSE	FALSE	FALSE	FALSE	FALSE	FALSE	FALSE	FALSE	TRUE	FALSE	Nucleus	0	10	CHEMBL4297717	CD24FC	FALSE	3	FALSE	KEGG	hsa04620_Toll-like_receptor_signaling_pathway	7	0	5	0	0	0	1326.5
HSP90AA1	ENSG00000080824	heat shock protein 90 alpha family class A member 1	1296	6	FALSE	TRUE	FALSE	FALSE	FALSE	FALSE	FALSE	FALSE	FALSE	FALSE	TRUE	FALSE	Nucleus	0	10	CHEMBL1184904	RETASPIMYCIN	FALSE	3	FALSE	KEGG	hsa04530_Tight_junction	7	0	5	0	0	0	1326.5
HSP90AA1	ENSG00000080824	heat shock protein 90 alpha family class A member 1	1296	6	FALSE	TRUE	FALSE	FALSE	FALSE	FALSE	FALSE	FALSE	FALSE	FALSE	TRUE	FALSE	Nucleus	0	10	CHEMBL1184904	RETASPIMYCIN	FALSE	3	FALSE	KEGG	hsa05322_Systemic_lupus_erythematosus	7	0	5	0	0	0	1326.5
HSP90AA1	ENSG00000080824	heat shock protein 90 alpha family class A member 1	1296	6	FALSE	TRUE	FALSE	FALSE	FALSE	FALSE	FALSE	FALSE	FALSE	FALSE	TRUE	FALSE	Nucleus	0	10	CHEMBL1184904	RETASPIMYCIN	FALSE	3	FALSE	KEGG	hsa04612_Antigen_processing_and_presentation	7	0	5	0	0	0	1326.5
HSP90AA1	ENSG00000080824	heat shock protein 90 alpha family class A member 1	1296	6	FALSE	TRUE	FALSE	FALSE	FALSE	FALSE	FALSE	FALSE	FALSE	FALSE	TRUE	FALSE	Nucleus	0	10	CHEMBL2103879	GANETESPIB	FALSE	3	FALSE	KEGG	hsa04620_Toll-like_receptor_signaling_pathway	7	0	5	0	0	0	1326.5
MAPK3	ENSG00000102882	mitogen-activated protein kinase 3	1310	4	FALSE	TRUE	FALSE	FALSE	FALSE	FALSE	FALSE	FALSE	FALSE	FALSE	FALSE	FALSE	Cytoplasm	1	5	CHEMBL3590106	ULIXERTINIB	FALSE	2	FALSE	KEGG	hsa05169_Epstein-Barr_virus_infection	3	0	0	3	2	0	1324
MAPK3	ENSG00000102882	mitogen-activated protein kinase 3	1310	4	FALSE	TRUE	FALSE	FALSE	FALSE	FALSE	FALSE	FALSE	FALSE	FALSE	FALSE	FALSE	Cytoplasm	1	5	CHEMBL4213970	MK-8353	FALSE	1	FALSE	KEGG	hsa05169_Epstein-Barr_virus_infection	3	0	0	3	2	0	1324
MAPK3	ENSG00000102882	mitogen-activated protein kinase 3	1310	4	FALSE	TRUE	FALSE	FALSE	FALSE	FALSE	FALSE	FALSE	FALSE	FALSE	FALSE	FALSE	Cytoplasm	1	5	CHEMBL3544964	RAVOXERTINIB	FALSE	2	FALSE	KEGG	hsa04530_Tight_junction	3	0	0	3	2	0	1324
MAPK3	ENSG00000102882	mitogen-activated protein kinase 3	1310	4	FALSE	TRUE	FALSE	FALSE	FALSE	FALSE	FALSE	FALSE	FALSE	FALSE	FALSE	FALSE	Cytoplasm	1	5	CHEMBL3544964	RAVOXERTINIB	FALSE	2	FALSE	KEGG	hsa05169_Epstein-Barr_virus_infection	3	0	0	3	2	0	1324
MAPK3	ENSG00000102882	mitogen-activated protein kinase 3	1310	4	FALSE	TRUE	FALSE	FALSE	FALSE	FALSE	FALSE	FALSE	FALSE	FALSE	FALSE	FALSE	Cytoplasm	1	5	CHEMBL4650285	TEMUTERKIB	FALSE	2	FALSE	KEGG	hsa05169_Epstein-Barr_virus_infection	3	0	0	3	2	0	1324
MAPK3	ENSG00000102882	mitogen-activated protein kinase 3	1310	4	FALSE	TRUE	FALSE	FALSE	FALSE	FALSE	FALSE	FALSE	FALSE	FALSE	FALSE	FALSE	Cytoplasm	1	5	CHEMBL4213970	MK-8353	FALSE	1	FALSE	KEGG	hsa04530_Tight_junction	3	0	0	3	2	0	1324
MAPK3	ENSG00000102882	mitogen-activated protein kinase 3	1310	4	FALSE	TRUE	FALSE	FALSE	FALSE	FALSE	FALSE	FALSE	FALSE	FALSE	FALSE	FALSE	Cytoplasm	1	5	CHEMBL3590106	ULIXERTINIB	FALSE	2	FALSE	KEGG	hsa04530_Tight_junction	3	0	0	3	2	0	1324
MAPK3	ENSG00000102882	mitogen-activated protein kinase 3	1310	4	FALSE	TRUE	FALSE	FALSE	FALSE	FALSE	FALSE	FALSE	FALSE	FALSE	FALSE	FALSE	Cytoplasm	1	5	CHEMBL3590106	ULIXERTINIB	FALSE	2	FALSE	KEGG	hsa04620_Toll-like_receptor_signaling_pathway	3	0	0	3	2	0	1324
MAPK3	ENSG00000102882	mitogen-activated protein kinase 3	1310	4	FALSE	TRUE	FALSE	FALSE	FALSE	FALSE	FALSE	FALSE	FALSE	FALSE	FALSE	FALSE	Cytoplasm	1	5	CHEMBL4213970	MK-8353	FALSE	1	FALSE	KEGG	hsa04620_Toll-like_receptor_signaling_pathway	3	0	0	3	2	0	1324
MAPK3	ENSG00000102882	mitogen-activated protein kinase 3	1310	4	FALSE	TRUE	FALSE	FALSE	FALSE	FALSE	FALSE	FALSE	FALSE	FALSE	FALSE	FALSE	Cytoplasm	1	5	CHEMBL4650285	TEMUTERKIB	FALSE	2	FALSE	KEGG	hsa04620_Toll-like_receptor_signaling_pathway	3	0	0	3	2	0	1324
MAPK3	ENSG00000102882	mitogen-activated protein kinase 3	1310	4	FALSE	TRUE	FALSE	FALSE	FALSE	FALSE	FALSE	FALSE	FALSE	FALSE	FALSE	FALSE	Cytoplasm	1	5	CHEMBL3544964	RAVOXERTINIB	FALSE	2	FALSE	KEGG	hsa04620_Toll-like_receptor_signaling_pathway	3	0	0	3	2	0	1324
MAPK3	ENSG00000102882	mitogen-activated protein kinase 3	1310	4	FALSE	TRUE	FALSE	FALSE	FALSE	FALSE	FALSE	FALSE	FALSE	FALSE	FALSE	FALSE	Cytoplasm	1	5	CHEMBL4650284	KO-947	FALSE	1	FALSE	KEGG	hsa05169_Epstein-Barr_virus_infection	3	0	0	3	2	0	1324
MAPK3	ENSG00000102882	mitogen-activated protein kinase 3	1310	4	FALSE	TRUE	FALSE	FALSE	FALSE	FALSE	FALSE	FALSE	FALSE	FALSE	FALSE	FALSE	Cytoplasm	1	5	CHEMBL4650285	TEMUTERKIB	FALSE	2	FALSE	KEGG	hsa04530_Tight_junction	3	0	0	3	2	0	1324
MAPK3	ENSG00000102882	mitogen-activated protein kinase 3	1310	4	FALSE	TRUE	FALSE	FALSE	FALSE	FALSE	FALSE	FALSE	FALSE	FALSE	FALSE	FALSE	Cytoplasm	1	5	CHEMBL4650284	KO-947	FALSE	1	FALSE	KEGG	hsa04620_Toll-like_receptor_signaling_pathway	3	0	0	3	2	0	1324
MAPK3	ENSG00000102882	mitogen-activated protein kinase 3	1310	4	FALSE	TRUE	FALSE	FALSE	FALSE	FALSE	FALSE	FALSE	FALSE	FALSE	FALSE	FALSE	Cytoplasm	1	5	CHEMBL4650284	KO-947	FALSE	1	FALSE	KEGG	hsa04530_Tight_junction	3	0	0	3	2	0	1324
PDGFRA	ENSG00000134853	platelet derived growth factor receptor alpha	1231	6	TRUE	FALSE	FALSE	TRUE	FALSE	FALSE	FALSE	FALSE	FALSE	TRUE	FALSE	FALSE	Cell membrane	0	33	CHEMBL535	SUNITINIB	TRUE	4	FALSE	KEGG	hsa04064_NF-kappa_B_signaling_pathway	6	5	0	0	0	5	1291
PDGFRA	ENSG00000134853	platelet derived growth factor receptor alpha	1231	6	TRUE	FALSE	FALSE	TRUE	FALSE	FALSE	FALSE	FALSE	FALSE	TRUE	FALSE	FALSE	Cell membrane	0	33	CHEMBL535	SUNITINIB	TRUE	4	FALSE	KEGG	hsa04020_Calcium_signaling_pathway	6	5	0	0	0	5	1291
PDGFRA	ENSG00000134853	platelet derived growth factor receptor alpha	1231	6	TRUE	FALSE	FALSE	TRUE	FALSE	FALSE	FALSE	FALSE	FALSE	TRUE	FALSE	FALSE	Cell membrane	0	33	CHEMBL608533	MIDOSTAURIN	TRUE	4	FALSE	KEGG	hsa04064_NF-kappa_B_signaling_pathway	6	5	0	0	0	5	1291
PDGFRA	ENSG00000134853	platelet derived growth factor receptor alpha	1231	6	TRUE	FALSE	FALSE	TRUE	FALSE	FALSE	FALSE	FALSE	FALSE	TRUE	FALSE	FALSE	Cell membrane	0	33	CHEMBL1946170	REGORAFENIB	TRUE	4	FALSE	KEGG	hsa04620_Toll-like_receptor_signaling_pathway	6	5	0	0	0	5	1291
PDGFRA	ENSG00000134853	platelet derived growth factor receptor alpha	1231	6	TRUE	FALSE	FALSE	TRUE	FALSE	FALSE	FALSE	FALSE	FALSE	TRUE	FALSE	FALSE	Cell membrane	0	33	CHEMBL1743049	OLARATUMAB	TRUE	4	FALSE	KEGG	hsa04064_NF-kappa_B_signaling_pathway	6	5	0	0	0	5	1291
PDGFRA	ENSG00000134853	platelet derived growth factor receptor alpha	1231	6	TRUE	FALSE	FALSE	TRUE	FALSE	FALSE	FALSE	FALSE	FALSE	TRUE	FALSE	FALSE	Cell membrane	0	33	CHEMBL1946170	REGORAFENIB	TRUE	4	FALSE	KEGG	hsa04020_Calcium_signaling_pathway	6	5	0	0	0	5	1291
PDGFRA	ENSG00000134853	platelet derived growth factor receptor alpha	1231	6	TRUE	FALSE	FALSE	TRUE	FALSE	FALSE	FALSE	FALSE	FALSE	TRUE	FALSE	FALSE	Cell membrane	0	33	CHEMBL535	SUNITINIB	TRUE	4	FALSE	KEGG	hsa04620_Toll-like_receptor_signaling_pathway	6	5	0	0	0	5	1291
PDGFRA	ENSG00000134853	platelet derived growth factor receptor alpha	1231	6	TRUE	FALSE	FALSE	TRUE	FALSE	FALSE	FALSE	FALSE	FALSE	TRUE	FALSE	FALSE	Cell membrane	0	33	CHEMBL1908391	MASITINIB	TRUE	4	FALSE	KEGG	hsa04064_NF-kappa_B_signaling_pathway	6	5	0	0	0	5	1291
PDGFRA	ENSG00000134853	platelet derived growth factor receptor alpha	1231	6	TRUE	FALSE	FALSE	TRUE	FALSE	FALSE	FALSE	FALSE	FALSE	TRUE	FALSE	FALSE	Cell membrane	0	33	CHEMBL535	SUNITINIB	TRUE	4	FALSE	KEGG	hsa04530_Tight_junction	6	5	0	0	0	5	1291
PDGFRA	ENSG00000134853	platelet derived growth factor receptor alpha	1231	6	TRUE	FALSE	FALSE	TRUE	FALSE	FALSE	FALSE	FALSE	FALSE	TRUE	FALSE	FALSE	Cell membrane	0	33	CHEMBL1946170	REGORAFENIB	TRUE	4	FALSE	KEGG	hsa04530_Tight_junction	6	5	0	0	0	5	1291
PDGFRA	ENSG00000134853	platelet derived growth factor receptor alpha	1231	6	TRUE	FALSE	FALSE	TRUE	FALSE	FALSE	FALSE	FALSE	FALSE	TRUE	FALSE	FALSE	Cell membrane	0	33	CHEMBL1908391	MASITINIB	TRUE	4	FALSE	KEGG	hsa04530_Tight_junction	6	5	0	0	0	5	1291
PDGFRA	ENSG00000134853	platelet derived growth factor receptor alpha	1231	6	TRUE	FALSE	FALSE	TRUE	FALSE	FALSE	FALSE	FALSE	FALSE	TRUE	FALSE	FALSE	Cell membrane	0	33	CHEMBL608533	MIDOSTAURIN	TRUE	4	FALSE	KEGG	hsa04620_Toll-like_receptor_signaling_pathway	6	5	0	0	0	5	1291
PDGFRA	ENSG00000134853	platelet derived growth factor receptor alpha	1231	6	TRUE	FALSE	FALSE	TRUE	FALSE	FALSE	FALSE	FALSE	FALSE	TRUE	FALSE	FALSE	Cell membrane	0	33	CHEMBL1946170	REGORAFENIB	TRUE	4	FALSE	KEGG	hsa04064_NF-kappa_B_signaling_pathway	6	5	0	0	0	5	1291
PDGFRA	ENSG00000134853	platelet derived growth factor receptor alpha	1231	6	TRUE	FALSE	FALSE	TRUE	FALSE	FALSE	FALSE	FALSE	FALSE	TRUE	FALSE	FALSE	Cell membrane	0	33	CHEMBL1743049	OLARATUMAB	TRUE	4	FALSE	KEGG	hsa05322_Systemic_lupus_erythematosus	6	5	0	0	0	5	1291
PDGFRA	ENSG00000134853	platelet derived growth factor receptor alpha	1231	6	TRUE	FALSE	FALSE	TRUE	FALSE	FALSE	FALSE	FALSE	FALSE	TRUE	FALSE	FALSE	Cell membrane	0	33	CHEMBL1743049	OLARATUMAB	TRUE	4	FALSE	KEGG	hsa04020_Calcium_signaling_pathway	6	5	0	0	0	5	1291
PDGFRA	ENSG00000134853	platelet derived growth factor receptor alpha	1231	6	TRUE	FALSE	FALSE	TRUE	FALSE	FALSE	FALSE	FALSE	FALSE	TRUE	FALSE	FALSE	Cell membrane	0	33	CHEMBL608533	MIDOSTAURIN	TRUE	4	FALSE	KEGG	hsa04530_Tight_junction	6	5	0	0	0	5	1291
PDGFRA	ENSG00000134853	platelet derived growth factor receptor alpha	1231	6	TRUE	FALSE	FALSE	TRUE	FALSE	FALSE	FALSE	FALSE	FALSE	TRUE	FALSE	FALSE	Cell membrane	0	33	CHEMBL1908391	MASITINIB	TRUE	4	FALSE	KEGG	hsa04620_Toll-like_receptor_signaling_pathway	6	5	0	0	0	5	1291
PDGFRA	ENSG00000134853	platelet derived growth factor receptor alpha	1231	6	TRUE	FALSE	FALSE	TRUE	FALSE	FALSE	FALSE	FALSE	FALSE	TRUE	FALSE	FALSE	Cell membrane	0	33	CHEMBL1743049	OLARATUMAB	TRUE	4	FALSE	KEGG	hsa04530_Tight_junction	6	5	0	0	0	5	1291
PDGFRA	ENSG00000134853	platelet derived growth factor receptor alpha	1231	6	TRUE	FALSE	FALSE	TRUE	FALSE	FALSE	FALSE	FALSE	FALSE	TRUE	FALSE	FALSE	Cell membrane	0	33	CHEMBL1743049	OLARATUMAB	TRUE	4	FALSE	KEGG	hsa04620_Toll-like_receptor_signaling_pathway	6	5	0	0	0	5	1291
PDGFRA	ENSG00000134853	platelet derived growth factor receptor alpha	1231	6	TRUE	FALSE	FALSE	TRUE	FALSE	FALSE	FALSE	FALSE	FALSE	TRUE	FALSE	FALSE	Cell membrane	0	33	CHEMBL1908391	MASITINIB	TRUE	4	FALSE	KEGG	hsa04020_Calcium_signaling_pathway	6	5	0	0	0	5	1291
PDGFRA	ENSG00000134853	platelet derived growth factor receptor alpha	1231	6	TRUE	FALSE	FALSE	TRUE	FALSE	FALSE	FALSE	FALSE	FALSE	TRUE	FALSE	FALSE	Cell membrane	0	33	CHEMBL1908391	MASITINIB	TRUE	4	FALSE	KEGG	hsa05169_Epstein-Barr_virus_infection	6	5	0	0	0	5	1291
PDGFRA	ENSG00000134853	platelet derived growth factor receptor alpha	1231	6	TRUE	FALSE	FALSE	TRUE	FALSE	FALSE	FALSE	FALSE	FALSE	TRUE	FALSE	FALSE	Cell membrane	0	33	CHEMBL535	SUNITINIB	TRUE	4	FALSE	KEGG	hsa05322_Systemic_lupus_erythematosus	6	5	0	0	0	5	1291
PDGFRA	ENSG00000134853	platelet derived growth factor receptor alpha	1231	6	TRUE	FALSE	FALSE	TRUE	FALSE	FALSE	FALSE	FALSE	FALSE	TRUE	FALSE	FALSE	Cell membrane	0	33	CHEMBL608533	MIDOSTAURIN	TRUE	4	FALSE	KEGG	hsa05322_Systemic_lupus_erythematosus	6	5	0	0	0	5	1291
PDGFRA	ENSG00000134853	platelet derived growth factor receptor alpha	1231	6	TRUE	FALSE	FALSE	TRUE	FALSE	FALSE	FALSE	FALSE	FALSE	TRUE	FALSE	FALSE	Cell membrane	0	33	CHEMBL608533	MIDOSTAURIN	TRUE	4	FALSE	KEGG	hsa05169_Epstein-Barr_virus_infection	6	5	0	0	0	5	1291
PDGFRA	ENSG00000134853	platelet derived growth factor receptor alpha	1231	6	TRUE	FALSE	FALSE	TRUE	FALSE	FALSE	FALSE	FALSE	FALSE	TRUE	FALSE	FALSE	Cell membrane	0	33	CHEMBL1743049	OLARATUMAB	TRUE	4	FALSE	KEGG	hsa05169_Epstein-Barr_virus_infection	6	5	0	0	0	5	1291
PDGFRA	ENSG00000134853	platelet derived growth factor receptor alpha	1231	6	TRUE	FALSE	FALSE	TRUE	FALSE	FALSE	FALSE	FALSE	FALSE	TRUE	FALSE	FALSE	Cell membrane	0	33	CHEMBL1946170	REGORAFENIB	TRUE	4	FALSE	KEGG	hsa05169_Epstein-Barr_virus_infection	6	5	0	0	0	5	1291
PDGFRA	ENSG00000134853	platelet derived growth factor receptor alpha	1231	6	TRUE	FALSE	FALSE	TRUE	FALSE	FALSE	FALSE	FALSE	FALSE	TRUE	FALSE	FALSE	Cell membrane	0	33	CHEMBL1946170	REGORAFENIB	TRUE	4	FALSE	KEGG	hsa05322_Systemic_lupus_erythematosus	6	5	0	0	0	5	1291
PDGFRA	ENSG00000134853	platelet derived growth factor receptor alpha	1231	6	TRUE	FALSE	FALSE	TRUE	FALSE	FALSE	FALSE	FALSE	FALSE	TRUE	FALSE	FALSE	Cell membrane	0	33	CHEMBL1908391	MASITINIB	TRUE	4	FALSE	KEGG	hsa05322_Systemic_lupus_erythematosus	6	5	0	0	0	5	1291
PDGFRA	ENSG00000134853	platelet derived growth factor receptor alpha	1231	6	TRUE	FALSE	FALSE	TRUE	FALSE	FALSE	FALSE	FALSE	FALSE	TRUE	FALSE	FALSE	Cell membrane	0	33	CHEMBL608533	MIDOSTAURIN	TRUE	4	FALSE	KEGG	hsa04020_Calcium_signaling_pathway	6	5	0	0	0	5	1291
PDGFRA	ENSG00000134853	platelet derived growth factor receptor alpha	1231	6	TRUE	FALSE	FALSE	TRUE	FALSE	FALSE	FALSE	FALSE	FALSE	TRUE	FALSE	FALSE	Cell membrane	0	33	CHEMBL535	SUNITINIB	TRUE	4	FALSE	KEGG	hsa05169_Epstein-Barr_virus_infection	6	5	0	0	0	5	1291
MET	ENSG00000105976	MET proto-oncogene, receptor tyrosine kinase	1203	6	TRUE	FALSE	FALSE	TRUE	FALSE	FALSE	FALSE	FALSE	FALSE	FALSE	TRUE	FALSE	Membrane	1	34	CHEMBL2105717	CABOZANTINIB	TRUE	4	FALSE	KEGG	hsa05322_Systemic_lupus_erythematosus	6	5	0	0	0	5	1262
MET	ENSG00000105976	MET proto-oncogene, receptor tyrosine kinase	1203	6	TRUE	FALSE	FALSE	TRUE	FALSE	FALSE	FALSE	FALSE	FALSE	FALSE	TRUE	FALSE	Membrane	1	34	CHEMBL3188267	CAPMATINIB	TRUE	4	FALSE	KEGG	hsa05169_Epstein-Barr_virus_infection	6	5	0	0	0	5	1262
MET	ENSG00000105976	MET proto-oncogene, receptor tyrosine kinase	1203	6	TRUE	FALSE	FALSE	TRUE	FALSE	FALSE	FALSE	FALSE	FALSE	FALSE	TRUE	FALSE	Membrane	1	34	CHEMBL2105717	CABOZANTINIB	TRUE	4	FALSE	KEGG	hsa04064_NF-kappa_B_signaling_pathway	6	5	0	0	0	5	1262
MET	ENSG00000105976	MET proto-oncogene, receptor tyrosine kinase	1203	6	TRUE	FALSE	FALSE	TRUE	FALSE	FALSE	FALSE	FALSE	FALSE	FALSE	TRUE	FALSE	Membrane	1	34	CHEMBL2105717	CABOZANTINIB	TRUE	4	FALSE	KEGG	hsa04530_Tight_junction	6	5	0	0	0	5	1262
MET	ENSG00000105976	MET proto-oncogene, receptor tyrosine kinase	1203	6	TRUE	FALSE	FALSE	TRUE	FALSE	FALSE	FALSE	FALSE	FALSE	FALSE	TRUE	FALSE	Membrane	1	34	CHEMBL2103868	CABOZANTINIB S-MALATE	TRUE	4	FALSE	KEGG	hsa05322_Systemic_lupus_erythematosus	6	5	0	0	0	5	1262
MET	ENSG00000105976	MET proto-oncogene, receptor tyrosine kinase	1203	6	TRUE	FALSE	FALSE	TRUE	FALSE	FALSE	FALSE	FALSE	FALSE	FALSE	TRUE	FALSE	Membrane	1	34	CHEMBL4297774	AMIVANTAMAB	TRUE	4	FALSE	KEGG	hsa05322_Systemic_lupus_erythematosus	6	5	0	0	0	5	1262
MET	ENSG00000105976	MET proto-oncogene, receptor tyrosine kinase	1203	6	TRUE	FALSE	FALSE	TRUE	FALSE	FALSE	FALSE	FALSE	FALSE	FALSE	TRUE	FALSE	Membrane	1	34	CHEMBL601719	CRIZOTINIB	TRUE	4	FALSE	KEGG	hsa05322_Systemic_lupus_erythematosus	6	5	0	0	0	5	1262
MET	ENSG00000105976	MET proto-oncogene, receptor tyrosine kinase	1203	6	TRUE	FALSE	FALSE	TRUE	FALSE	FALSE	FALSE	FALSE	FALSE	FALSE	TRUE	FALSE	Membrane	1	34	CHEMBL4297774	AMIVANTAMAB	TRUE	4	FALSE	KEGG	hsa05169_Epstein-Barr_virus_infection	6	5	0	0	0	5	1262
MET	ENSG00000105976	MET proto-oncogene, receptor tyrosine kinase	1203	6	TRUE	FALSE	FALSE	TRUE	FALSE	FALSE	FALSE	FALSE	FALSE	FALSE	TRUE	FALSE	Membrane	1	34	CHEMBL3188267	CAPMATINIB	TRUE	4	FALSE	KEGG	hsa04620_Toll-like_receptor_signaling_pathway	6	5	0	0	0	5	1262
MET	ENSG00000105976	MET proto-oncogene, receptor tyrosine kinase	1203	6	TRUE	FALSE	FALSE	TRUE	FALSE	FALSE	FALSE	FALSE	FALSE	FALSE	TRUE	FALSE	Membrane	1	34	CHEMBL3188267	CAPMATINIB	TRUE	4	FALSE	KEGG	hsa05322_Systemic_lupus_erythematosus	6	5	0	0	0	5	1262
MET	ENSG00000105976	MET proto-oncogene, receptor tyrosine kinase	1203	6	TRUE	FALSE	FALSE	TRUE	FALSE	FALSE	FALSE	FALSE	FALSE	FALSE	TRUE	FALSE	Membrane	1	34	CHEMBL601719	CRIZOTINIB	TRUE	4	FALSE	KEGG	hsa04530_Tight_junction	6	5	0	0	0	5	1262
MET	ENSG00000105976	MET proto-oncogene, receptor tyrosine kinase	1203	6	TRUE	FALSE	FALSE	TRUE	FALSE	FALSE	FALSE	FALSE	FALSE	FALSE	TRUE	FALSE	Membrane	1	34	CHEMBL601719	CRIZOTINIB	TRUE	4	FALSE	KEGG	hsa04020_Calcium_signaling_pathway	6	5	0	0	0	5	1262
MET	ENSG00000105976	MET proto-oncogene, receptor tyrosine kinase	1203	6	TRUE	FALSE	FALSE	TRUE	FALSE	FALSE	FALSE	FALSE	FALSE	FALSE	TRUE	FALSE	Membrane	1	34	CHEMBL3188267	CAPMATINIB	TRUE	4	FALSE	KEGG	hsa04064_NF-kappa_B_signaling_pathway	6	5	0	0	0	5	1262
MET	ENSG00000105976	MET proto-oncogene, receptor tyrosine kinase	1203	6	TRUE	FALSE	FALSE	TRUE	FALSE	FALSE	FALSE	FALSE	FALSE	FALSE	TRUE	FALSE	Membrane	1	34	CHEMBL3188267	CAPMATINIB	TRUE	4	FALSE	KEGG	hsa04530_Tight_junction	6	5	0	0	0	5	1262
MET	ENSG00000105976	MET proto-oncogene, receptor tyrosine kinase	1203	6	TRUE	FALSE	FALSE	TRUE	FALSE	FALSE	FALSE	FALSE	FALSE	FALSE	TRUE	FALSE	Membrane	1	34	CHEMBL2105717	CABOZANTINIB	TRUE	4	FALSE	KEGG	hsa05169_Epstein-Barr_virus_infection	6	5	0	0	0	5	1262
MET	ENSG00000105976	MET proto-oncogene, receptor tyrosine kinase	1203	6	TRUE	FALSE	FALSE	TRUE	FALSE	FALSE	FALSE	FALSE	FALSE	FALSE	TRUE	FALSE	Membrane	1	34	CHEMBL2103868	CABOZANTINIB S-MALATE	TRUE	4	FALSE	KEGG	hsa04064_NF-kappa_B_signaling_pathway	6	5	0	0	0	5	1262
MET	ENSG00000105976	MET proto-oncogene, receptor tyrosine kinase	1203	6	TRUE	FALSE	FALSE	TRUE	FALSE	FALSE	FALSE	FALSE	FALSE	FALSE	TRUE	FALSE	Membrane	1	34	CHEMBL2103868	CABOZANTINIB S-MALATE	TRUE	4	FALSE	KEGG	hsa04620_Toll-like_receptor_signaling_pathway	6	5	0	0	0	5	1262
MET	ENSG00000105976	MET proto-oncogene, receptor tyrosine kinase	1203	6	TRUE	FALSE	FALSE	TRUE	FALSE	FALSE	FALSE	FALSE	FALSE	FALSE	TRUE	FALSE	Membrane	1	34	CHEMBL4297774	AMIVANTAMAB	TRUE	4	FALSE	KEGG	hsa04620_Toll-like_receptor_signaling_pathway	6	5	0	0	0	5	1262
MET	ENSG00000105976	MET proto-oncogene, receptor tyrosine kinase	1203	6	TRUE	FALSE	FALSE	TRUE	FALSE	FALSE	FALSE	FALSE	FALSE	FALSE	TRUE	FALSE	Membrane	1	34	CHEMBL4297774	AMIVANTAMAB	TRUE	4	FALSE	KEGG	hsa04530_Tight_junction	6	5	0	0	0	5	1262
MET	ENSG00000105976	MET proto-oncogene, receptor tyrosine kinase	1203	6	TRUE	FALSE	FALSE	TRUE	FALSE	FALSE	FALSE	FALSE	FALSE	FALSE	TRUE	FALSE	Membrane	1	34	CHEMBL2103868	CABOZANTINIB S-MALATE	TRUE	4	FALSE	KEGG	hsa04020_Calcium_signaling_pathway	6	5	0	0	0	5	1262
MET	ENSG00000105976	MET proto-oncogene, receptor tyrosine kinase	1203	6	TRUE	FALSE	FALSE	TRUE	FALSE	FALSE	FALSE	FALSE	FALSE	FALSE	TRUE	FALSE	Membrane	1	34	CHEMBL601719	CRIZOTINIB	TRUE	4	FALSE	KEGG	hsa04064_NF-kappa_B_signaling_pathway	6	5	0	0	0	5	1262
MET	ENSG00000105976	MET proto-oncogene, receptor tyrosine kinase	1203	6	TRUE	FALSE	FALSE	TRUE	FALSE	FALSE	FALSE	FALSE	FALSE	FALSE	TRUE	FALSE	Membrane	1	34	CHEMBL4297774	AMIVANTAMAB	TRUE	4	FALSE	KEGG	hsa04064_NF-kappa_B_signaling_pathway	6	5	0	0	0	5	1262
MET	ENSG00000105976	MET proto-oncogene, receptor tyrosine kinase	1203	6	TRUE	FALSE	FALSE	TRUE	FALSE	FALSE	FALSE	FALSE	FALSE	FALSE	TRUE	FALSE	Membrane	1	34	CHEMBL601719	CRIZOTINIB	TRUE	4	FALSE	KEGG	hsa05169_Epstein-Barr_virus_infection	6	5	0	0	0	5	1262
MET	ENSG00000105976	MET proto-oncogene, receptor tyrosine kinase	1203	6	TRUE	FALSE	FALSE	TRUE	FALSE	FALSE	FALSE	FALSE	FALSE	FALSE	TRUE	FALSE	Membrane	1	34	CHEMBL2105717	CABOZANTINIB	TRUE	4	FALSE	KEGG	hsa04620_Toll-like_receptor_signaling_pathway	6	5	0	0	0	5	1262
MET	ENSG00000105976	MET proto-oncogene, receptor tyrosine kinase	1203	6	TRUE	FALSE	FALSE	TRUE	FALSE	FALSE	FALSE	FALSE	FALSE	FALSE	TRUE	FALSE	Membrane	1	34	CHEMBL2103868	CABOZANTINIB S-MALATE	TRUE	4	FALSE	KEGG	hsa04530_Tight_junction	6	5	0	0	0	5	1262
MET	ENSG00000105976	MET proto-oncogene, receptor tyrosine kinase	1203	6	TRUE	FALSE	FALSE	TRUE	FALSE	FALSE	FALSE	FALSE	FALSE	FALSE	TRUE	FALSE	Membrane	1	34	CHEMBL4297774	AMIVANTAMAB	TRUE	4	FALSE	KEGG	hsa04020_Calcium_signaling_pathway	6	5	0	0	0	5	1262
MET	ENSG00000105976	MET proto-oncogene, receptor tyrosine kinase	1203	6	TRUE	FALSE	FALSE	TRUE	FALSE	FALSE	FALSE	FALSE	FALSE	FALSE	TRUE	FALSE	Membrane	1	34	CHEMBL2105717	CABOZANTINIB	TRUE	4	FALSE	KEGG	hsa04020_Calcium_signaling_pathway	6	5	0	0	0	5	1262
MET	ENSG00000105976	MET proto-oncogene, receptor tyrosine kinase	1203	6	TRUE	FALSE	FALSE	TRUE	FALSE	FALSE	FALSE	FALSE	FALSE	FALSE	TRUE	FALSE	Membrane	1	34	CHEMBL2103868	CABOZANTINIB S-MALATE	TRUE	4	FALSE	KEGG	hsa05169_Epstein-Barr_virus_infection	6	5	0	0	0	5	1262
MET	ENSG00000105976	MET proto-oncogene, receptor tyrosine kinase	1203	6	TRUE	FALSE	FALSE	TRUE	FALSE	FALSE	FALSE	FALSE	FALSE	FALSE	TRUE	FALSE	Membrane	1	34	CHEMBL3188267	CAPMATINIB	TRUE	4	FALSE	KEGG	hsa04020_Calcium_signaling_pathway	6	5	0	0	0	5	1262
MET	ENSG00000105976	MET proto-oncogene, receptor tyrosine kinase	1203	6	TRUE	FALSE	FALSE	TRUE	FALSE	FALSE	FALSE	FALSE	FALSE	FALSE	TRUE	FALSE	Membrane	1	34	CHEMBL601719	CRIZOTINIB	TRUE	4	FALSE	KEGG	hsa04620_Toll-like_receptor_signaling_pathway	6	5	0	0	0	5	1262
NTRK1	ENSG00000198400	neurotrophic receptor tyrosine kinase 1	1210	6	TRUE	FALSE	FALSE	FALSE	FALSE	FALSE	FALSE	FALSE	FALSE	TRUE	FALSE	FALSE	Cell membrane	1	16	CHEMBL1946170	REGORAFENIB	TRUE	4	FALSE	KEGG	hsa04064_NF-kappa_B_signaling_pathway	6	5	0	0	0	5	1251
NTRK1	ENSG00000198400	neurotrophic receptor tyrosine kinase 1	1210	6	TRUE	FALSE	FALSE	FALSE	FALSE	FALSE	FALSE	FALSE	FALSE	TRUE	FALSE	FALSE	Cell membrane	1	16	CHEMBL1983268	ENTRECTINIB	TRUE	4	FALSE	KEGG	hsa04620_Toll-like_receptor_signaling_pathway	6	5	0	0	0	5	1251
NTRK1	ENSG00000198400	neurotrophic receptor tyrosine kinase 1	1210	6	TRUE	FALSE	FALSE	FALSE	FALSE	FALSE	FALSE	FALSE	FALSE	TRUE	FALSE	FALSE	Cell membrane	1	16	CHEMBL3889654	LAROTRECTINIB	TRUE	4	FALSE	KEGG	hsa04020_Calcium_signaling_pathway	6	5	0	0	0	5	1251
NTRK1	ENSG00000198400	neurotrophic receptor tyrosine kinase 1	1210	6	TRUE	FALSE	FALSE	FALSE	FALSE	FALSE	FALSE	FALSE	FALSE	TRUE	FALSE	FALSE	Cell membrane	1	16	CHEMBL3989939	LAROTRECTINIB SULFATE	TRUE	4	FALSE	KEGG	hsa04020_Calcium_signaling_pathway	6	5	0	0	0	5	1251
NTRK1	ENSG00000198400	neurotrophic receptor tyrosine kinase 1	1210	6	TRUE	FALSE	FALSE	FALSE	FALSE	FALSE	FALSE	FALSE	FALSE	TRUE	FALSE	FALSE	Cell membrane	1	16	CHEMBL4297852	CENEGERMIN	TRUE	4	FALSE	KEGG	hsa04530_Tight_junction	6	5	0	0	0	5	1251
NTRK1	ENSG00000198400	neurotrophic receptor tyrosine kinase 1	1210	6	TRUE	FALSE	FALSE	FALSE	FALSE	FALSE	FALSE	FALSE	FALSE	TRUE	FALSE	FALSE	Cell membrane	1	16	CHEMBL1983268	ENTRECTINIB	TRUE	4	FALSE	KEGG	hsa04020_Calcium_signaling_pathway	6	5	0	0	0	5	1251
NTRK1	ENSG00000198400	neurotrophic receptor tyrosine kinase 1	1210	6	TRUE	FALSE	FALSE	FALSE	FALSE	FALSE	FALSE	FALSE	FALSE	TRUE	FALSE	FALSE	Cell membrane	1	16	CHEMBL4297852	CENEGERMIN	TRUE	4	FALSE	KEGG	hsa05169_Epstein-Barr_virus_infection	6	5	0	0	0	5	1251
NTRK1	ENSG00000198400	neurotrophic receptor tyrosine kinase 1	1210	6	TRUE	FALSE	FALSE	FALSE	FALSE	FALSE	FALSE	FALSE	FALSE	TRUE	FALSE	FALSE	Cell membrane	1	16	CHEMBL4297852	CENEGERMIN	TRUE	4	FALSE	KEGG	hsa04620_Toll-like_receptor_signaling_pathway	6	5	0	0	0	5	1251
NTRK1	ENSG00000198400	neurotrophic receptor tyrosine kinase 1	1210	6	TRUE	FALSE	FALSE	FALSE	FALSE	FALSE	FALSE	FALSE	FALSE	TRUE	FALSE	FALSE	Cell membrane	1	16	CHEMBL4297852	CENEGERMIN	TRUE	4	FALSE	KEGG	hsa05322_Systemic_lupus_erythematosus	6	5	0	0	0	5	1251
NTRK1	ENSG00000198400	neurotrophic receptor tyrosine kinase 1	1210	6	TRUE	FALSE	FALSE	FALSE	FALSE	FALSE	FALSE	FALSE	FALSE	TRUE	FALSE	FALSE	Cell membrane	1	16	CHEMBL3989939	LAROTRECTINIB SULFATE	TRUE	4	FALSE	KEGG	hsa05169_Epstein-Barr_virus_infection	6	5	0	0	0	5	1251
NTRK1	ENSG00000198400	neurotrophic receptor tyrosine kinase 1	1210	6	TRUE	FALSE	FALSE	FALSE	FALSE	FALSE	FALSE	FALSE	FALSE	TRUE	FALSE	FALSE	Cell membrane	1	16	CHEMBL4297852	CENEGERMIN	TRUE	4	FALSE	KEGG	hsa04020_Calcium_signaling_pathway	6	5	0	0	0	5	1251
NTRK1	ENSG00000198400	neurotrophic receptor tyrosine kinase 1	1210	6	TRUE	FALSE	FALSE	FALSE	FALSE	FALSE	FALSE	FALSE	FALSE	TRUE	FALSE	FALSE	Cell membrane	1	16	CHEMBL3989939	LAROTRECTINIB SULFATE	TRUE	4	FALSE	KEGG	hsa04530_Tight_junction	6	5	0	0	0	5	1251
NTRK1	ENSG00000198400	neurotrophic receptor tyrosine kinase 1	1210	6	TRUE	FALSE	FALSE	FALSE	FALSE	FALSE	FALSE	FALSE	FALSE	TRUE	FALSE	FALSE	Cell membrane	1	16	CHEMBL1946170	REGORAFENIB	TRUE	4	FALSE	KEGG	hsa04620_Toll-like_receptor_signaling_pathway	6	5	0	0	0	5	1251
NTRK1	ENSG00000198400	neurotrophic receptor tyrosine kinase 1	1210	6	TRUE	FALSE	FALSE	FALSE	FALSE	FALSE	FALSE	FALSE	FALSE	TRUE	FALSE	FALSE	Cell membrane	1	16	CHEMBL1983268	ENTRECTINIB	TRUE	4	FALSE	KEGG	hsa04064_NF-kappa_B_signaling_pathway	6	5	0	0	0	5	1251
NTRK1	ENSG00000198400	neurotrophic receptor tyrosine kinase 1	1210	6	TRUE	FALSE	FALSE	FALSE	FALSE	FALSE	FALSE	FALSE	FALSE	TRUE	FALSE	FALSE	Cell membrane	1	16	CHEMBL3989939	LAROTRECTINIB SULFATE	TRUE	4	FALSE	KEGG	hsa05322_Systemic_lupus_erythematosus	6	5	0	0	0	5	1251
NTRK1	ENSG00000198400	neurotrophic receptor tyrosine kinase 1	1210	6	TRUE	FALSE	FALSE	FALSE	FALSE	FALSE	FALSE	FALSE	FALSE	TRUE	FALSE	FALSE	Cell membrane	1	16	CHEMBL3989939	LAROTRECTINIB SULFATE	TRUE	4	FALSE	KEGG	hsa04620_Toll-like_receptor_signaling_pathway	6	5	0	0	0	5	1251
NTRK1	ENSG00000198400	neurotrophic receptor tyrosine kinase 1	1210	6	TRUE	FALSE	FALSE	FALSE	FALSE	FALSE	FALSE	FALSE	FALSE	TRUE	FALSE	FALSE	Cell membrane	1	16	CHEMBL3889654	LAROTRECTINIB	TRUE	4	FALSE	KEGG	hsa05322_Systemic_lupus_erythematosus	6	5	0	0	0	5	1251
NTRK1	ENSG00000198400	neurotrophic receptor tyrosine kinase 1	1210	6	TRUE	FALSE	FALSE	FALSE	FALSE	FALSE	FALSE	FALSE	FALSE	TRUE	FALSE	FALSE	Cell membrane	1	16	CHEMBL1946170	REGORAFENIB	TRUE	4	FALSE	KEGG	hsa05169_Epstein-Barr_virus_infection	6	5	0	0	0	5	1251
NTRK1	ENSG00000198400	neurotrophic receptor tyrosine kinase 1	1210	6	TRUE	FALSE	FALSE	FALSE	FALSE	FALSE	FALSE	FALSE	FALSE	TRUE	FALSE	FALSE	Cell membrane	1	16	CHEMBL1946170	REGORAFENIB	TRUE	4	FALSE	KEGG	hsa04020_Calcium_signaling_pathway	6	5	0	0	0	5	1251
NTRK1	ENSG00000198400	neurotrophic receptor tyrosine kinase 1	1210	6	TRUE	FALSE	FALSE	FALSE	FALSE	FALSE	FALSE	FALSE	FALSE	TRUE	FALSE	FALSE	Cell membrane	1	16	CHEMBL1983268	ENTRECTINIB	TRUE	4	FALSE	KEGG	hsa05169_Epstein-Barr_virus_infection	6	5	0	0	0	5	1251
NTRK1	ENSG00000198400	neurotrophic receptor tyrosine kinase 1	1210	6	TRUE	FALSE	FALSE	FALSE	FALSE	FALSE	FALSE	FALSE	FALSE	TRUE	FALSE	FALSE	Cell membrane	1	16	CHEMBL3889654	LAROTRECTINIB	TRUE	4	FALSE	KEGG	hsa05169_Epstein-Barr_virus_infection	6	5	0	0	0	5	1251
NTRK1	ENSG00000198400	neurotrophic receptor tyrosine kinase 1	1210	6	TRUE	FALSE	FALSE	FALSE	FALSE	FALSE	FALSE	FALSE	FALSE	TRUE	FALSE	FALSE	Cell membrane	1	16	CHEMBL1946170	REGORAFENIB	TRUE	4	FALSE	KEGG	hsa05322_Systemic_lupus_erythematosus	6	5	0	0	0	5	1251
NTRK1	ENSG00000198400	neurotrophic receptor tyrosine kinase 1	1210	6	TRUE	FALSE	FALSE	FALSE	FALSE	FALSE	FALSE	FALSE	FALSE	TRUE	FALSE	FALSE	Cell membrane	1	16	CHEMBL3889654	LAROTRECTINIB	TRUE	4	FALSE	KEGG	hsa04620_Toll-like_receptor_signaling_pathway	6	5	0	0	0	5	1251
NTRK1	ENSG00000198400	neurotrophic receptor tyrosine kinase 1	1210	6	TRUE	FALSE	FALSE	FALSE	FALSE	FALSE	FALSE	FALSE	FALSE	TRUE	FALSE	FALSE	Cell membrane	1	16	CHEMBL1946170	REGORAFENIB	TRUE	4	FALSE	KEGG	hsa04530_Tight_junction	6	5	0	0	0	5	1251
NTRK1	ENSG00000198400	neurotrophic receptor tyrosine kinase 1	1210	6	TRUE	FALSE	FALSE	FALSE	FALSE	FALSE	FALSE	FALSE	FALSE	TRUE	FALSE	FALSE	Cell membrane	1	16	CHEMBL3889654	LAROTRECTINIB	TRUE	4	FALSE	KEGG	hsa04530_Tight_junction	6	5	0	0	0	5	1251
NTRK1	ENSG00000198400	neurotrophic receptor tyrosine kinase 1	1210	6	TRUE	FALSE	FALSE	FALSE	FALSE	FALSE	FALSE	FALSE	FALSE	TRUE	FALSE	FALSE	Cell membrane	1	16	CHEMBL3989939	LAROTRECTINIB SULFATE	TRUE	4	FALSE	KEGG	hsa04064_NF-kappa_B_signaling_pathway	6	5	0	0	0	5	1251
NTRK1	ENSG00000198400	neurotrophic receptor tyrosine kinase 1	1210	6	TRUE	FALSE	FALSE	FALSE	FALSE	FALSE	FALSE	FALSE	FALSE	TRUE	FALSE	FALSE	Cell membrane	1	16	CHEMBL1983268	ENTRECTINIB	TRUE	4	FALSE	KEGG	hsa05322_Systemic_lupus_erythematosus	6	5	0	0	0	5	1251
NTRK1	ENSG00000198400	neurotrophic receptor tyrosine kinase 1	1210	6	TRUE	FALSE	FALSE	FALSE	FALSE	FALSE	FALSE	FALSE	FALSE	TRUE	FALSE	FALSE	Cell membrane	1	16	CHEMBL4297852	CENEGERMIN	TRUE	4	FALSE	KEGG	hsa04064_NF-kappa_B_signaling_pathway	6	5	0	0	0	5	1251
NTRK1	ENSG00000198400	neurotrophic receptor tyrosine kinase 1	1210	6	TRUE	FALSE	FALSE	FALSE	FALSE	FALSE	FALSE	FALSE	FALSE	TRUE	FALSE	FALSE	Cell membrane	1	16	CHEMBL1983268	ENTRECTINIB	TRUE	4	FALSE	KEGG	hsa04530_Tight_junction	6	5	0	0	0	5	1251
NTRK1	ENSG00000198400	neurotrophic receptor tyrosine kinase 1	1210	6	TRUE	FALSE	FALSE	FALSE	FALSE	FALSE	FALSE	FALSE	FALSE	TRUE	FALSE	FALSE	Cell membrane	1	16	CHEMBL3889654	LAROTRECTINIB	TRUE	4	FALSE	KEGG	hsa04064_NF-kappa_B_signaling_pathway	6	5	0	0	0	5	1251
CACNA1C	ENSG00000151067	calcium voltage-gated channel subunit alpha1 C	1187	5	TRUE	FALSE	FALSE	FALSE	FALSE	FALSE	FALSE	FALSE	FALSE	FALSE	FALSE	FALSE	Cell membrane	1	35	CHEMBL23	DILTIAZEM	TRUE	4	FALSE	KEGG	hsa04064_NF-kappa_B_signaling_pathway	6	5	0	0	0	5	1246
CACNA1C	ENSG00000151067	calcium voltage-gated channel subunit alpha1 C	1187	5	TRUE	FALSE	FALSE	FALSE	FALSE	FALSE	FALSE	FALSE	FALSE	FALSE	FALSE	FALSE	Cell membrane	1	35	CHEMBL1237132	CLEVIDIPINE	TRUE	4	FALSE	KEGG	hsa04620_Toll-like_receptor_signaling_pathway	6	5	0	0	0	5	1246
CACNA1C	ENSG00000151067	calcium voltage-gated channel subunit alpha1 C	1187	5	TRUE	FALSE	FALSE	FALSE	FALSE	FALSE	FALSE	FALSE	FALSE	FALSE	FALSE	FALSE	Cell membrane	1	35	CHEMBL1726	NISOLDIPINE	TRUE	4	FALSE	KEGG	hsa05169_Epstein-Barr_virus_infection	6	5	0	0	0	5	1246
CACNA1C	ENSG00000151067	calcium voltage-gated channel subunit alpha1 C	1187	5	TRUE	FALSE	FALSE	FALSE	FALSE	FALSE	FALSE	FALSE	FALSE	FALSE	FALSE	FALSE	Cell membrane	1	35	CHEMBL1726	NISOLDIPINE	TRUE	4	FALSE	KEGG	hsa05322_Systemic_lupus_erythematosus	6	5	0	0	0	5	1246
CACNA1C	ENSG00000151067	calcium voltage-gated channel subunit alpha1 C	1187	5	TRUE	FALSE	FALSE	FALSE	FALSE	FALSE	FALSE	FALSE	FALSE	FALSE	FALSE	FALSE	Cell membrane	1	35	CHEMBL1484	NICARDIPINE	TRUE	4	FALSE	KEGG	hsa04620_Toll-like_receptor_signaling_pathway	6	5	0	0	0	5	1246
CACNA1C	ENSG00000151067	calcium voltage-gated channel subunit alpha1 C	1187	5	TRUE	FALSE	FALSE	FALSE	FALSE	FALSE	FALSE	FALSE	FALSE	FALSE	FALSE	FALSE	Cell membrane	1	35	CHEMBL1428	NIMODIPINE	TRUE	4	FALSE	KEGG	hsa04530_Tight_junction	6	5	0	0	0	5	1246
CACNA1C	ENSG00000151067	calcium voltage-gated channel subunit alpha1 C	1187	5	TRUE	FALSE	FALSE	FALSE	FALSE	FALSE	FALSE	FALSE	FALSE	FALSE	FALSE	FALSE	Cell membrane	1	35	CHEMBL1726	NISOLDIPINE	TRUE	4	FALSE	KEGG	hsa04620_Toll-like_receptor_signaling_pathway	6	5	0	0	0	5	1246
CACNA1C	ENSG00000151067	calcium voltage-gated channel subunit alpha1 C	1187	5	TRUE	FALSE	FALSE	FALSE	FALSE	FALSE	FALSE	FALSE	FALSE	FALSE	FALSE	FALSE	Cell membrane	1	35	CHEMBL1428	NIMODIPINE	TRUE	4	FALSE	KEGG	hsa04620_Toll-like_receptor_signaling_pathway	6	5	0	0	0	5	1246
CACNA1C	ENSG00000151067	calcium voltage-gated channel subunit alpha1 C	1187	5	TRUE	FALSE	FALSE	FALSE	FALSE	FALSE	FALSE	FALSE	FALSE	FALSE	FALSE	FALSE	Cell membrane	1	35	CHEMBL1484	NICARDIPINE	TRUE	4	FALSE	KEGG	hsa04530_Tight_junction	6	5	0	0	0	5	1246
CACNA1C	ENSG00000151067	calcium voltage-gated channel subunit alpha1 C	1187	5	TRUE	FALSE	FALSE	FALSE	FALSE	FALSE	FALSE	FALSE	FALSE	FALSE	FALSE	FALSE	Cell membrane	1	35	CHEMBL1237132	CLEVIDIPINE	TRUE	4	FALSE	KEGG	hsa05169_Epstein-Barr_virus_infection	6	5	0	0	0	5	1246
CACNA1C	ENSG00000151067	calcium voltage-gated channel subunit alpha1 C	1187	5	TRUE	FALSE	FALSE	FALSE	FALSE	FALSE	FALSE	FALSE	FALSE	FALSE	FALSE	FALSE	Cell membrane	1	35	CHEMBL1237132	CLEVIDIPINE	TRUE	4	FALSE	KEGG	hsa04530_Tight_junction	6	5	0	0	0	5	1246
CACNA1C	ENSG00000151067	calcium voltage-gated channel subunit alpha1 C	1187	5	TRUE	FALSE	FALSE	FALSE	FALSE	FALSE	FALSE	FALSE	FALSE	FALSE	FALSE	FALSE	Cell membrane	1	35	CHEMBL1428	NIMODIPINE	TRUE	4	FALSE	KEGG	hsa04020_Calcium_signaling_pathway	6	5	0	0	0	5	1246
CACNA1C	ENSG00000151067	calcium voltage-gated channel subunit alpha1 C	1187	5	TRUE	FALSE	FALSE	FALSE	FALSE	FALSE	FALSE	FALSE	FALSE	FALSE	FALSE	FALSE	Cell membrane	1	35	CHEMBL1484	NICARDIPINE	TRUE	4	FALSE	KEGG	hsa05169_Epstein-Barr_virus_infection	6	5	0	0	0	5	1246
CACNA1C	ENSG00000151067	calcium voltage-gated channel subunit alpha1 C	1187	5	TRUE	FALSE	FALSE	FALSE	FALSE	FALSE	FALSE	FALSE	FALSE	FALSE	FALSE	FALSE	Cell membrane	1	35	CHEMBL1726	NISOLDIPINE	TRUE	4	FALSE	KEGG	hsa04530_Tight_junction	6	5	0	0	0	5	1246
CACNA1C	ENSG00000151067	calcium voltage-gated channel subunit alpha1 C	1187	5	TRUE	FALSE	FALSE	FALSE	FALSE	FALSE	FALSE	FALSE	FALSE	FALSE	FALSE	FALSE	Cell membrane	1	35	CHEMBL1726	NISOLDIPINE	TRUE	4	FALSE	KEGG	hsa04064_NF-kappa_B_signaling_pathway	6	5	0	0	0	5	1246
CACNA1C	ENSG00000151067	calcium voltage-gated channel subunit alpha1 C	1187	5	TRUE	FALSE	FALSE	FALSE	FALSE	FALSE	FALSE	FALSE	FALSE	FALSE	FALSE	FALSE	Cell membrane	1	35	CHEMBL23	DILTIAZEM	TRUE	4	FALSE	KEGG	hsa05322_Systemic_lupus_erythematosus	6	5	0	0	0	5	1246
CACNA1C	ENSG00000151067	calcium voltage-gated channel subunit alpha1 C	1187	5	TRUE	FALSE	FALSE	FALSE	FALSE	FALSE	FALSE	FALSE	FALSE	FALSE	FALSE	FALSE	Cell membrane	1	35	CHEMBL1484	NICARDIPINE	TRUE	4	FALSE	KEGG	hsa04064_NF-kappa_B_signaling_pathway	6	5	0	0	0	5	1246
CACNA1C	ENSG00000151067	calcium voltage-gated channel subunit alpha1 C	1187	5	TRUE	FALSE	FALSE	FALSE	FALSE	FALSE	FALSE	FALSE	FALSE	FALSE	FALSE	FALSE	Cell membrane	1	35	CHEMBL1726	NISOLDIPINE	TRUE	4	FALSE	KEGG	hsa04020_Calcium_signaling_pathway	6	5	0	0	0	5	1246
CACNA1C	ENSG00000151067	calcium voltage-gated channel subunit alpha1 C	1187	5	TRUE	FALSE	FALSE	FALSE	FALSE	FALSE	FALSE	FALSE	FALSE	FALSE	FALSE	FALSE	Cell membrane	1	35	CHEMBL23	DILTIAZEM	TRUE	4	FALSE	KEGG	hsa04530_Tight_junction	6	5	0	0	0	5	1246
CACNA1C	ENSG00000151067	calcium voltage-gated channel subunit alpha1 C	1187	5	TRUE	FALSE	FALSE	FALSE	FALSE	FALSE	FALSE	FALSE	FALSE	FALSE	FALSE	FALSE	Cell membrane	1	35	CHEMBL23	DILTIAZEM	TRUE	4	FALSE	KEGG	hsa05169_Epstein-Barr_virus_infection	6	5	0	0	0	5	1246
CACNA1C	ENSG00000151067	calcium voltage-gated channel subunit alpha1 C	1187	5	TRUE	FALSE	FALSE	FALSE	FALSE	FALSE	FALSE	FALSE	FALSE	FALSE	FALSE	FALSE	Cell membrane	1	35	CHEMBL1237132	CLEVIDIPINE	TRUE	4	FALSE	KEGG	hsa05322_Systemic_lupus_erythematosus	6	5	0	0	0	5	1246
CACNA1C	ENSG00000151067	calcium voltage-gated channel subunit alpha1 C	1187	5	TRUE	FALSE	FALSE	FALSE	FALSE	FALSE	FALSE	FALSE	FALSE	FALSE	FALSE	FALSE	Cell membrane	1	35	CHEMBL1484	NICARDIPINE	TRUE	4	FALSE	KEGG	hsa05322_Systemic_lupus_erythematosus	6	5	0	0	0	5	1246
CACNA1C	ENSG00000151067	calcium voltage-gated channel subunit alpha1 C	1187	5	TRUE	FALSE	FALSE	FALSE	FALSE	FALSE	FALSE	FALSE	FALSE	FALSE	FALSE	FALSE	Cell membrane	1	35	CHEMBL23	DILTIAZEM	TRUE	4	FALSE	KEGG	hsa04020_Calcium_signaling_pathway	6	5	0	0	0	5	1246
CACNA1C	ENSG00000151067	calcium voltage-gated channel subunit alpha1 C	1187	5	TRUE	FALSE	FALSE	FALSE	FALSE	FALSE	FALSE	FALSE	FALSE	FALSE	FALSE	FALSE	Cell membrane	1	35	CHEMBL1428	NIMODIPINE	TRUE	4	FALSE	KEGG	hsa05322_Systemic_lupus_erythematosus	6	5	0	0	0	5	1246
CACNA1C	ENSG00000151067	calcium voltage-gated channel subunit alpha1 C	1187	5	TRUE	FALSE	FALSE	FALSE	FALSE	FALSE	FALSE	FALSE	FALSE	FALSE	FALSE	FALSE	Cell membrane	1	35	CHEMBL1484	NICARDIPINE	TRUE	4	FALSE	KEGG	hsa04020_Calcium_signaling_pathway	6	5	0	0	0	5	1246
CACNA1C	ENSG00000151067	calcium voltage-gated channel subunit alpha1 C	1187	5	TRUE	FALSE	FALSE	FALSE	FALSE	FALSE	FALSE	FALSE	FALSE	FALSE	FALSE	FALSE	Cell membrane	1	35	CHEMBL1428	NIMODIPINE	TRUE	4	FALSE	KEGG	hsa05169_Epstein-Barr_virus_infection	6	5	0	0	0	5	1246
CACNA1C	ENSG00000151067	calcium voltage-gated channel subunit alpha1 C	1187	5	TRUE	FALSE	FALSE	FALSE	FALSE	FALSE	FALSE	FALSE	FALSE	FALSE	FALSE	FALSE	Cell membrane	1	35	CHEMBL1237132	CLEVIDIPINE	TRUE	4	FALSE	KEGG	hsa04064_NF-kappa_B_signaling_pathway	6	5	0	0	0	5	1246
CACNA1C	ENSG00000151067	calcium voltage-gated channel subunit alpha1 C	1187	5	TRUE	FALSE	FALSE	FALSE	FALSE	FALSE	FALSE	FALSE	FALSE	FALSE	FALSE	FALSE	Cell membrane	1	35	CHEMBL23	DILTIAZEM	TRUE	4	FALSE	KEGG	hsa04620_Toll-like_receptor_signaling_pathway	6	5	0	0	0	5	1246
CACNA1C	ENSG00000151067	calcium voltage-gated channel subunit alpha1 C	1187	5	TRUE	FALSE	FALSE	FALSE	FALSE	FALSE	FALSE	FALSE	FALSE	FALSE	FALSE	FALSE	Cell membrane	1	35	CHEMBL1237132	CLEVIDIPINE	TRUE	4	FALSE	KEGG	hsa04020_Calcium_signaling_pathway	6	5	0	0	0	5	1246
CACNA1C	ENSG00000151067	calcium voltage-gated channel subunit alpha1 C	1187	5	TRUE	FALSE	FALSE	FALSE	FALSE	FALSE	FALSE	FALSE	FALSE	FALSE	FALSE	FALSE	Cell membrane	1	35	CHEMBL1428	NIMODIPINE	TRUE	4	FALSE	KEGG	hsa04064_NF-kappa_B_signaling_pathway	6	5	0	0	0	5	1246
CFTR	ENSG00000001626	CF transmembrane conductance regulator	1194	6	TRUE	FALSE	FALSE	FALSE	FALSE	FALSE	FALSE	FALSE	FALSE	FALSE	FALSE	FALSE	Apical cell membrane	1	11	CHEMBL2010601	IVACAFTOR	TRUE	4	FALSE	KEGG	hsa05169_Epstein-Barr_virus_infection	2	4	1	0	0	4	1224.5
CFTR	ENSG00000001626	CF transmembrane conductance regulator	1194	6	TRUE	FALSE	FALSE	FALSE	FALSE	FALSE	FALSE	FALSE	FALSE	FALSE	FALSE	FALSE	Apical cell membrane	1	11	CHEMBL2103870	LUMACAFTOR	TRUE	4	FALSE	KEGG	hsa04530_Tight_junction	2	4	1	0	0	4	1224.5
CFTR	ENSG00000001626	CF transmembrane conductance regulator	1194	6	TRUE	FALSE	FALSE	FALSE	FALSE	FALSE	FALSE	FALSE	FALSE	FALSE	FALSE	FALSE	Apical cell membrane	1	11	CHEMBL2108184	CROFELEMER	TRUE	4	FALSE	KEGG	hsa05169_Epstein-Barr_virus_infection	2	4	1	0	0	4	1224.5
CFTR	ENSG00000001626	CF transmembrane conductance regulator	1194	6	TRUE	FALSE	FALSE	FALSE	FALSE	FALSE	FALSE	FALSE	FALSE	FALSE	FALSE	FALSE	Apical cell membrane	1	11	CHEMBL2108184	CROFELEMER	TRUE	4	FALSE	KEGG	hsa04530_Tight_junction	2	4	1	0	0	4	1224.5
CFTR	ENSG00000001626	CF transmembrane conductance regulator	1194	6	TRUE	FALSE	FALSE	FALSE	FALSE	FALSE	FALSE	FALSE	FALSE	FALSE	FALSE	FALSE	Apical cell membrane	1	11	CHEMBL2103870	LUMACAFTOR	TRUE	4	FALSE	KEGG	hsa05169_Epstein-Barr_virus_infection	2	4	1	0	0	4	1224.5
CFTR	ENSG00000001626	CF transmembrane conductance regulator	1194	6	TRUE	FALSE	FALSE	FALSE	FALSE	FALSE	FALSE	FALSE	FALSE	FALSE	FALSE	FALSE	Apical cell membrane	1	11	CHEMBL3544914	TEZACAFTOR	TRUE	4	FALSE	KEGG	hsa04530_Tight_junction	2	4	1	0	0	4	1224.5
CFTR	ENSG00000001626	CF transmembrane conductance regulator	1194	6	TRUE	FALSE	FALSE	FALSE	FALSE	FALSE	FALSE	FALSE	FALSE	FALSE	FALSE	FALSE	Apical cell membrane	1	11	CHEMBL4297849	BAMOCAFTOR	FALSE	3	FALSE	KEGG	hsa05169_Epstein-Barr_virus_infection	2	4	1	0	0	4	1224.5
CFTR	ENSG00000001626	CF transmembrane conductance regulator	1194	6	TRUE	FALSE	FALSE	FALSE	FALSE	FALSE	FALSE	FALSE	FALSE	FALSE	FALSE	FALSE	Apical cell membrane	1	11	CHEMBL3544914	TEZACAFTOR	TRUE	4	FALSE	KEGG	hsa05169_Epstein-Barr_virus_infection	2	4	1	0	0	4	1224.5
CFTR	ENSG00000001626	CF transmembrane conductance regulator	1194	6	TRUE	FALSE	FALSE	FALSE	FALSE	FALSE	FALSE	FALSE	FALSE	FALSE	FALSE	FALSE	Apical cell membrane	1	11	CHEMBL2010601	IVACAFTOR	TRUE	4	FALSE	KEGG	hsa04530_Tight_junction	2	4	1	0	0	4	1224.5
CFTR	ENSG00000001626	CF transmembrane conductance regulator	1194	6	TRUE	FALSE	FALSE	FALSE	FALSE	FALSE	FALSE	FALSE	FALSE	FALSE	FALSE	FALSE	Apical cell membrane	1	11	CHEMBL4297849	BAMOCAFTOR	FALSE	3	FALSE	KEGG	hsa04530_Tight_junction	2	4	1	0	0	4	1224.5
MAPK14	ENSG00000112062	mitogen-activated protein kinase 14	1188	5	FALSE	TRUE	FALSE	FALSE	FALSE	FALSE	FALSE	FALSE	FALSE	FALSE	FALSE	FALSE	Cytoplasm	0	22	CHEMBL2107779	SEMAPIMOD	FALSE	2	FALSE	KEGG	hsa05169_Epstein-Barr_virus_infection	3	0	2	3	0	0	1224
MAPK14	ENSG00000112062	mitogen-activated protein kinase 14	1188	5	FALSE	TRUE	FALSE	FALSE	FALSE	FALSE	FALSE	FALSE	FALSE	FALSE	FALSE	FALSE	Cytoplasm	0	22	CHEMBL1088750	ARRY-797	FALSE	3	FALSE	KEGG	hsa05169_Epstein-Barr_virus_infection	3	0	2	3	0	0	1224
MAPK14	ENSG00000112062	mitogen-activated protein kinase 14	1188	5	FALSE	TRUE	FALSE	FALSE	FALSE	FALSE	FALSE	FALSE	FALSE	FALSE	FALSE	FALSE	Cytoplasm	0	22	CHEMBL1938400	PF-03715455	FALSE	2	FALSE	KEGG	hsa04530_Tight_junction	3	0	2	3	0	0	1224
MAPK14	ENSG00000112062	mitogen-activated protein kinase 14	1188	5	FALSE	TRUE	FALSE	FALSE	FALSE	FALSE	FALSE	FALSE	FALSE	FALSE	FALSE	FALSE	Cytoplasm	0	22	CHEMBL2107779	SEMAPIMOD	FALSE	2	FALSE	KEGG	hsa04530_Tight_junction	3	0	2	3	0	0	1224
MAPK14	ENSG00000112062	mitogen-activated protein kinase 14	1188	5	FALSE	TRUE	FALSE	FALSE	FALSE	FALSE	FALSE	FALSE	FALSE	FALSE	FALSE	FALSE	Cytoplasm	0	22	CHEMBL5314397	ACUMAPIMOD	FALSE	2	FALSE	KEGG	hsa04530_Tight_junction	3	0	2	3	0	0	1224
MAPK14	ENSG00000112062	mitogen-activated protein kinase 14	1188	5	FALSE	TRUE	FALSE	FALSE	FALSE	FALSE	FALSE	FALSE	FALSE	FALSE	FALSE	FALSE	Cytoplasm	0	22	CHEMBL1088752	LOSMAPIMOD	FALSE	3	FALSE	KEGG	hsa05169_Epstein-Barr_virus_infection	3	0	2	3	0	0	1224
MAPK14	ENSG00000112062	mitogen-activated protein kinase 14	1188	5	FALSE	TRUE	FALSE	FALSE	FALSE	FALSE	FALSE	FALSE	FALSE	FALSE	FALSE	FALSE	Cytoplasm	0	22	CHEMBL2107779	SEMAPIMOD	FALSE	2	FALSE	KEGG	hsa04620_Toll-like_receptor_signaling_pathway	3	0	2	3	0	0	1224
MAPK14	ENSG00000112062	mitogen-activated protein kinase 14	1188	5	FALSE	TRUE	FALSE	FALSE	FALSE	FALSE	FALSE	FALSE	FALSE	FALSE	FALSE	FALSE	Cytoplasm	0	22	CHEMBL5314397	ACUMAPIMOD	FALSE	2	FALSE	KEGG	hsa05169_Epstein-Barr_virus_infection	3	0	2	3	0	0	1224
MAPK14	ENSG00000112062	mitogen-activated protein kinase 14	1188	5	FALSE	TRUE	FALSE	FALSE	FALSE	FALSE	FALSE	FALSE	FALSE	FALSE	FALSE	FALSE	Cytoplasm	0	22	CHEMBL1938400	PF-03715455	FALSE	2	FALSE	KEGG	hsa05169_Epstein-Barr_virus_infection	3	0	2	3	0	0	1224
MAPK14	ENSG00000112062	mitogen-activated protein kinase 14	1188	5	FALSE	TRUE	FALSE	FALSE	FALSE	FALSE	FALSE	FALSE	FALSE	FALSE	FALSE	FALSE	Cytoplasm	0	22	CHEMBL1088750	ARRY-797	FALSE	3	FALSE	KEGG	hsa05169_Epstein-Barr_virus_infection	3	0	2	3	0	0	1224
MAPK14	ENSG00000112062	mitogen-activated protein kinase 14	1188	5	FALSE	TRUE	FALSE	FALSE	FALSE	FALSE	FALSE	FALSE	FALSE	FALSE	FALSE	FALSE	Cytoplasm	0	22	CHEMBL1088750	ARRY-797	FALSE	3	FALSE	KEGG	hsa04530_Tight_junction	3	0	2	3	0	0	1224
MAPK14	ENSG00000112062	mitogen-activated protein kinase 14	1188	5	FALSE	TRUE	FALSE	FALSE	FALSE	FALSE	FALSE	FALSE	FALSE	FALSE	FALSE	FALSE	Cytoplasm	0	22	CHEMBL5314397	ACUMAPIMOD	FALSE	2	FALSE	KEGG	hsa05169_Epstein-Barr_virus_infection	3	0	2	3	0	0	1224
MAPK14	ENSG00000112062	mitogen-activated protein kinase 14	1188	5	FALSE	TRUE	FALSE	FALSE	FALSE	FALSE	FALSE	FALSE	FALSE	FALSE	FALSE	FALSE	Cytoplasm	0	22	CHEMBL1938400	PF-03715455	FALSE	2	FALSE	KEGG	hsa05169_Epstein-Barr_virus_infection	3	0	2	3	0	0	1224
MAPK14	ENSG00000112062	mitogen-activated protein kinase 14	1188	5	FALSE	TRUE	FALSE	FALSE	FALSE	FALSE	FALSE	FALSE	FALSE	FALSE	FALSE	FALSE	Cytoplasm	0	22	CHEMBL2107779	SEMAPIMOD	FALSE	2	FALSE	KEGG	hsa05169_Epstein-Barr_virus_infection	3	0	2	3	0	0	1224
MAPK14	ENSG00000112062	mitogen-activated protein kinase 14	1188	5	FALSE	TRUE	FALSE	FALSE	FALSE	FALSE	FALSE	FALSE	FALSE	FALSE	FALSE	FALSE	Cytoplasm	0	22	CHEMBL1088752	LOSMAPIMOD	FALSE	3	FALSE	KEGG	hsa05169_Epstein-Barr_virus_infection	3	0	2	3	0	0	1224
MAPK14	ENSG00000112062	mitogen-activated protein kinase 14	1188	5	FALSE	TRUE	FALSE	FALSE	FALSE	FALSE	FALSE	FALSE	FALSE	FALSE	FALSE	FALSE	Cytoplasm	0	22	CHEMBL1088752	LOSMAPIMOD	FALSE	3	FALSE	KEGG	hsa04620_Toll-like_receptor_signaling_pathway	3	0	2	3	0	0	1224
MAPK14	ENSG00000112062	mitogen-activated protein kinase 14	1188	5	FALSE	TRUE	FALSE	FALSE	FALSE	FALSE	FALSE	FALSE	FALSE	FALSE	FALSE	FALSE	Cytoplasm	0	22	CHEMBL1088752	LOSMAPIMOD	FALSE	3	FALSE	KEGG	hsa04530_Tight_junction	3	0	2	3	0	0	1224
MAPK14	ENSG00000112062	mitogen-activated protein kinase 14	1188	5	FALSE	TRUE	FALSE	FALSE	FALSE	FALSE	FALSE	FALSE	FALSE	FALSE	FALSE	FALSE	Cytoplasm	0	22	CHEMBL1088750	ARRY-797	FALSE	3	FALSE	KEGG	hsa04620_Toll-like_receptor_signaling_pathway	3	0	2	3	0	0	1224
MAPK14	ENSG00000112062	mitogen-activated protein kinase 14	1188	5	FALSE	TRUE	FALSE	FALSE	FALSE	FALSE	FALSE	FALSE	FALSE	FALSE	FALSE	FALSE	Cytoplasm	0	22	CHEMBL1938400	PF-03715455	FALSE	2	FALSE	KEGG	hsa04620_Toll-like_receptor_signaling_pathway	3	0	2	3	0	0	1224
MAPK14	ENSG00000112062	mitogen-activated protein kinase 14	1188	5	FALSE	TRUE	FALSE	FALSE	FALSE	FALSE	FALSE	FALSE	FALSE	FALSE	FALSE	FALSE	Cytoplasm	0	22	CHEMBL5314397	ACUMAPIMOD	FALSE	2	FALSE	KEGG	hsa04620_Toll-like_receptor_signaling_pathway	3	0	2	3	0	0	1224
CD40	ENSG00000101017	CD40 molecule	1202	1	FALSE	FALSE	FALSE	FALSE	TRUE	FALSE	FALSE	FALSE	FALSE	FALSE	TRUE	FALSE	[Isoform I]: Cell membrane	1	10	CHEMBL4297888	SOTIGALIMAB	FALSE	2	FALSE	KEGG	hsa04620_Toll-like_receptor_signaling_pathway	5	0	0	5	0	0	1221
CD40	ENSG00000101017	CD40 molecule	1202	1	FALSE	FALSE	FALSE	FALSE	TRUE	FALSE	FALSE	FALSE	FALSE	FALSE	TRUE	FALSE	[Isoform I]: Cell membrane	1	10	CHEMBL1743005	DACETUZUMAB	FALSE	2	FALSE	KEGG	hsa04620_Toll-like_receptor_signaling_pathway	5	0	0	5	0	0	1221
CD40	ENSG00000101017	CD40 molecule	1202	1	FALSE	FALSE	FALSE	FALSE	TRUE	FALSE	FALSE	FALSE	FALSE	FALSE	TRUE	FALSE	[Isoform I]: Cell membrane	1	10	CHEMBL4297718	CD40 LIGAND	FALSE	2	FALSE	KEGG	hsa05322_Systemic_lupus_erythematosus	5	0	0	5	0	0	1221
CD40	ENSG00000101017	CD40 molecule	1202	1	FALSE	FALSE	FALSE	FALSE	TRUE	FALSE	FALSE	FALSE	FALSE	FALSE	TRUE	FALSE	[Isoform I]: Cell membrane	1	10	CHEMBL1743005	DACETUZUMAB	FALSE	2	FALSE	KEGG	hsa04064_NF-kappa_B_signaling_pathway	5	0	0	5	0	0	1221
CD40	ENSG00000101017	CD40 molecule	1202	1	FALSE	FALSE	FALSE	FALSE	TRUE	FALSE	FALSE	FALSE	FALSE	FALSE	TRUE	FALSE	[Isoform I]: Cell membrane	1	10	CHEMBL4297888	SOTIGALIMAB	FALSE	2	FALSE	KEGG	hsa04064_NF-kappa_B_signaling_pathway	5	0	0	5	0	0	1221
CD40	ENSG00000101017	CD40 molecule	1202	1	FALSE	FALSE	FALSE	FALSE	TRUE	FALSE	FALSE	FALSE	FALSE	FALSE	TRUE	FALSE	[Isoform I]: Cell membrane	1	10	CHEMBL3990028	BLESELUMAB	FALSE	2	FALSE	KEGG	hsa04064_NF-kappa_B_signaling_pathway	5	0	0	5	0	0	1221
CD40	ENSG00000101017	CD40 molecule	1202	1	FALSE	FALSE	FALSE	FALSE	TRUE	FALSE	FALSE	FALSE	FALSE	FALSE	TRUE	FALSE	[Isoform I]: Cell membrane	1	10	CHEMBL3990028	BLESELUMAB	FALSE	2	FALSE	KEGG	hsa04620_Toll-like_receptor_signaling_pathway	5	0	0	5	0	0	1221
CD40	ENSG00000101017	CD40 molecule	1202	1	FALSE	FALSE	FALSE	FALSE	TRUE	FALSE	FALSE	FALSE	FALSE	FALSE	TRUE	FALSE	[Isoform I]: Cell membrane	1	10	CHEMBL3990028	BLESELUMAB	FALSE	2	FALSE	KEGG	hsa04530_Tight_junction	5	0	0	5	0	0	1221
CD40	ENSG00000101017	CD40 molecule	1202	1	FALSE	FALSE	FALSE	FALSE	TRUE	FALSE	FALSE	FALSE	FALSE	FALSE	TRUE	FALSE	[Isoform I]: Cell membrane	1	10	CHEMBL4298210	ISCALIMAB	FALSE	2	FALSE	KEGG	hsa04530_Tight_junction	5	0	0	5	0	0	1221
CD40	ENSG00000101017	CD40 molecule	1202	1	FALSE	FALSE	FALSE	FALSE	TRUE	FALSE	FALSE	FALSE	FALSE	FALSE	TRUE	FALSE	[Isoform I]: Cell membrane	1	10	CHEMBL4297718	CD40 LIGAND	FALSE	2	FALSE	KEGG	hsa04620_Toll-like_receptor_signaling_pathway	5	0	0	5	0	0	1221
CD40	ENSG00000101017	CD40 molecule	1202	1	FALSE	FALSE	FALSE	FALSE	TRUE	FALSE	FALSE	FALSE	FALSE	FALSE	TRUE	FALSE	[Isoform I]: Cell membrane	1	10	CHEMBL4297888	SOTIGALIMAB	FALSE	2	FALSE	KEGG	hsa04620_Toll-like_receptor_signaling_pathway	5	0	0	5	0	0	1221
CD40	ENSG00000101017	CD40 molecule	1202	1	FALSE	FALSE	FALSE	FALSE	TRUE	FALSE	FALSE	FALSE	FALSE	FALSE	TRUE	FALSE	[Isoform I]: Cell membrane	1	10	CHEMBL4297718	CD40 LIGAND	FALSE	2	FALSE	KEGG	hsa04064_NF-kappa_B_signaling_pathway	5	0	0	5	0	0	1221
CD40	ENSG00000101017	CD40 molecule	1202	1	FALSE	FALSE	FALSE	FALSE	TRUE	FALSE	FALSE	FALSE	FALSE	FALSE	TRUE	FALSE	[Isoform I]: Cell membrane	1	10	CHEMBL1743005	DACETUZUMAB	FALSE	2	FALSE	KEGG	hsa04064_NF-kappa_B_signaling_pathway	5	0	0	5	0	0	1221
CD40	ENSG00000101017	CD40 molecule	1202	1	FALSE	FALSE	FALSE	FALSE	TRUE	FALSE	FALSE	FALSE	FALSE	FALSE	TRUE	FALSE	[Isoform I]: Cell membrane	1	10	CHEMBL4297888	SOTIGALIMAB	FALSE	2	FALSE	KEGG	hsa04530_Tight_junction	5	0	0	5	0	0	1221
CD40	ENSG00000101017	CD40 molecule	1202	1	FALSE	FALSE	FALSE	FALSE	TRUE	FALSE	FALSE	FALSE	FALSE	FALSE	TRUE	FALSE	[Isoform I]: Cell membrane	1	10	CHEMBL1743005	DACETUZUMAB	FALSE	2	FALSE	KEGG	hsa05169_Epstein-Barr_virus_infection	5	0	0	5	0	0	1221
CD40	ENSG00000101017	CD40 molecule	1202	1	FALSE	FALSE	FALSE	FALSE	TRUE	FALSE	FALSE	FALSE	FALSE	FALSE	TRUE	FALSE	[Isoform I]: Cell membrane	1	10	CHEMBL4298210	ISCALIMAB	FALSE	2	FALSE	KEGG	hsa04620_Toll-like_receptor_signaling_pathway	5	0	0	5	0	0	1221
CD40	ENSG00000101017	CD40 molecule	1202	1	FALSE	FALSE	FALSE	FALSE	TRUE	FALSE	FALSE	FALSE	FALSE	FALSE	TRUE	FALSE	[Isoform I]: Cell membrane	1	10	CHEMBL3990028	BLESELUMAB	FALSE	2	FALSE	KEGG	hsa05169_Epstein-Barr_virus_infection	5	0	0	5	0	0	1221
CD40	ENSG00000101017	CD40 molecule	1202	1	FALSE	FALSE	FALSE	FALSE	TRUE	FALSE	FALSE	FALSE	FALSE	FALSE	TRUE	FALSE	[Isoform I]: Cell membrane	1	10	CHEMBL3990028	BLESELUMAB	FALSE	2	FALSE	KEGG	hsa05169_Epstein-Barr_virus_infection	5	0	0	5	0	0	1221
CD40	ENSG00000101017	CD40 molecule	1202	1	FALSE	FALSE	FALSE	FALSE	TRUE	FALSE	FALSE	FALSE	FALSE	FALSE	TRUE	FALSE	[Isoform I]: Cell membrane	1	10	CHEMBL3990028	BLESELUMAB	FALSE	2	FALSE	KEGG	hsa04064_NF-kappa_B_signaling_pathway	5	0	0	5	0	0	1221
CD40	ENSG00000101017	CD40 molecule	1202	1	FALSE	FALSE	FALSE	FALSE	TRUE	FALSE	FALSE	FALSE	FALSE	FALSE	TRUE	FALSE	[Isoform I]: Cell membrane	1	10	CHEMBL4297718	CD40 LIGAND	FALSE	2	FALSE	KEGG	hsa05169_Epstein-Barr_virus_infection	5	0	0	5	0	0	1221
CD40	ENSG00000101017	CD40 molecule	1202	1	FALSE	FALSE	FALSE	FALSE	TRUE	FALSE	FALSE	FALSE	FALSE	FALSE	TRUE	FALSE	[Isoform I]: Cell membrane	1	10	CHEMBL1743005	DACETUZUMAB	FALSE	2	FALSE	KEGG	hsa05169_Epstein-Barr_virus_infection	5	0	0	5	0	0	1221
CD40	ENSG00000101017	CD40 molecule	1202	1	FALSE	FALSE	FALSE	FALSE	TRUE	FALSE	FALSE	FALSE	FALSE	FALSE	TRUE	FALSE	[Isoform I]: Cell membrane	1	10	CHEMBL4297888	SOTIGALIMAB	FALSE	2	FALSE	KEGG	hsa05169_Epstein-Barr_virus_infection	5	0	0	5	0	0	1221
CD40	ENSG00000101017	CD40 molecule	1202	1	FALSE	FALSE	FALSE	FALSE	TRUE	FALSE	FALSE	FALSE	FALSE	FALSE	TRUE	FALSE	[Isoform I]: Cell membrane	1	10	CHEMBL1743005	DACETUZUMAB	FALSE	2	FALSE	KEGG	hsa04530_Tight_junction	5	0	0	5	0	0	1221
CD40	ENSG00000101017	CD40 molecule	1202	1	FALSE	FALSE	FALSE	FALSE	TRUE	FALSE	FALSE	FALSE	FALSE	FALSE	TRUE	FALSE	[Isoform I]: Cell membrane	1	10	CHEMBL4298210	ISCALIMAB	FALSE	2	FALSE	KEGG	hsa04064_NF-kappa_B_signaling_pathway	5	0	0	5	0	0	1221
CD40	ENSG00000101017	CD40 molecule	1202	1	FALSE	FALSE	FALSE	FALSE	TRUE	FALSE	FALSE	FALSE	FALSE	FALSE	TRUE	FALSE	[Isoform I]: Cell membrane	1	10	CHEMBL4297718	CD40 LIGAND	FALSE	2	FALSE	KEGG	hsa05169_Epstein-Barr_virus_infection	5	0	0	5	0	0	1221
CD40	ENSG00000101017	CD40 molecule	1202	1	FALSE	FALSE	FALSE	FALSE	TRUE	FALSE	FALSE	FALSE	FALSE	FALSE	TRUE	FALSE	[Isoform I]: Cell membrane	1	10	CHEMBL4297888	SOTIGALIMAB	FALSE	2	FALSE	KEGG	hsa05169_Epstein-Barr_virus_infection	5	0	0	5	0	0	1221
CD40	ENSG00000101017	CD40 molecule	1202	1	FALSE	FALSE	FALSE	FALSE	TRUE	FALSE	FALSE	FALSE	FALSE	FALSE	TRUE	FALSE	[Isoform I]: Cell membrane	1	10	CHEMBL4298210	ISCALIMAB	FALSE	2	FALSE	KEGG	hsa05169_Epstein-Barr_virus_infection	5	0	0	5	0	0	1221
CD40	ENSG00000101017	CD40 molecule	1202	1	FALSE	FALSE	FALSE	FALSE	TRUE	FALSE	FALSE	FALSE	FALSE	FALSE	TRUE	FALSE	[Isoform I]: Cell membrane	1	10	CHEMBL4297718	CD40 LIGAND	FALSE	2	FALSE	KEGG	hsa04530_Tight_junction	5	0	0	5	0	0	1221
CD40	ENSG00000101017	CD40 molecule	1202	1	FALSE	FALSE	FALSE	FALSE	TRUE	FALSE	FALSE	FALSE	FALSE	FALSE	TRUE	FALSE	[Isoform I]: Cell membrane	1	10	CHEMBL3990028	BLESELUMAB	FALSE	2	FALSE	KEGG	hsa05322_Systemic_lupus_erythematosus	5	0	0	5	0	0	1221
CD40	ENSG00000101017	CD40 molecule	1202	1	FALSE	FALSE	FALSE	FALSE	TRUE	FALSE	FALSE	FALSE	FALSE	FALSE	TRUE	FALSE	[Isoform I]: Cell membrane	1	10	CHEMBL4298210	ISCALIMAB	FALSE	2	FALSE	KEGG	hsa04620_Toll-like_receptor_signaling_pathway	5	0	0	5	0	0	1221
CD40	ENSG00000101017	CD40 molecule	1202	1	FALSE	FALSE	FALSE	FALSE	TRUE	FALSE	FALSE	FALSE	FALSE	FALSE	TRUE	FALSE	[Isoform I]: Cell membrane	1	10	CHEMBL4298210	ISCALIMAB	FALSE	2	FALSE	KEGG	hsa04620_Toll-like_receptor_signaling_pathway	5	0	0	5	0	0	1221
CD40	ENSG00000101017	CD40 molecule	1202	1	FALSE	FALSE	FALSE	FALSE	TRUE	FALSE	FALSE	FALSE	FALSE	FALSE	TRUE	FALSE	[Isoform I]: Cell membrane	1	10	CHEMBL4297718	CD40 LIGAND	FALSE	2	FALSE	KEGG	hsa04064_NF-kappa_B_signaling_pathway	5	0	0	5	0	0	1221
CD40	ENSG00000101017	CD40 molecule	1202	1	FALSE	FALSE	FALSE	FALSE	TRUE	FALSE	FALSE	FALSE	FALSE	FALSE	TRUE	FALSE	[Isoform I]: Cell membrane	1	10	CHEMBL4297718	CD40 LIGAND	FALSE	2	FALSE	KEGG	hsa05169_Epstein-Barr_virus_infection	5	0	0	5	0	0	1221
CD40	ENSG00000101017	CD40 molecule	1202	1	FALSE	FALSE	FALSE	FALSE	TRUE	FALSE	FALSE	FALSE	FALSE	FALSE	TRUE	FALSE	[Isoform I]: Cell membrane	1	10	CHEMBL3990028	BLESELUMAB	FALSE	2	FALSE	KEGG	hsa04620_Toll-like_receptor_signaling_pathway	5	0	0	5	0	0	1221
CD40	ENSG00000101017	CD40 molecule	1202	1	FALSE	FALSE	FALSE	FALSE	TRUE	FALSE	FALSE	FALSE	FALSE	FALSE	TRUE	FALSE	[Isoform I]: Cell membrane	1	10	CHEMBL4297888	SOTIGALIMAB	FALSE	2	FALSE	KEGG	hsa04620_Toll-like_receptor_signaling_pathway	5	0	0	5	0	0	1221
CD40	ENSG00000101017	CD40 molecule	1202	1	FALSE	FALSE	FALSE	FALSE	TRUE	FALSE	FALSE	FALSE	FALSE	FALSE	TRUE	FALSE	[Isoform I]: Cell membrane	1	10	CHEMBL1743005	DACETUZUMAB	FALSE	2	FALSE	KEGG	hsa05322_Systemic_lupus_erythematosus	5	0	0	5	0	0	1221
CD40	ENSG00000101017	CD40 molecule	1202	1	FALSE	FALSE	FALSE	FALSE	TRUE	FALSE	FALSE	FALSE	FALSE	FALSE	TRUE	FALSE	[Isoform I]: Cell membrane	1	10	CHEMBL4297718	CD40 LIGAND	FALSE	2	FALSE	KEGG	hsa05169_Epstein-Barr_virus_infection	5	0	0	5	0	0	1221
CD40	ENSG00000101017	CD40 molecule	1202	1	FALSE	FALSE	FALSE	FALSE	TRUE	FALSE	FALSE	FALSE	FALSE	FALSE	TRUE	FALSE	[Isoform I]: Cell membrane	1	10	CHEMBL4298210	ISCALIMAB	FALSE	2	FALSE	KEGG	hsa05169_Epstein-Barr_virus_infection	5	0	0	5	0	0	1221
CD40	ENSG00000101017	CD40 molecule	1202	1	FALSE	FALSE	FALSE	FALSE	TRUE	FALSE	FALSE	FALSE	FALSE	FALSE	TRUE	FALSE	[Isoform I]: Cell membrane	1	10	CHEMBL3990028	BLESELUMAB	FALSE	2	FALSE	KEGG	hsa05169_Epstein-Barr_virus_infection	5	0	0	5	0	0	1221
CD40	ENSG00000101017	CD40 molecule	1202	1	FALSE	FALSE	FALSE	FALSE	TRUE	FALSE	FALSE	FALSE	FALSE	FALSE	TRUE	FALSE	[Isoform I]: Cell membrane	1	10	CHEMBL1743005	DACETUZUMAB	FALSE	2	FALSE	KEGG	hsa04620_Toll-like_receptor_signaling_pathway	5	0	0	5	0	0	1221
CD40	ENSG00000101017	CD40 molecule	1202	1	FALSE	FALSE	FALSE	FALSE	TRUE	FALSE	FALSE	FALSE	FALSE	FALSE	TRUE	FALSE	[Isoform I]: Cell membrane	1	10	CHEMBL4298210	ISCALIMAB	FALSE	2	FALSE	KEGG	hsa04530_Tight_junction	5	0	0	5	0	0	1221
CD40	ENSG00000101017	CD40 molecule	1202	1	FALSE	FALSE	FALSE	FALSE	TRUE	FALSE	FALSE	FALSE	FALSE	FALSE	TRUE	FALSE	[Isoform I]: Cell membrane	1	10	CHEMBL3990028	BLESELUMAB	FALSE	2	FALSE	KEGG	hsa04620_Toll-like_receptor_signaling_pathway	5	0	0	5	0	0	1221
CD40	ENSG00000101017	CD40 molecule	1202	1	FALSE	FALSE	FALSE	FALSE	TRUE	FALSE	FALSE	FALSE	FALSE	FALSE	TRUE	FALSE	[Isoform I]: Cell membrane	1	10	CHEMBL4297888	SOTIGALIMAB	FALSE	2	FALSE	KEGG	hsa05169_Epstein-Barr_virus_infection	5	0	0	5	0	0	1221
CD40	ENSG00000101017	CD40 molecule	1202	1	FALSE	FALSE	FALSE	FALSE	TRUE	FALSE	FALSE	FALSE	FALSE	FALSE	TRUE	FALSE	[Isoform I]: Cell membrane	1	10	CHEMBL4298210	ISCALIMAB	FALSE	2	FALSE	KEGG	hsa05169_Epstein-Barr_virus_infection	5	0	0	5	0	0	1221
CD40	ENSG00000101017	CD40 molecule	1202	1	FALSE	FALSE	FALSE	FALSE	TRUE	FALSE	FALSE	FALSE	FALSE	FALSE	TRUE	FALSE	[Isoform I]: Cell membrane	1	10	CHEMBL4298210	ISCALIMAB	FALSE	2	FALSE	KEGG	hsa05169_Epstein-Barr_virus_infection	5	0	0	5	0	0	1221
CD40	ENSG00000101017	CD40 molecule	1202	1	FALSE	FALSE	FALSE	FALSE	TRUE	FALSE	FALSE	FALSE	FALSE	FALSE	TRUE	FALSE	[Isoform I]: Cell membrane	1	10	CHEMBL1743005	DACETUZUMAB	FALSE	2	FALSE	KEGG	hsa05169_Epstein-Barr_virus_infection	5	0	0	5	0	0	1221
CD40	ENSG00000101017	CD40 molecule	1202	1	FALSE	FALSE	FALSE	FALSE	TRUE	FALSE	FALSE	FALSE	FALSE	FALSE	TRUE	FALSE	[Isoform I]: Cell membrane	1	10	CHEMBL4298210	ISCALIMAB	FALSE	2	FALSE	KEGG	hsa04530_Tight_junction	5	0	0	5	0	0	1221
CD40	ENSG00000101017	CD40 molecule	1202	1	FALSE	FALSE	FALSE	FALSE	TRUE	FALSE	FALSE	FALSE	FALSE	FALSE	TRUE	FALSE	[Isoform I]: Cell membrane	1	10	CHEMBL1743005	DACETUZUMAB	FALSE	2	FALSE	KEGG	hsa05169_Epstein-Barr_virus_infection	5	0	0	5	0	0	1221
CD40	ENSG00000101017	CD40 molecule	1202	1	FALSE	FALSE	FALSE	FALSE	TRUE	FALSE	FALSE	FALSE	FALSE	FALSE	TRUE	FALSE	[Isoform I]: Cell membrane	1	10	CHEMBL4297888	SOTIGALIMAB	FALSE	2	FALSE	KEGG	hsa04530_Tight_junction	5	0	0	5	0	0	1221
CD40	ENSG00000101017	CD40 molecule	1202	1	FALSE	FALSE	FALSE	FALSE	TRUE	FALSE	FALSE	FALSE	FALSE	FALSE	TRUE	FALSE	[Isoform I]: Cell membrane	1	10	CHEMBL4297718	CD40 LIGAND	FALSE	2	FALSE	KEGG	hsa04620_Toll-like_receptor_signaling_pathway	5	0	0	5	0	0	1221
CD40	ENSG00000101017	CD40 molecule	1202	1	FALSE	FALSE	FALSE	FALSE	TRUE	FALSE	FALSE	FALSE	FALSE	FALSE	TRUE	FALSE	[Isoform I]: Cell membrane	1	10	CHEMBL4298210	ISCALIMAB	FALSE	2	FALSE	KEGG	hsa04064_NF-kappa_B_signaling_pathway	5	0	0	5	0	0	1221
CD40	ENSG00000101017	CD40 molecule	1202	1	FALSE	FALSE	FALSE	FALSE	TRUE	FALSE	FALSE	FALSE	FALSE	FALSE	TRUE	FALSE	[Isoform I]: Cell membrane	1	10	CHEMBL4298210	ISCALIMAB	FALSE	2	FALSE	KEGG	hsa05322_Systemic_lupus_erythematosus	5	0	0	5	0	0	1221
CD40	ENSG00000101017	CD40 molecule	1202	1	FALSE	FALSE	FALSE	FALSE	TRUE	FALSE	FALSE	FALSE	FALSE	FALSE	TRUE	FALSE	[Isoform I]: Cell membrane	1	10	CHEMBL4297888	SOTIGALIMAB	FALSE	2	FALSE	KEGG	hsa04064_NF-kappa_B_signaling_pathway	5	0	0	5	0	0	1221
CD40	ENSG00000101017	CD40 molecule	1202	1	FALSE	FALSE	FALSE	FALSE	TRUE	FALSE	FALSE	FALSE	FALSE	FALSE	TRUE	FALSE	[Isoform I]: Cell membrane	1	10	CHEMBL3990028	BLESELUMAB	FALSE	2	FALSE	KEGG	hsa05169_Epstein-Barr_virus_infection	5	0	0	5	0	0	1221
CD40	ENSG00000101017	CD40 molecule	1202	1	FALSE	FALSE	FALSE	FALSE	TRUE	FALSE	FALSE	FALSE	FALSE	FALSE	TRUE	FALSE	[Isoform I]: Cell membrane	1	10	CHEMBL4297718	CD40 LIGAND	FALSE	2	FALSE	KEGG	hsa04530_Tight_junction	5	0	0	5	0	0	1221
CD40	ENSG00000101017	CD40 molecule	1202	1	FALSE	FALSE	FALSE	FALSE	TRUE	FALSE	FALSE	FALSE	FALSE	FALSE	TRUE	FALSE	[Isoform I]: Cell membrane	1	10	CHEMBL4297888	SOTIGALIMAB	FALSE	2	FALSE	KEGG	hsa05322_Systemic_lupus_erythematosus	5	0	0	5	0	0	1221
CD40	ENSG00000101017	CD40 molecule	1202	1	FALSE	FALSE	FALSE	FALSE	TRUE	FALSE	FALSE	FALSE	FALSE	FALSE	TRUE	FALSE	[Isoform I]: Cell membrane	1	10	CHEMBL3990028	BLESELUMAB	FALSE	2	FALSE	KEGG	hsa04530_Tight_junction	5	0	0	5	0	0	1221
CD40	ENSG00000101017	CD40 molecule	1202	1	FALSE	FALSE	FALSE	FALSE	TRUE	FALSE	FALSE	FALSE	FALSE	FALSE	TRUE	FALSE	[Isoform I]: Cell membrane	1	10	CHEMBL4297718	CD40 LIGAND	FALSE	2	FALSE	KEGG	hsa04620_Toll-like_receptor_signaling_pathway	5	0	0	5	0	0	1221
CD40	ENSG00000101017	CD40 molecule	1202	1	FALSE	FALSE	FALSE	FALSE	TRUE	FALSE	FALSE	FALSE	FALSE	FALSE	TRUE	FALSE	[Isoform I]: Cell membrane	1	10	CHEMBL1743005	DACETUZUMAB	FALSE	2	FALSE	KEGG	hsa04530_Tight_junction	5	0	0	5	0	0	1221
CD40	ENSG00000101017	CD40 molecule	1202	1	FALSE	FALSE	FALSE	FALSE	TRUE	FALSE	FALSE	FALSE	FALSE	FALSE	TRUE	FALSE	[Isoform I]: Cell membrane	1	10	CHEMBL4297888	SOTIGALIMAB	FALSE	2	FALSE	KEGG	hsa05169_Epstein-Barr_virus_infection	5	0	0	5	0	0	1221
CD40	ENSG00000101017	CD40 molecule	1202	1	FALSE	FALSE	FALSE	FALSE	TRUE	FALSE	FALSE	FALSE	FALSE	FALSE	TRUE	FALSE	[Isoform I]: Cell membrane	1	10	CHEMBL3990028	BLESELUMAB	FALSE	2	FALSE	KEGG	hsa04530_Tight_junction	5	0	0	5	0	0	1221
CD40	ENSG00000101017	CD40 molecule	1202	1	FALSE	FALSE	FALSE	FALSE	TRUE	FALSE	FALSE	FALSE	FALSE	FALSE	TRUE	FALSE	[Isoform I]: Cell membrane	1	10	CHEMBL1743005	DACETUZUMAB	FALSE	2	FALSE	KEGG	hsa04530_Tight_junction	5	0	0	5	0	0	1221
CD40	ENSG00000101017	CD40 molecule	1202	1	FALSE	FALSE	FALSE	FALSE	TRUE	FALSE	FALSE	FALSE	FALSE	FALSE	TRUE	FALSE	[Isoform I]: Cell membrane	1	10	CHEMBL4297888	SOTIGALIMAB	FALSE	2	FALSE	KEGG	hsa04530_Tight_junction	5	0	0	5	0	0	1221
CD40	ENSG00000101017	CD40 molecule	1202	1	FALSE	FALSE	FALSE	FALSE	TRUE	FALSE	FALSE	FALSE	FALSE	FALSE	TRUE	FALSE	[Isoform I]: Cell membrane	1	10	CHEMBL4297718	CD40 LIGAND	FALSE	2	FALSE	KEGG	hsa04530_Tight_junction	5	0	0	5	0	0	1221
CD40	ENSG00000101017	CD40 molecule	1202	1	FALSE	FALSE	FALSE	FALSE	TRUE	FALSE	FALSE	FALSE	FALSE	FALSE	TRUE	FALSE	[Isoform I]: Cell membrane	1	10	CHEMBL1743005	DACETUZUMAB	FALSE	2	FALSE	KEGG	hsa04620_Toll-like_receptor_signaling_pathway	5	0	0	5	0	0	1221
EDNRA	ENSG00000151617	endothelin receptor type A	1140	4	TRUE	FALSE	FALSE	FALSE	FALSE	FALSE	FALSE	FALSE	FALSE	FALSE	TRUE	FALSE	Cell membrane	1	16	CHEMBL539423	SPARSENTAN	TRUE	4	FALSE	KEGG	hsa04620_Toll-like_receptor_signaling_pathway	6	5	0	0	0	5	1179
EDNRA	ENSG00000151617	endothelin receptor type A	1140	4	TRUE	FALSE	FALSE	FALSE	FALSE	FALSE	FALSE	FALSE	FALSE	FALSE	TRUE	FALSE	Cell membrane	1	16	CHEMBL539423	SPARSENTAN	TRUE	4	FALSE	KEGG	hsa04064_NF-kappa_B_signaling_pathway	6	5	0	0	0	5	1179
EDNRA	ENSG00000151617	endothelin receptor type A	1140	4	TRUE	FALSE	FALSE	FALSE	FALSE	FALSE	FALSE	FALSE	FALSE	FALSE	TRUE	FALSE	Cell membrane	1	16	CHEMBL282724	SITAXENTAN	TRUE	4	TRUE	KEGG	hsa05322_Systemic_lupus_erythematosus	6	5	0	0	0	5	1179
EDNRA	ENSG00000151617	endothelin receptor type A	1140	4	TRUE	FALSE	FALSE	FALSE	FALSE	FALSE	FALSE	FALSE	FALSE	FALSE	TRUE	FALSE	Cell membrane	1	16	CHEMBL2103873	MACITENTAN	TRUE	4	FALSE	KEGG	hsa04064_NF-kappa_B_signaling_pathway	6	5	0	0	0	5	1179
EDNRA	ENSG00000151617	endothelin receptor type A	1140	4	TRUE	FALSE	FALSE	FALSE	FALSE	FALSE	FALSE	FALSE	FALSE	FALSE	TRUE	FALSE	Cell membrane	1	16	CHEMBL2103873	MACITENTAN	TRUE	4	FALSE	KEGG	hsa04530_Tight_junction	6	5	0	0	0	5	1179
EDNRA	ENSG00000151617	endothelin receptor type A	1140	4	TRUE	FALSE	FALSE	FALSE	FALSE	FALSE	FALSE	FALSE	FALSE	FALSE	TRUE	FALSE	Cell membrane	1	16	CHEMBL539423	SPARSENTAN	TRUE	4	FALSE	KEGG	hsa04530_Tight_junction	6	5	0	0	0	5	1179
EDNRA	ENSG00000151617	endothelin receptor type A	1140	4	TRUE	FALSE	FALSE	FALSE	FALSE	FALSE	FALSE	FALSE	FALSE	FALSE	TRUE	FALSE	Cell membrane	1	16	CHEMBL282724	SITAXENTAN	TRUE	4	TRUE	KEGG	hsa04020_Calcium_signaling_pathway	6	5	0	0	0	5	1179
EDNRA	ENSG00000151617	endothelin receptor type A	1140	4	TRUE	FALSE	FALSE	FALSE	FALSE	FALSE	FALSE	FALSE	FALSE	FALSE	TRUE	FALSE	Cell membrane	1	16	CHEMBL1111	AMBRISENTAN	TRUE	4	FALSE	KEGG	hsa04530_Tight_junction	6	5	0	0	0	5	1179
EDNRA	ENSG00000151617	endothelin receptor type A	1140	4	TRUE	FALSE	FALSE	FALSE	FALSE	FALSE	FALSE	FALSE	FALSE	FALSE	TRUE	FALSE	Cell membrane	1	16	CHEMBL957	BOSENTAN	TRUE	4	FALSE	KEGG	hsa04530_Tight_junction	6	5	0	0	0	5	1179
EDNRA	ENSG00000151617	endothelin receptor type A	1140	4	TRUE	FALSE	FALSE	FALSE	FALSE	FALSE	FALSE	FALSE	FALSE	FALSE	TRUE	FALSE	Cell membrane	1	16	CHEMBL282724	SITAXENTAN	TRUE	4	TRUE	KEGG	hsa04530_Tight_junction	6	5	0	0	0	5	1179
EDNRA	ENSG00000151617	endothelin receptor type A	1140	4	TRUE	FALSE	FALSE	FALSE	FALSE	FALSE	FALSE	FALSE	FALSE	FALSE	TRUE	FALSE	Cell membrane	1	16	CHEMBL957	BOSENTAN	TRUE	4	FALSE	KEGG	hsa04020_Calcium_signaling_pathway	6	5	0	0	0	5	1179
EDNRA	ENSG00000151617	endothelin receptor type A	1140	4	TRUE	FALSE	FALSE	FALSE	FALSE	FALSE	FALSE	FALSE	FALSE	FALSE	TRUE	FALSE	Cell membrane	1	16	CHEMBL282724	SITAXENTAN	TRUE	4	TRUE	KEGG	hsa05169_Epstein-Barr_virus_infection	6	5	0	0	0	5	1179
EDNRA	ENSG00000151617	endothelin receptor type A	1140	4	TRUE	FALSE	FALSE	FALSE	FALSE	FALSE	FALSE	FALSE	FALSE	FALSE	TRUE	FALSE	Cell membrane	1	16	CHEMBL2103873	MACITENTAN	TRUE	4	FALSE	KEGG	hsa04620_Toll-like_receptor_signaling_pathway	6	5	0	0	0	5	1179
EDNRA	ENSG00000151617	endothelin receptor type A	1140	4	TRUE	FALSE	FALSE	FALSE	FALSE	FALSE	FALSE	FALSE	FALSE	FALSE	TRUE	FALSE	Cell membrane	1	16	CHEMBL957	BOSENTAN	TRUE	4	FALSE	KEGG	hsa05322_Systemic_lupus_erythematosus	6	5	0	0	0	5	1179
EDNRA	ENSG00000151617	endothelin receptor type A	1140	4	TRUE	FALSE	FALSE	FALSE	FALSE	FALSE	FALSE	FALSE	FALSE	FALSE	TRUE	FALSE	Cell membrane	1	16	CHEMBL1111	AMBRISENTAN	TRUE	4	FALSE	KEGG	hsa04020_Calcium_signaling_pathway	6	5	0	0	0	5	1179
EDNRA	ENSG00000151617	endothelin receptor type A	1140	4	TRUE	FALSE	FALSE	FALSE	FALSE	FALSE	FALSE	FALSE	FALSE	FALSE	TRUE	FALSE	Cell membrane	1	16	CHEMBL957	BOSENTAN	TRUE	4	FALSE	KEGG	hsa04620_Toll-like_receptor_signaling_pathway	6	5	0	0	0	5	1179
EDNRA	ENSG00000151617	endothelin receptor type A	1140	4	TRUE	FALSE	FALSE	FALSE	FALSE	FALSE	FALSE	FALSE	FALSE	FALSE	TRUE	FALSE	Cell membrane	1	16	CHEMBL1111	AMBRISENTAN	TRUE	4	FALSE	KEGG	hsa04620_Toll-like_receptor_signaling_pathway	6	5	0	0	0	5	1179
EDNRA	ENSG00000151617	endothelin receptor type A	1140	4	TRUE	FALSE	FALSE	FALSE	FALSE	FALSE	FALSE	FALSE	FALSE	FALSE	TRUE	FALSE	Cell membrane	1	16	CHEMBL2103873	MACITENTAN	TRUE	4	FALSE	KEGG	hsa05169_Epstein-Barr_virus_infection	6	5	0	0	0	5	1179
EDNRA	ENSG00000151617	endothelin receptor type A	1140	4	TRUE	FALSE	FALSE	FALSE	FALSE	FALSE	FALSE	FALSE	FALSE	FALSE	TRUE	FALSE	Cell membrane	1	16	CHEMBL1111	AMBRISENTAN	TRUE	4	FALSE	KEGG	hsa04064_NF-kappa_B_signaling_pathway	6	5	0	0	0	5	1179
EDNRA	ENSG00000151617	endothelin receptor type A	1140	4	TRUE	FALSE	FALSE	FALSE	FALSE	FALSE	FALSE	FALSE	FALSE	FALSE	TRUE	FALSE	Cell membrane	1	16	CHEMBL539423	SPARSENTAN	TRUE	4	FALSE	KEGG	hsa05169_Epstein-Barr_virus_infection	6	5	0	0	0	5	1179
EDNRA	ENSG00000151617	endothelin receptor type A	1140	4	TRUE	FALSE	FALSE	FALSE	FALSE	FALSE	FALSE	FALSE	FALSE	FALSE	TRUE	FALSE	Cell membrane	1	16	CHEMBL282724	SITAXENTAN	TRUE	4	TRUE	KEGG	hsa04620_Toll-like_receptor_signaling_pathway	6	5	0	0	0	5	1179
EDNRA	ENSG00000151617	endothelin receptor type A	1140	4	TRUE	FALSE	FALSE	FALSE	FALSE	FALSE	FALSE	FALSE	FALSE	FALSE	TRUE	FALSE	Cell membrane	1	16	CHEMBL539423	SPARSENTAN	TRUE	4	FALSE	KEGG	hsa04020_Calcium_signaling_pathway	6	5	0	0	0	5	1179
EDNRA	ENSG00000151617	endothelin receptor type A	1140	4	TRUE	FALSE	FALSE	FALSE	FALSE	FALSE	FALSE	FALSE	FALSE	FALSE	TRUE	FALSE	Cell membrane	1	16	CHEMBL957	BOSENTAN	TRUE	4	FALSE	KEGG	hsa04064_NF-kappa_B_signaling_pathway	6	5	0	0	0	5	1179
EDNRA	ENSG00000151617	endothelin receptor type A	1140	4	TRUE	FALSE	FALSE	FALSE	FALSE	FALSE	FALSE	FALSE	FALSE	FALSE	TRUE	FALSE	Cell membrane	1	16	CHEMBL282724	SITAXENTAN	TRUE	4	TRUE	KEGG	hsa04064_NF-kappa_B_signaling_pathway	6	5	0	0	0	5	1179
EDNRA	ENSG00000151617	endothelin receptor type A	1140	4	TRUE	FALSE	FALSE	FALSE	FALSE	FALSE	FALSE	FALSE	FALSE	FALSE	TRUE	FALSE	Cell membrane	1	16	CHEMBL539423	SPARSENTAN	TRUE	4	FALSE	KEGG	hsa05322_Systemic_lupus_erythematosus	6	5	0	0	0	5	1179
EDNRA	ENSG00000151617	endothelin receptor type A	1140	4	TRUE	FALSE	FALSE	FALSE	FALSE	FALSE	FALSE	FALSE	FALSE	FALSE	TRUE	FALSE	Cell membrane	1	16	CHEMBL2103873	MACITENTAN	TRUE	4	FALSE	KEGG	hsa05322_Systemic_lupus_erythematosus	6	5	0	0	0	5	1179
EDNRA	ENSG00000151617	endothelin receptor type A	1140	4	TRUE	FALSE	FALSE	FALSE	FALSE	FALSE	FALSE	FALSE	FALSE	FALSE	TRUE	FALSE	Cell membrane	1	16	CHEMBL2103873	MACITENTAN	TRUE	4	FALSE	KEGG	hsa04020_Calcium_signaling_pathway	6	5	0	0	0	5	1179
EDNRA	ENSG00000151617	endothelin receptor type A	1140	4	TRUE	FALSE	FALSE	FALSE	FALSE	FALSE	FALSE	FALSE	FALSE	FALSE	TRUE	FALSE	Cell membrane	1	16	CHEMBL1111	AMBRISENTAN	TRUE	4	FALSE	KEGG	hsa05169_Epstein-Barr_virus_infection	6	5	0	0	0	5	1179
EDNRA	ENSG00000151617	endothelin receptor type A	1140	4	TRUE	FALSE	FALSE	FALSE	FALSE	FALSE	FALSE	FALSE	FALSE	FALSE	TRUE	FALSE	Cell membrane	1	16	CHEMBL1111	AMBRISENTAN	TRUE	4	FALSE	KEGG	hsa05322_Systemic_lupus_erythematosus	6	5	0	0	0	5	1179
EDNRA	ENSG00000151617	endothelin receptor type A	1140	4	TRUE	FALSE	FALSE	FALSE	FALSE	FALSE	FALSE	FALSE	FALSE	FALSE	TRUE	FALSE	Cell membrane	1	16	CHEMBL957	BOSENTAN	TRUE	4	FALSE	KEGG	hsa05169_Epstein-Barr_virus_infection	6	5	0	0	0	5	1179
CD19	ENSG00000177455	CD19 molecule	1144	2	FALSE	FALSE	FALSE	TRUE	FALSE	FALSE	FALSE	FALSE	FALSE	TRUE	FALSE	FALSE	Cell membrane	0	12	CHEMBL3301574	TISAGENLECLEUCEL	TRUE	4	FALSE	KEGG	hsa05169_Epstein-Barr_virus_infection	1	5	0	0	0	5	1174
CD19	ENSG00000177455	CD19 molecule	1144	2	FALSE	FALSE	FALSE	TRUE	FALSE	FALSE	FALSE	FALSE	FALSE	TRUE	FALSE	FALSE	Cell membrane	0	12	CHEMBL3989989	AXICABTAGENE CILOLEUCEL	TRUE	4	FALSE	KEGG	hsa05169_Epstein-Barr_virus_infection	1	5	0	0	0	5	1174
CD19	ENSG00000177455	CD19 molecule	1144	2	FALSE	FALSE	FALSE	TRUE	FALSE	FALSE	FALSE	FALSE	FALSE	TRUE	FALSE	FALSE	Cell membrane	0	12	CHEMBL4298047	TAFASITAMAB	TRUE	4	FALSE	KEGG	hsa05169_Epstein-Barr_virus_infection	1	5	0	0	0	5	1174
CD19	ENSG00000177455	CD19 molecule	1144	2	FALSE	FALSE	FALSE	TRUE	FALSE	FALSE	FALSE	FALSE	FALSE	TRUE	FALSE	FALSE	Cell membrane	0	12	CHEMBL4297778	LONCASTUXIMAB TESIRINE	TRUE	4	FALSE	KEGG	hsa05169_Epstein-Barr_virus_infection	1	5	0	0	0	5	1174
CD19	ENSG00000177455	CD19 molecule	1144	2	FALSE	FALSE	FALSE	TRUE	FALSE	FALSE	FALSE	FALSE	FALSE	TRUE	FALSE	FALSE	Cell membrane	0	12	CHEMBL1742992	BLINATUMOMAB	TRUE	4	FALSE	KEGG	hsa05169_Epstein-Barr_virus_infection	1	5	0	0	0	5	1174
PARP1	ENSG00000143799	poly(ADP-ribose) polymerase 1	1133	5	TRUE	FALSE	FALSE	FALSE	FALSE	FALSE	FALSE	FALSE	FALSE	FALSE	FALSE	FALSE	Chromosome	0	14	CHEMBL1094636	NIRAPARIB	TRUE	4	FALSE	KEGG	hsa04620_Toll-like_receptor_signaling_pathway	4	5	0	0	0	5	1171
PARP1	ENSG00000143799	poly(ADP-ribose) polymerase 1	1133	5	TRUE	FALSE	FALSE	FALSE	FALSE	FALSE	FALSE	FALSE	FALSE	FALSE	FALSE	FALSE	Chromosome	0	14	CHEMBL521686	OLAPARIB	TRUE	4	FALSE	KEGG	hsa04620_Toll-like_receptor_signaling_pathway	4	5	0	0	0	5	1171
PARP1	ENSG00000143799	poly(ADP-ribose) polymerase 1	1133	5	TRUE	FALSE	FALSE	FALSE	FALSE	FALSE	FALSE	FALSE	FALSE	FALSE	FALSE	FALSE	Chromosome	0	14	CHEMBL3833368	RUCAPARIB CAMSYLATE	TRUE	4	FALSE	KEGG	hsa04620_Toll-like_receptor_signaling_pathway	4	5	0	0	0	5	1171
PARP1	ENSG00000143799	poly(ADP-ribose) polymerase 1	1133	5	TRUE	FALSE	FALSE	FALSE	FALSE	FALSE	FALSE	FALSE	FALSE	FALSE	FALSE	FALSE	Chromosome	0	14	CHEMBL3833368	RUCAPARIB CAMSYLATE	TRUE	4	FALSE	KEGG	hsa04530_Tight_junction	4	5	0	0	0	5	1171
PARP1	ENSG00000143799	poly(ADP-ribose) polymerase 1	1133	5	TRUE	FALSE	FALSE	FALSE	FALSE	FALSE	FALSE	FALSE	FALSE	FALSE	FALSE	FALSE	Chromosome	0	14	CHEMBL1173055	RUCAPARIB	TRUE	4	FALSE	KEGG	hsa04530_Tight_junction	4	5	0	0	0	5	1171
PARP1	ENSG00000143799	poly(ADP-ribose) polymerase 1	1133	5	TRUE	FALSE	FALSE	FALSE	FALSE	FALSE	FALSE	FALSE	FALSE	FALSE	FALSE	FALSE	Chromosome	0	14	CHEMBL3833368	RUCAPARIB CAMSYLATE	TRUE	4	FALSE	KEGG	hsa04064_NF-kappa_B_signaling_pathway	4	5	0	0	0	5	1171
PARP1	ENSG00000143799	poly(ADP-ribose) polymerase 1	1133	5	TRUE	FALSE	FALSE	FALSE	FALSE	FALSE	FALSE	FALSE	FALSE	FALSE	FALSE	FALSE	Chromosome	0	14	CHEMBL3137318	TALAZOPARIB TOSYLATE	TRUE	4	FALSE	KEGG	hsa04620_Toll-like_receptor_signaling_pathway	4	5	0	0	0	5	1171
PARP1	ENSG00000143799	poly(ADP-ribose) polymerase 1	1133	5	TRUE	FALSE	FALSE	FALSE	FALSE	FALSE	FALSE	FALSE	FALSE	FALSE	FALSE	FALSE	Chromosome	0	14	CHEMBL521686	OLAPARIB	TRUE	4	FALSE	KEGG	hsa04530_Tight_junction	4	5	0	0	0	5	1171
PARP1	ENSG00000143799	poly(ADP-ribose) polymerase 1	1133	5	TRUE	FALSE	FALSE	FALSE	FALSE	FALSE	FALSE	FALSE	FALSE	FALSE	FALSE	FALSE	Chromosome	0	14	CHEMBL1094636	NIRAPARIB	TRUE	4	FALSE	KEGG	hsa04530_Tight_junction	4	5	0	0	0	5	1171
PARP1	ENSG00000143799	poly(ADP-ribose) polymerase 1	1133	5	TRUE	FALSE	FALSE	FALSE	FALSE	FALSE	FALSE	FALSE	FALSE	FALSE	FALSE	FALSE	Chromosome	0	14	CHEMBL3137318	TALAZOPARIB TOSYLATE	TRUE	4	FALSE	KEGG	hsa05169_Epstein-Barr_virus_infection	4	5	0	0	0	5	1171
PARP1	ENSG00000143799	poly(ADP-ribose) polymerase 1	1133	5	TRUE	FALSE	FALSE	FALSE	FALSE	FALSE	FALSE	FALSE	FALSE	FALSE	FALSE	FALSE	Chromosome	0	14	CHEMBL521686	OLAPARIB	TRUE	4	FALSE	KEGG	hsa04064_NF-kappa_B_signaling_pathway	4	5	0	0	0	5	1171
PARP1	ENSG00000143799	poly(ADP-ribose) polymerase 1	1133	5	TRUE	FALSE	FALSE	FALSE	FALSE	FALSE	FALSE	FALSE	FALSE	FALSE	FALSE	FALSE	Chromosome	0	14	CHEMBL1094636	NIRAPARIB	TRUE	4	FALSE	KEGG	hsa04064_NF-kappa_B_signaling_pathway	4	5	0	0	0	5	1171
PARP1	ENSG00000143799	poly(ADP-ribose) polymerase 1	1133	5	TRUE	FALSE	FALSE	FALSE	FALSE	FALSE	FALSE	FALSE	FALSE	FALSE	FALSE	FALSE	Chromosome	0	14	CHEMBL3137318	TALAZOPARIB TOSYLATE	TRUE	4	FALSE	KEGG	hsa04064_NF-kappa_B_signaling_pathway	4	5	0	0	0	5	1171
PARP1	ENSG00000143799	poly(ADP-ribose) polymerase 1	1133	5	TRUE	FALSE	FALSE	FALSE	FALSE	FALSE	FALSE	FALSE	FALSE	FALSE	FALSE	FALSE	Chromosome	0	14	CHEMBL3137318	TALAZOPARIB TOSYLATE	TRUE	4	FALSE	KEGG	hsa04530_Tight_junction	4	5	0	0	0	5	1171
PARP1	ENSG00000143799	poly(ADP-ribose) polymerase 1	1133	5	TRUE	FALSE	FALSE	FALSE	FALSE	FALSE	FALSE	FALSE	FALSE	FALSE	FALSE	FALSE	Chromosome	0	14	CHEMBL1094636	NIRAPARIB	TRUE	4	FALSE	KEGG	hsa05169_Epstein-Barr_virus_infection	4	5	0	0	0	5	1171
PARP1	ENSG00000143799	poly(ADP-ribose) polymerase 1	1133	5	TRUE	FALSE	FALSE	FALSE	FALSE	FALSE	FALSE	FALSE	FALSE	FALSE	FALSE	FALSE	Chromosome	0	14	CHEMBL3833368	RUCAPARIB CAMSYLATE	TRUE	4	FALSE	KEGG	hsa05169_Epstein-Barr_virus_infection	4	5	0	0	0	5	1171
PARP1	ENSG00000143799	poly(ADP-ribose) polymerase 1	1133	5	TRUE	FALSE	FALSE	FALSE	FALSE	FALSE	FALSE	FALSE	FALSE	FALSE	FALSE	FALSE	Chromosome	0	14	CHEMBL1173055	RUCAPARIB	TRUE	4	FALSE	KEGG	hsa04620_Toll-like_receptor_signaling_pathway	4	5	0	0	0	5	1171
PARP1	ENSG00000143799	poly(ADP-ribose) polymerase 1	1133	5	TRUE	FALSE	FALSE	FALSE	FALSE	FALSE	FALSE	FALSE	FALSE	FALSE	FALSE	FALSE	Chromosome	0	14	CHEMBL1173055	RUCAPARIB	TRUE	4	FALSE	KEGG	hsa05169_Epstein-Barr_virus_infection	4	5	0	0	0	5	1171
PARP1	ENSG00000143799	poly(ADP-ribose) polymerase 1	1133	5	TRUE	FALSE	FALSE	FALSE	FALSE	FALSE	FALSE	FALSE	FALSE	FALSE	FALSE	FALSE	Chromosome	0	14	CHEMBL521686	OLAPARIB	TRUE	4	FALSE	KEGG	hsa05169_Epstein-Barr_virus_infection	4	5	0	0	0	5	1171
PARP1	ENSG00000143799	poly(ADP-ribose) polymerase 1	1133	5	TRUE	FALSE	FALSE	FALSE	FALSE	FALSE	FALSE	FALSE	FALSE	FALSE	FALSE	FALSE	Chromosome	0	14	CHEMBL1173055	RUCAPARIB	TRUE	4	FALSE	KEGG	hsa04064_NF-kappa_B_signaling_pathway	4	5	0	0	0	5	1171
AGTR1	ENSG00000144891	angiotensin II receptor type 1	1119	5	TRUE	FALSE	FALSE	FALSE	FALSE	FALSE	FALSE	FALSE	FALSE	TRUE	FALSE	FALSE	Cell membrane	1	20	CHEMBL1200692	OLMESARTAN MEDOXOMIL	TRUE	4	FALSE	KEGG	hsa04064_NF-kappa_B_signaling_pathway	6	5	0	0	0	5	1163
AGTR1	ENSG00000144891	angiotensin II receptor type 1	1119	5	TRUE	FALSE	FALSE	FALSE	FALSE	FALSE	FALSE	FALSE	FALSE	TRUE	FALSE	FALSE	Cell membrane	1	20	CHEMBL408403	ANGIOTENSIN II	TRUE	4	FALSE	KEGG	hsa05322_Systemic_lupus_erythematosus	6	5	0	0	0	5	1163
AGTR1	ENSG00000144891	angiotensin II receptor type 1	1119	5	TRUE	FALSE	FALSE	FALSE	FALSE	FALSE	FALSE	FALSE	FALSE	TRUE	FALSE	FALSE	Cell membrane	1	20	CHEMBL1200692	OLMESARTAN MEDOXOMIL	TRUE	4	FALSE	KEGG	hsa05322_Systemic_lupus_erythematosus	6	5	0	0	0	5	1163
AGTR1	ENSG00000144891	angiotensin II receptor type 1	1119	5	TRUE	FALSE	FALSE	FALSE	FALSE	FALSE	FALSE	FALSE	FALSE	TRUE	FALSE	FALSE	Cell membrane	1	20	CHEMBL1069	VALSARTAN	TRUE	4	FALSE	KEGG	hsa05322_Systemic_lupus_erythematosus	6	5	0	0	0	5	1163
AGTR1	ENSG00000144891	angiotensin II receptor type 1	1119	5	TRUE	FALSE	FALSE	FALSE	FALSE	FALSE	FALSE	FALSE	FALSE	TRUE	FALSE	FALSE	Cell membrane	1	20	CHEMBL1200692	OLMESARTAN MEDOXOMIL	TRUE	4	FALSE	KEGG	hsa05169_Epstein-Barr_virus_infection	6	5	0	0	0	5	1163
AGTR1	ENSG00000144891	angiotensin II receptor type 1	1119	5	TRUE	FALSE	FALSE	FALSE	FALSE	FALSE	FALSE	FALSE	FALSE	TRUE	FALSE	FALSE	Cell membrane	1	20	CHEMBL1513	IRBESARTAN	TRUE	4	FALSE	KEGG	hsa05322_Systemic_lupus_erythematosus	6	5	0	0	0	5	1163
AGTR1	ENSG00000144891	angiotensin II receptor type 1	1119	5	TRUE	FALSE	FALSE	FALSE	FALSE	FALSE	FALSE	FALSE	FALSE	TRUE	FALSE	FALSE	Cell membrane	1	20	CHEMBL408403	ANGIOTENSIN II	TRUE	4	FALSE	KEGG	hsa05169_Epstein-Barr_virus_infection	6	5	0	0	0	5	1163
AGTR1	ENSG00000144891	angiotensin II receptor type 1	1119	5	TRUE	FALSE	FALSE	FALSE	FALSE	FALSE	FALSE	FALSE	FALSE	TRUE	FALSE	FALSE	Cell membrane	1	20	CHEMBL1017	TELMISARTAN	TRUE	4	FALSE	KEGG	hsa05169_Epstein-Barr_virus_infection	6	5	0	0	0	5	1163
AGTR1	ENSG00000144891	angiotensin II receptor type 1	1119	5	TRUE	FALSE	FALSE	FALSE	FALSE	FALSE	FALSE	FALSE	FALSE	TRUE	FALSE	FALSE	Cell membrane	1	20	CHEMBL1513	IRBESARTAN	TRUE	4	FALSE	KEGG	hsa05169_Epstein-Barr_virus_infection	6	5	0	0	0	5	1163
AGTR1	ENSG00000144891	angiotensin II receptor type 1	1119	5	TRUE	FALSE	FALSE	FALSE	FALSE	FALSE	FALSE	FALSE	FALSE	TRUE	FALSE	FALSE	Cell membrane	1	20	CHEMBL1017	TELMISARTAN	TRUE	4	FALSE	KEGG	hsa04064_NF-kappa_B_signaling_pathway	6	5	0	0	0	5	1163
AGTR1	ENSG00000144891	angiotensin II receptor type 1	1119	5	TRUE	FALSE	FALSE	FALSE	FALSE	FALSE	FALSE	FALSE	FALSE	TRUE	FALSE	FALSE	Cell membrane	1	20	CHEMBL1069	VALSARTAN	TRUE	4	FALSE	KEGG	hsa04064_NF-kappa_B_signaling_pathway	6	5	0	0	0	5	1163
AGTR1	ENSG00000144891	angiotensin II receptor type 1	1119	5	TRUE	FALSE	FALSE	FALSE	FALSE	FALSE	FALSE	FALSE	FALSE	TRUE	FALSE	FALSE	Cell membrane	1	20	CHEMBL1069	VALSARTAN	TRUE	4	FALSE	KEGG	hsa05169_Epstein-Barr_virus_infection	6	5	0	0	0	5	1163
AGTR1	ENSG00000144891	angiotensin II receptor type 1	1119	5	TRUE	FALSE	FALSE	FALSE	FALSE	FALSE	FALSE	FALSE	FALSE	TRUE	FALSE	FALSE	Cell membrane	1	20	CHEMBL1513	IRBESARTAN	TRUE	4	FALSE	KEGG	hsa04020_Calcium_signaling_pathway	6	5	0	0	0	5	1163
AGTR1	ENSG00000144891	angiotensin II receptor type 1	1119	5	TRUE	FALSE	FALSE	FALSE	FALSE	FALSE	FALSE	FALSE	FALSE	TRUE	FALSE	FALSE	Cell membrane	1	20	CHEMBL1017	TELMISARTAN	TRUE	4	FALSE	KEGG	hsa05322_Systemic_lupus_erythematosus	6	5	0	0	0	5	1163
AGTR1	ENSG00000144891	angiotensin II receptor type 1	1119	5	TRUE	FALSE	FALSE	FALSE	FALSE	FALSE	FALSE	FALSE	FALSE	TRUE	FALSE	FALSE	Cell membrane	1	20	CHEMBL1200692	OLMESARTAN MEDOXOMIL	TRUE	4	FALSE	KEGG	hsa04020_Calcium_signaling_pathway	6	5	0	0	0	5	1163
AGTR1	ENSG00000144891	angiotensin II receptor type 1	1119	5	TRUE	FALSE	FALSE	FALSE	FALSE	FALSE	FALSE	FALSE	FALSE	TRUE	FALSE	FALSE	Cell membrane	1	20	CHEMBL1069	VALSARTAN	TRUE	4	FALSE	KEGG	hsa04020_Calcium_signaling_pathway	6	5	0	0	0	5	1163
AGTR1	ENSG00000144891	angiotensin II receptor type 1	1119	5	TRUE	FALSE	FALSE	FALSE	FALSE	FALSE	FALSE	FALSE	FALSE	TRUE	FALSE	FALSE	Cell membrane	1	20	CHEMBL1017	TELMISARTAN	TRUE	4	FALSE	KEGG	hsa04530_Tight_junction	6	5	0	0	0	5	1163
AGTR1	ENSG00000144891	angiotensin II receptor type 1	1119	5	TRUE	FALSE	FALSE	FALSE	FALSE	FALSE	FALSE	FALSE	FALSE	TRUE	FALSE	FALSE	Cell membrane	1	20	CHEMBL1017	TELMISARTAN	TRUE	4	FALSE	KEGG	hsa04020_Calcium_signaling_pathway	6	5	0	0	0	5	1163
AGTR1	ENSG00000144891	angiotensin II receptor type 1	1119	5	TRUE	FALSE	FALSE	FALSE	FALSE	FALSE	FALSE	FALSE	FALSE	TRUE	FALSE	FALSE	Cell membrane	1	20	CHEMBL408403	ANGIOTENSIN II	TRUE	4	FALSE	KEGG	hsa04020_Calcium_signaling_pathway	6	5	0	0	0	5	1163
AGTR1	ENSG00000144891	angiotensin II receptor type 1	1119	5	TRUE	FALSE	FALSE	FALSE	FALSE	FALSE	FALSE	FALSE	FALSE	TRUE	FALSE	FALSE	Cell membrane	1	20	CHEMBL1069	VALSARTAN	TRUE	4	FALSE	KEGG	hsa04530_Tight_junction	6	5	0	0	0	5	1163
AGTR1	ENSG00000144891	angiotensin II receptor type 1	1119	5	TRUE	FALSE	FALSE	FALSE	FALSE	FALSE	FALSE	FALSE	FALSE	TRUE	FALSE	FALSE	Cell membrane	1	20	CHEMBL1513	IRBESARTAN	TRUE	4	FALSE	KEGG	hsa04064_NF-kappa_B_signaling_pathway	6	5	0	0	0	5	1163
AGTR1	ENSG00000144891	angiotensin II receptor type 1	1119	5	TRUE	FALSE	FALSE	FALSE	FALSE	FALSE	FALSE	FALSE	FALSE	TRUE	FALSE	FALSE	Cell membrane	1	20	CHEMBL1200692	OLMESARTAN MEDOXOMIL	TRUE	4	FALSE	KEGG	hsa04530_Tight_junction	6	5	0	0	0	5	1163
AGTR1	ENSG00000144891	angiotensin II receptor type 1	1119	5	TRUE	FALSE	FALSE	FALSE	FALSE	FALSE	FALSE	FALSE	FALSE	TRUE	FALSE	FALSE	Cell membrane	1	20	CHEMBL408403	ANGIOTENSIN II	TRUE	4	FALSE	KEGG	hsa04530_Tight_junction	6	5	0	0	0	5	1163
AGTR1	ENSG00000144891	angiotensin II receptor type 1	1119	5	TRUE	FALSE	FALSE	FALSE	FALSE	FALSE	FALSE	FALSE	FALSE	TRUE	FALSE	FALSE	Cell membrane	1	20	CHEMBL1513	IRBESARTAN	TRUE	4	FALSE	KEGG	hsa04620_Toll-like_receptor_signaling_pathway	6	5	0	0	0	5	1163
AGTR1	ENSG00000144891	angiotensin II receptor type 1	1119	5	TRUE	FALSE	FALSE	FALSE	FALSE	FALSE	FALSE	FALSE	FALSE	TRUE	FALSE	FALSE	Cell membrane	1	20	CHEMBL1513	IRBESARTAN	TRUE	4	FALSE	KEGG	hsa04530_Tight_junction	6	5	0	0	0	5	1163
AGTR1	ENSG00000144891	angiotensin II receptor type 1	1119	5	TRUE	FALSE	FALSE	FALSE	FALSE	FALSE	FALSE	FALSE	FALSE	TRUE	FALSE	FALSE	Cell membrane	1	20	CHEMBL1017	TELMISARTAN	TRUE	4	FALSE	KEGG	hsa04620_Toll-like_receptor_signaling_pathway	6	5	0	0	0	5	1163
AGTR1	ENSG00000144891	angiotensin II receptor type 1	1119	5	TRUE	FALSE	FALSE	FALSE	FALSE	FALSE	FALSE	FALSE	FALSE	TRUE	FALSE	FALSE	Cell membrane	1	20	CHEMBL1069	VALSARTAN	TRUE	4	FALSE	KEGG	hsa04620_Toll-like_receptor_signaling_pathway	6	5	0	0	0	5	1163
AGTR1	ENSG00000144891	angiotensin II receptor type 1	1119	5	TRUE	FALSE	FALSE	FALSE	FALSE	FALSE	FALSE	FALSE	FALSE	TRUE	FALSE	FALSE	Cell membrane	1	20	CHEMBL408403	ANGIOTENSIN II	TRUE	4	FALSE	KEGG	hsa04620_Toll-like_receptor_signaling_pathway	6	5	0	0	0	5	1163
AGTR1	ENSG00000144891	angiotensin II receptor type 1	1119	5	TRUE	FALSE	FALSE	FALSE	FALSE	FALSE	FALSE	FALSE	FALSE	TRUE	FALSE	FALSE	Cell membrane	1	20	CHEMBL1200692	OLMESARTAN MEDOXOMIL	TRUE	4	FALSE	KEGG	hsa04620_Toll-like_receptor_signaling_pathway	6	5	0	0	0	5	1163
AGTR1	ENSG00000144891	angiotensin II receptor type 1	1119	5	TRUE	FALSE	FALSE	FALSE	FALSE	FALSE	FALSE	FALSE	FALSE	TRUE	FALSE	FALSE	Cell membrane	1	20	CHEMBL408403	ANGIOTENSIN II	TRUE	4	FALSE	KEGG	hsa04064_NF-kappa_B_signaling_pathway	6	5	0	0	0	5	1163
BTK	ENSG00000010671	Bruton tyrosine kinase	1081	6	TRUE	FALSE	FALSE	FALSE	FALSE	FALSE	FALSE	FALSE	TRUE	FALSE	FALSE	FALSE	Cytoplasm	1	23	CHEMBL1873475	IBRUTINIB	TRUE	4	FALSE	KEGG	hsa04530_Tight_junction	4	5	0	0	0	5	1127
BTK	ENSG00000010671	Bruton tyrosine kinase	1081	6	TRUE	FALSE	FALSE	FALSE	FALSE	FALSE	FALSE	FALSE	TRUE	FALSE	FALSE	FALSE	Cytoplasm	1	23	CHEMBL3707348	ACALABRUTINIB	TRUE	4	FALSE	KEGG	hsa05169_Epstein-Barr_virus_infection	4	5	0	0	0	5	1127
BTK	ENSG00000010671	Bruton tyrosine kinase	1081	6	TRUE	FALSE	FALSE	FALSE	FALSE	FALSE	FALSE	FALSE	TRUE	FALSE	FALSE	FALSE	Cytoplasm	1	23	CHEMBL5314649	RITLECITINIB TOSYLATE	TRUE	4	FALSE	KEGG	hsa04530_Tight_junction	4	5	0	0	0	5	1127
BTK	ENSG00000010671	Bruton tyrosine kinase	1081	6	TRUE	FALSE	FALSE	FALSE	FALSE	FALSE	FALSE	FALSE	TRUE	FALSE	FALSE	FALSE	Cytoplasm	1	23	CHEMBL1873475	IBRUTINIB	TRUE	4	FALSE	KEGG	hsa05169_Epstein-Barr_virus_infection	4	5	0	0	0	5	1127
BTK	ENSG00000010671	Bruton tyrosine kinase	1081	6	TRUE	FALSE	FALSE	FALSE	FALSE	FALSE	FALSE	FALSE	TRUE	FALSE	FALSE	FALSE	Cytoplasm	1	23	CHEMBL4594293	ACALABRUTINIB MALEATE	TRUE	4	FALSE	KEGG	hsa04620_Toll-like_receptor_signaling_pathway	4	5	0	0	0	5	1127
BTK	ENSG00000010671	Bruton tyrosine kinase	1081	6	TRUE	FALSE	FALSE	FALSE	FALSE	FALSE	FALSE	FALSE	TRUE	FALSE	FALSE	FALSE	Cytoplasm	1	23	CHEMBL4594293	ACALABRUTINIB MALEATE	TRUE	4	FALSE	KEGG	hsa04530_Tight_junction	4	5	0	0	0	5	1127
BTK	ENSG00000010671	Bruton tyrosine kinase	1081	6	TRUE	FALSE	FALSE	FALSE	FALSE	FALSE	FALSE	FALSE	TRUE	FALSE	FALSE	FALSE	Cytoplasm	1	23	CHEMBL3707348	ACALABRUTINIB	TRUE	4	FALSE	KEGG	hsa04064_NF-kappa_B_signaling_pathway	4	5	0	0	0	5	1127
BTK	ENSG00000010671	Bruton tyrosine kinase	1081	6	TRUE	FALSE	FALSE	FALSE	FALSE	FALSE	FALSE	FALSE	TRUE	FALSE	FALSE	FALSE	Cytoplasm	1	23	CHEMBL4594293	ACALABRUTINIB MALEATE	TRUE	4	FALSE	KEGG	hsa05169_Epstein-Barr_virus_infection	4	5	0	0	0	5	1127
BTK	ENSG00000010671	Bruton tyrosine kinase	1081	6	TRUE	FALSE	FALSE	FALSE	FALSE	FALSE	FALSE	FALSE	TRUE	FALSE	FALSE	FALSE	Cytoplasm	1	23	CHEMBL4594293	ACALABRUTINIB MALEATE	TRUE	4	FALSE	KEGG	hsa05169_Epstein-Barr_virus_infection	4	5	0	0	0	5	1127
BTK	ENSG00000010671	Bruton tyrosine kinase	1081	6	TRUE	FALSE	FALSE	FALSE	FALSE	FALSE	FALSE	FALSE	TRUE	FALSE	FALSE	FALSE	Cytoplasm	1	23	CHEMBL3936761	ZANUBRUTINIB	TRUE	4	FALSE	KEGG	hsa04530_Tight_junction	4	5	0	0	0	5	1127
BTK	ENSG00000010671	Bruton tyrosine kinase	1081	6	TRUE	FALSE	FALSE	FALSE	FALSE	FALSE	FALSE	FALSE	TRUE	FALSE	FALSE	FALSE	Cytoplasm	1	23	CHEMBL3707348	ACALABRUTINIB	TRUE	4	FALSE	KEGG	hsa04620_Toll-like_receptor_signaling_pathway	4	5	0	0	0	5	1127
BTK	ENSG00000010671	Bruton tyrosine kinase	1081	6	TRUE	FALSE	FALSE	FALSE	FALSE	FALSE	FALSE	FALSE	TRUE	FALSE	FALSE	FALSE	Cytoplasm	1	23	CHEMBL3707348	ACALABRUTINIB	TRUE	4	FALSE	KEGG	hsa04530_Tight_junction	4	5	0	0	0	5	1127
BTK	ENSG00000010671	Bruton tyrosine kinase	1081	6	TRUE	FALSE	FALSE	FALSE	FALSE	FALSE	FALSE	FALSE	TRUE	FALSE	FALSE	FALSE	Cytoplasm	1	23	CHEMBL1873475	IBRUTINIB	TRUE	4	FALSE	KEGG	hsa04064_NF-kappa_B_signaling_pathway	4	5	0	0	0	5	1127
BTK	ENSG00000010671	Bruton tyrosine kinase	1081	6	TRUE	FALSE	FALSE	FALSE	FALSE	FALSE	FALSE	FALSE	TRUE	FALSE	FALSE	FALSE	Cytoplasm	1	23	CHEMBL4594293	ACALABRUTINIB MALEATE	TRUE	4	FALSE	KEGG	hsa04064_NF-kappa_B_signaling_pathway	4	5	0	0	0	5	1127
BTK	ENSG00000010671	Bruton tyrosine kinase	1081	6	TRUE	FALSE	FALSE	FALSE	FALSE	FALSE	FALSE	FALSE	TRUE	FALSE	FALSE	FALSE	Cytoplasm	1	23	CHEMBL5314649	RITLECITINIB TOSYLATE	TRUE	4	FALSE	KEGG	hsa04620_Toll-like_receptor_signaling_pathway	4	5	0	0	0	5	1127
BTK	ENSG00000010671	Bruton tyrosine kinase	1081	6	TRUE	FALSE	FALSE	FALSE	FALSE	FALSE	FALSE	FALSE	TRUE	FALSE	FALSE	FALSE	Cytoplasm	1	23	CHEMBL3936761	ZANUBRUTINIB	TRUE	4	FALSE	KEGG	hsa05169_Epstein-Barr_virus_infection	4	5	0	0	0	5	1127
BTK	ENSG00000010671	Bruton tyrosine kinase	1081	6	TRUE	FALSE	FALSE	FALSE	FALSE	FALSE	FALSE	FALSE	TRUE	FALSE	FALSE	FALSE	Cytoplasm	1	23	CHEMBL1873475	IBRUTINIB	TRUE	4	FALSE	KEGG	hsa05169_Epstein-Barr_virus_infection	4	5	0	0	0	5	1127
BTK	ENSG00000010671	Bruton tyrosine kinase	1081	6	TRUE	FALSE	FALSE	FALSE	FALSE	FALSE	FALSE	FALSE	TRUE	FALSE	FALSE	FALSE	Cytoplasm	1	23	CHEMBL5314649	RITLECITINIB TOSYLATE	TRUE	4	FALSE	KEGG	hsa04064_NF-kappa_B_signaling_pathway	4	5	0	0	0	5	1127
BTK	ENSG00000010671	Bruton tyrosine kinase	1081	6	TRUE	FALSE	FALSE	FALSE	FALSE	FALSE	FALSE	FALSE	TRUE	FALSE	FALSE	FALSE	Cytoplasm	1	23	CHEMBL5314649	RITLECITINIB TOSYLATE	TRUE	4	FALSE	KEGG	hsa05169_Epstein-Barr_virus_infection	4	5	0	0	0	5	1127
BTK	ENSG00000010671	Bruton tyrosine kinase	1081	6	TRUE	FALSE	FALSE	FALSE	FALSE	FALSE	FALSE	FALSE	TRUE	FALSE	FALSE	FALSE	Cytoplasm	1	23	CHEMBL3936761	ZANUBRUTINIB	TRUE	4	FALSE	KEGG	hsa05169_Epstein-Barr_virus_infection	4	5	0	0	0	5	1127
BTK	ENSG00000010671	Bruton tyrosine kinase	1081	6	TRUE	FALSE	FALSE	FALSE	FALSE	FALSE	FALSE	FALSE	TRUE	FALSE	FALSE	FALSE	Cytoplasm	1	23	CHEMBL3936761	ZANUBRUTINIB	TRUE	4	FALSE	KEGG	hsa04620_Toll-like_receptor_signaling_pathway	4	5	0	0	0	5	1127
BTK	ENSG00000010671	Bruton tyrosine kinase	1081	6	TRUE	FALSE	FALSE	FALSE	FALSE	FALSE	FALSE	FALSE	TRUE	FALSE	FALSE	FALSE	Cytoplasm	1	23	CHEMBL3707348	ACALABRUTINIB	TRUE	4	FALSE	KEGG	hsa05169_Epstein-Barr_virus_infection	4	5	0	0	0	5	1127
BTK	ENSG00000010671	Bruton tyrosine kinase	1081	6	TRUE	FALSE	FALSE	FALSE	FALSE	FALSE	FALSE	FALSE	TRUE	FALSE	FALSE	FALSE	Cytoplasm	1	23	CHEMBL1873475	IBRUTINIB	TRUE	4	FALSE	KEGG	hsa04620_Toll-like_receptor_signaling_pathway	4	5	0	0	0	5	1127
BTK	ENSG00000010671	Bruton tyrosine kinase	1081	6	TRUE	FALSE	FALSE	FALSE	FALSE	FALSE	FALSE	FALSE	TRUE	FALSE	FALSE	FALSE	Cytoplasm	1	23	CHEMBL5314649	RITLECITINIB TOSYLATE	TRUE	4	FALSE	KEGG	hsa05169_Epstein-Barr_virus_infection	4	5	0	0	0	5	1127
BTK	ENSG00000010671	Bruton tyrosine kinase	1081	6	TRUE	FALSE	FALSE	FALSE	FALSE	FALSE	FALSE	FALSE	TRUE	FALSE	FALSE	FALSE	Cytoplasm	1	23	CHEMBL3936761	ZANUBRUTINIB	TRUE	4	FALSE	KEGG	hsa04064_NF-kappa_B_signaling_pathway	4	5	0	0	0	5	1127
CDK4	ENSG00000135446	cyclin dependent kinase 4	1040	5	TRUE	FALSE	FALSE	FALSE	FALSE	FALSE	FALSE	FALSE	FALSE	FALSE	FALSE	FALSE	Cytoplasm	0	17	CHEMBL3707266	RIBOCICLIB SUCCINATE	TRUE	4	FALSE	KEGG	hsa05169_Epstein-Barr_virus_infection	2	5	0	0	0	5	1079
CDK4	ENSG00000135446	cyclin dependent kinase 4	1040	5	TRUE	FALSE	FALSE	FALSE	FALSE	FALSE	FALSE	FALSE	FALSE	FALSE	FALSE	FALSE	Cytoplasm	0	17	CHEMBL3301610	ABEMACICLIB	TRUE	4	FALSE	KEGG	hsa05169_Epstein-Barr_virus_infection	2	5	0	0	0	5	1079
CDK4	ENSG00000135446	cyclin dependent kinase 4	1040	5	TRUE	FALSE	FALSE	FALSE	FALSE	FALSE	FALSE	FALSE	FALSE	FALSE	FALSE	FALSE	Cytoplasm	0	17	CHEMBL4650272	TRILACICLIB DIHYDROCHLORIDE	TRUE	4	FALSE	KEGG	hsa05169_Epstein-Barr_virus_infection	2	5	0	0	0	5	1079
CDK4	ENSG00000135446	cyclin dependent kinase 4	1040	5	TRUE	FALSE	FALSE	FALSE	FALSE	FALSE	FALSE	FALSE	FALSE	FALSE	FALSE	FALSE	Cytoplasm	0	17	CHEMBL3707266	RIBOCICLIB SUCCINATE	TRUE	4	FALSE	KEGG	hsa05169_Epstein-Barr_virus_infection	2	5	0	0	0	5	1079
CDK4	ENSG00000135446	cyclin dependent kinase 4	1040	5	TRUE	FALSE	FALSE	FALSE	FALSE	FALSE	FALSE	FALSE	FALSE	FALSE	FALSE	FALSE	Cytoplasm	0	17	CHEMBL189963	PALBOCICLIB	TRUE	4	FALSE	KEGG	hsa05169_Epstein-Barr_virus_infection	2	5	0	0	0	5	1079
CDK4	ENSG00000135446	cyclin dependent kinase 4	1040	5	TRUE	FALSE	FALSE	FALSE	FALSE	FALSE	FALSE	FALSE	FALSE	FALSE	FALSE	FALSE	Cytoplasm	0	17	CHEMBL3894860	TRILACICLIB	TRUE	4	FALSE	KEGG	hsa05169_Epstein-Barr_virus_infection	2	5	0	0	0	5	1079
CDK4	ENSG00000135446	cyclin dependent kinase 4	1040	5	TRUE	FALSE	FALSE	FALSE	FALSE	FALSE	FALSE	FALSE	FALSE	FALSE	FALSE	FALSE	Cytoplasm	0	17	CHEMBL4650272	TRILACICLIB DIHYDROCHLORIDE	TRUE	4	FALSE	KEGG	hsa05169_Epstein-Barr_virus_infection	2	5	0	0	0	5	1079
CDK4	ENSG00000135446	cyclin dependent kinase 4	1040	5	TRUE	FALSE	FALSE	FALSE	FALSE	FALSE	FALSE	FALSE	FALSE	FALSE	FALSE	FALSE	Cytoplasm	0	17	CHEMBL189963	PALBOCICLIB	TRUE	4	FALSE	KEGG	hsa04530_Tight_junction	2	5	0	0	0	5	1079
CDK4	ENSG00000135446	cyclin dependent kinase 4	1040	5	TRUE	FALSE	FALSE	FALSE	FALSE	FALSE	FALSE	FALSE	FALSE	FALSE	FALSE	FALSE	Cytoplasm	0	17	CHEMBL189963	PALBOCICLIB	TRUE	4	FALSE	KEGG	hsa05169_Epstein-Barr_virus_infection	2	5	0	0	0	5	1079
CDK4	ENSG00000135446	cyclin dependent kinase 4	1040	5	TRUE	FALSE	FALSE	FALSE	FALSE	FALSE	FALSE	FALSE	FALSE	FALSE	FALSE	FALSE	Cytoplasm	0	17	CHEMBL3894860	TRILACICLIB	TRUE	4	FALSE	KEGG	hsa04530_Tight_junction	2	5	0	0	0	5	1079
CDK4	ENSG00000135446	cyclin dependent kinase 4	1040	5	TRUE	FALSE	FALSE	FALSE	FALSE	FALSE	FALSE	FALSE	FALSE	FALSE	FALSE	FALSE	Cytoplasm	0	17	CHEMBL3707266	RIBOCICLIB SUCCINATE	TRUE	4	FALSE	KEGG	hsa04530_Tight_junction	2	5	0	0	0	5	1079
CDK4	ENSG00000135446	cyclin dependent kinase 4	1040	5	TRUE	FALSE	FALSE	FALSE	FALSE	FALSE	FALSE	FALSE	FALSE	FALSE	FALSE	FALSE	Cytoplasm	0	17	CHEMBL3301610	ABEMACICLIB	TRUE	4	FALSE	KEGG	hsa05169_Epstein-Barr_virus_infection	2	5	0	0	0	5	1079
CDK4	ENSG00000135446	cyclin dependent kinase 4	1040	5	TRUE	FALSE	FALSE	FALSE	FALSE	FALSE	FALSE	FALSE	FALSE	FALSE	FALSE	FALSE	Cytoplasm	0	17	CHEMBL4650272	TRILACICLIB DIHYDROCHLORIDE	TRUE	4	FALSE	KEGG	hsa04530_Tight_junction	2	5	0	0	0	5	1079
CDK4	ENSG00000135446	cyclin dependent kinase 4	1040	5	TRUE	FALSE	FALSE	FALSE	FALSE	FALSE	FALSE	FALSE	FALSE	FALSE	FALSE	FALSE	Cytoplasm	0	17	CHEMBL3894860	TRILACICLIB	TRUE	4	FALSE	KEGG	hsa05169_Epstein-Barr_virus_infection	2	5	0	0	0	5	1079
CDK4	ENSG00000135446	cyclin dependent kinase 4	1040	5	TRUE	FALSE	FALSE	FALSE	FALSE	FALSE	FALSE	FALSE	FALSE	FALSE	FALSE	FALSE	Cytoplasm	0	17	CHEMBL3301610	ABEMACICLIB	TRUE	4	FALSE	KEGG	hsa04530_Tight_junction	2	5	0	0	0	5	1079
CACNA1A	ENSG00000141837	calcium voltage-gated channel subunit alpha1 A	1046	5	TRUE	FALSE	FALSE	FALSE	FALSE	FALSE	FALSE	FALSE	FALSE	FALSE	FALSE	FALSE	Cell membrane	0	6	CHEMBL473159	PHLOROGLUCINOL	TRUE	4	FALSE	KEGG	hsa04020_Calcium_signaling_pathway	6	4	1	0	0	4	1076.5
CACNA1A	ENSG00000141837	calcium voltage-gated channel subunit alpha1 A	1046	5	TRUE	FALSE	FALSE	FALSE	FALSE	FALSE	FALSE	FALSE	FALSE	FALSE	FALSE	FALSE	Cell membrane	0	6	CHEMBL473159	PHLOROGLUCINOL	TRUE	4	FALSE	KEGG	hsa05169_Epstein-Barr_virus_infection	6	4	1	0	0	4	1076.5
CACNA1A	ENSG00000141837	calcium voltage-gated channel subunit alpha1 A	1046	5	TRUE	FALSE	FALSE	FALSE	FALSE	FALSE	FALSE	FALSE	FALSE	FALSE	FALSE	FALSE	Cell membrane	0	6	CHEMBL473159	PHLOROGLUCINOL	TRUE	4	FALSE	KEGG	hsa05322_Systemic_lupus_erythematosus	6	4	1	0	0	4	1076.5
CACNA1A	ENSG00000141837	calcium voltage-gated channel subunit alpha1 A	1046	5	TRUE	FALSE	FALSE	FALSE	FALSE	FALSE	FALSE	FALSE	FALSE	FALSE	FALSE	FALSE	Cell membrane	0	6	CHEMBL363295	TERODILINE	TRUE	4	TRUE	KEGG	hsa05322_Systemic_lupus_erythematosus	6	4	1	0	0	4	1076.5
CACNA1A	ENSG00000141837	calcium voltage-gated channel subunit alpha1 A	1046	5	TRUE	FALSE	FALSE	FALSE	FALSE	FALSE	FALSE	FALSE	FALSE	FALSE	FALSE	FALSE	Cell membrane	0	6	CHEMBL473159	PHLOROGLUCINOL	TRUE	4	FALSE	KEGG	hsa04064_NF-kappa_B_signaling_pathway	6	4	1	0	0	4	1076.5
CACNA1A	ENSG00000141837	calcium voltage-gated channel subunit alpha1 A	1046	5	TRUE	FALSE	FALSE	FALSE	FALSE	FALSE	FALSE	FALSE	FALSE	FALSE	FALSE	FALSE	Cell membrane	0	6	CHEMBL363295	TERODILINE	TRUE	4	TRUE	KEGG	hsa04020_Calcium_signaling_pathway	6	4	1	0	0	4	1076.5
CACNA1A	ENSG00000141837	calcium voltage-gated channel subunit alpha1 A	1046	5	TRUE	FALSE	FALSE	FALSE	FALSE	FALSE	FALSE	FALSE	FALSE	FALSE	FALSE	FALSE	Cell membrane	0	6	CHEMBL2103836	IMAGABALIN	FALSE	3	FALSE	KEGG	hsa04020_Calcium_signaling_pathway	6	4	1	0	0	4	1076.5
CACNA1A	ENSG00000141837	calcium voltage-gated channel subunit alpha1 A	1046	5	TRUE	FALSE	FALSE	FALSE	FALSE	FALSE	FALSE	FALSE	FALSE	FALSE	FALSE	FALSE	Cell membrane	0	6	CHEMBL404849	SULOCTIDIL	TRUE	4	TRUE	KEGG	hsa05169_Epstein-Barr_virus_infection	6	4	1	0	0	4	1076.5
CACNA1A	ENSG00000141837	calcium voltage-gated channel subunit alpha1 A	1046	5	TRUE	FALSE	FALSE	FALSE	FALSE	FALSE	FALSE	FALSE	FALSE	FALSE	FALSE	FALSE	Cell membrane	0	6	CHEMBL1008	BEPRIDIL	TRUE	4	FALSE	KEGG	hsa05169_Epstein-Barr_virus_infection	6	4	1	0	0	4	1076.5
CACNA1A	ENSG00000141837	calcium voltage-gated channel subunit alpha1 A	1046	5	TRUE	FALSE	FALSE	FALSE	FALSE	FALSE	FALSE	FALSE	FALSE	FALSE	FALSE	FALSE	Cell membrane	0	6	CHEMBL404849	SULOCTIDIL	TRUE	4	TRUE	KEGG	hsa05322_Systemic_lupus_erythematosus	6	4	1	0	0	4	1076.5
CACNA1A	ENSG00000141837	calcium voltage-gated channel subunit alpha1 A	1046	5	TRUE	FALSE	FALSE	FALSE	FALSE	FALSE	FALSE	FALSE	FALSE	FALSE	FALSE	FALSE	Cell membrane	0	6	CHEMBL404849	SULOCTIDIL	TRUE	4	TRUE	KEGG	hsa04064_NF-kappa_B_signaling_pathway	6	4	1	0	0	4	1076.5
CACNA1A	ENSG00000141837	calcium voltage-gated channel subunit alpha1 A	1046	5	TRUE	FALSE	FALSE	FALSE	FALSE	FALSE	FALSE	FALSE	FALSE	FALSE	FALSE	FALSE	Cell membrane	0	6	CHEMBL2103836	IMAGABALIN	FALSE	3	FALSE	KEGG	hsa04064_NF-kappa_B_signaling_pathway	6	4	1	0	0	4	1076.5
CACNA1A	ENSG00000141837	calcium voltage-gated channel subunit alpha1 A	1046	5	TRUE	FALSE	FALSE	FALSE	FALSE	FALSE	FALSE	FALSE	FALSE	FALSE	FALSE	FALSE	Cell membrane	0	6	CHEMBL473159	PHLOROGLUCINOL	TRUE	4	FALSE	KEGG	hsa04620_Toll-like_receptor_signaling_pathway	6	4	1	0	0	4	1076.5
CACNA1A	ENSG00000141837	calcium voltage-gated channel subunit alpha1 A	1046	5	TRUE	FALSE	FALSE	FALSE	FALSE	FALSE	FALSE	FALSE	FALSE	FALSE	FALSE	FALSE	Cell membrane	0	6	CHEMBL2103836	IMAGABALIN	FALSE	3	FALSE	KEGG	hsa05322_Systemic_lupus_erythematosus	6	4	1	0	0	4	1076.5
CACNA1A	ENSG00000141837	calcium voltage-gated channel subunit alpha1 A	1046	5	TRUE	FALSE	FALSE	FALSE	FALSE	FALSE	FALSE	FALSE	FALSE	FALSE	FALSE	FALSE	Cell membrane	0	6	CHEMBL473159	PHLOROGLUCINOL	TRUE	4	FALSE	KEGG	hsa04530_Tight_junction	6	4	1	0	0	4	1076.5
CACNA1A	ENSG00000141837	calcium voltage-gated channel subunit alpha1 A	1046	5	TRUE	FALSE	FALSE	FALSE	FALSE	FALSE	FALSE	FALSE	FALSE	FALSE	FALSE	FALSE	Cell membrane	0	6	CHEMBL404849	SULOCTIDIL	TRUE	4	TRUE	KEGG	hsa04530_Tight_junction	6	4	1	0	0	4	1076.5
CACNA1A	ENSG00000141837	calcium voltage-gated channel subunit alpha1 A	1046	5	TRUE	FALSE	FALSE	FALSE	FALSE	FALSE	FALSE	FALSE	FALSE	FALSE	FALSE	FALSE	Cell membrane	0	6	CHEMBL1008	BEPRIDIL	TRUE	4	FALSE	KEGG	hsa04064_NF-kappa_B_signaling_pathway	6	4	1	0	0	4	1076.5
CACNA1A	ENSG00000141837	calcium voltage-gated channel subunit alpha1 A	1046	5	TRUE	FALSE	FALSE	FALSE	FALSE	FALSE	FALSE	FALSE	FALSE	FALSE	FALSE	FALSE	Cell membrane	0	6	CHEMBL363295	TERODILINE	TRUE	4	TRUE	KEGG	hsa04530_Tight_junction	6	4	1	0	0	4	1076.5
CACNA1A	ENSG00000141837	calcium voltage-gated channel subunit alpha1 A	1046	5	TRUE	FALSE	FALSE	FALSE	FALSE	FALSE	FALSE	FALSE	FALSE	FALSE	FALSE	FALSE	Cell membrane	0	6	CHEMBL404849	SULOCTIDIL	TRUE	4	TRUE	KEGG	hsa04020_Calcium_signaling_pathway	6	4	1	0	0	4	1076.5
CACNA1A	ENSG00000141837	calcium voltage-gated channel subunit alpha1 A	1046	5	TRUE	FALSE	FALSE	FALSE	FALSE	FALSE	FALSE	FALSE	FALSE	FALSE	FALSE	FALSE	Cell membrane	0	6	CHEMBL363295	TERODILINE	TRUE	4	TRUE	KEGG	hsa05169_Epstein-Barr_virus_infection	6	4	1	0	0	4	1076.5
CACNA1A	ENSG00000141837	calcium voltage-gated channel subunit alpha1 A	1046	5	TRUE	FALSE	FALSE	FALSE	FALSE	FALSE	FALSE	FALSE	FALSE	FALSE	FALSE	FALSE	Cell membrane	0	6	CHEMBL1008	BEPRIDIL	TRUE	4	FALSE	KEGG	hsa04020_Calcium_signaling_pathway	6	4	1	0	0	4	1076.5
CACNA1A	ENSG00000141837	calcium voltage-gated channel subunit alpha1 A	1046	5	TRUE	FALSE	FALSE	FALSE	FALSE	FALSE	FALSE	FALSE	FALSE	FALSE	FALSE	FALSE	Cell membrane	0	6	CHEMBL2103836	IMAGABALIN	FALSE	3	FALSE	KEGG	hsa05169_Epstein-Barr_virus_infection	6	4	1	0	0	4	1076.5
CACNA1A	ENSG00000141837	calcium voltage-gated channel subunit alpha1 A	1046	5	TRUE	FALSE	FALSE	FALSE	FALSE	FALSE	FALSE	FALSE	FALSE	FALSE	FALSE	FALSE	Cell membrane	0	6	CHEMBL1008	BEPRIDIL	TRUE	4	FALSE	KEGG	hsa05322_Systemic_lupus_erythematosus	6	4	1	0	0	4	1076.5
CACNA1A	ENSG00000141837	calcium voltage-gated channel subunit alpha1 A	1046	5	TRUE	FALSE	FALSE	FALSE	FALSE	FALSE	FALSE	FALSE	FALSE	FALSE	FALSE	FALSE	Cell membrane	0	6	CHEMBL363295	TERODILINE	TRUE	4	TRUE	KEGG	hsa04620_Toll-like_receptor_signaling_pathway	6	4	1	0	0	4	1076.5
CACNA1A	ENSG00000141837	calcium voltage-gated channel subunit alpha1 A	1046	5	TRUE	FALSE	FALSE	FALSE	FALSE	FALSE	FALSE	FALSE	FALSE	FALSE	FALSE	FALSE	Cell membrane	0	6	CHEMBL1008	BEPRIDIL	TRUE	4	FALSE	KEGG	hsa04530_Tight_junction	6	4	1	0	0	4	1076.5
CACNA1A	ENSG00000141837	calcium voltage-gated channel subunit alpha1 A	1046	5	TRUE	FALSE	FALSE	FALSE	FALSE	FALSE	FALSE	FALSE	FALSE	FALSE	FALSE	FALSE	Cell membrane	0	6	CHEMBL2103836	IMAGABALIN	FALSE	3	FALSE	KEGG	hsa04620_Toll-like_receptor_signaling_pathway	6	4	1	0	0	4	1076.5
CACNA1A	ENSG00000141837	calcium voltage-gated channel subunit alpha1 A	1046	5	TRUE	FALSE	FALSE	FALSE	FALSE	FALSE	FALSE	FALSE	FALSE	FALSE	FALSE	FALSE	Cell membrane	0	6	CHEMBL2103836	IMAGABALIN	FALSE	3	FALSE	KEGG	hsa04530_Tight_junction	6	4	1	0	0	4	1076.5
CACNA1A	ENSG00000141837	calcium voltage-gated channel subunit alpha1 A	1046	5	TRUE	FALSE	FALSE	FALSE	FALSE	FALSE	FALSE	FALSE	FALSE	FALSE	FALSE	FALSE	Cell membrane	0	6	CHEMBL363295	TERODILINE	TRUE	4	TRUE	KEGG	hsa04064_NF-kappa_B_signaling_pathway	6	4	1	0	0	4	1076.5
CACNA1A	ENSG00000141837	calcium voltage-gated channel subunit alpha1 A	1046	5	TRUE	FALSE	FALSE	FALSE	FALSE	FALSE	FALSE	FALSE	FALSE	FALSE	FALSE	FALSE	Cell membrane	0	6	CHEMBL404849	SULOCTIDIL	TRUE	4	TRUE	KEGG	hsa04620_Toll-like_receptor_signaling_pathway	6	4	1	0	0	4	1076.5
CACNA1A	ENSG00000141837	calcium voltage-gated channel subunit alpha1 A	1046	5	TRUE	FALSE	FALSE	FALSE	FALSE	FALSE	FALSE	FALSE	FALSE	FALSE	FALSE	FALSE	Cell membrane	0	6	CHEMBL1008	BEPRIDIL	TRUE	4	FALSE	KEGG	hsa04620_Toll-like_receptor_signaling_pathway	6	4	1	0	0	4	1076.5
JAK1	ENSG00000162434	Janus kinase 1	978	4	TRUE	FALSE	FALSE	FALSE	FALSE	FALSE	FALSE	FALSE	FALSE	FALSE	FALSE	FALSE	Endomembrane system	0	22	CHEMBL3301607	FILGOTINIB	TRUE	4	FALSE	KEGG	hsa05169_Epstein-Barr_virus_infection	3	5	0	0	0	5	1022
JAK1	ENSG00000162434	Janus kinase 1	978	4	TRUE	FALSE	FALSE	FALSE	FALSE	FALSE	FALSE	FALSE	FALSE	FALSE	FALSE	FALSE	Endomembrane system	0	22	CHEMBL1789941	RUXOLITINIB	TRUE	4	FALSE	KEGG	hsa04620_Toll-like_receptor_signaling_pathway	3	5	0	0	0	5	1022
JAK1	ENSG00000162434	Janus kinase 1	978	4	TRUE	FALSE	FALSE	FALSE	FALSE	FALSE	FALSE	FALSE	FALSE	FALSE	FALSE	FALSE	Endomembrane system	0	22	CHEMBL3301607	FILGOTINIB	TRUE	4	FALSE	KEGG	hsa04530_Tight_junction	3	5	0	0	0	5	1022
JAK1	ENSG00000162434	Janus kinase 1	978	4	TRUE	FALSE	FALSE	FALSE	FALSE	FALSE	FALSE	FALSE	FALSE	FALSE	FALSE	FALSE	Endomembrane system	0	22	CHEMBL2103743	TOFACITINIB CITRATE	TRUE	4	FALSE	KEGG	hsa04530_Tight_junction	3	5	0	0	0	5	1022
JAK1	ENSG00000162434	Janus kinase 1	978	4	TRUE	FALSE	FALSE	FALSE	FALSE	FALSE	FALSE	FALSE	FALSE	FALSE	FALSE	FALSE	Endomembrane system	0	22	CHEMBL3301607	FILGOTINIB	TRUE	4	FALSE	KEGG	hsa04620_Toll-like_receptor_signaling_pathway	3	5	0	0	0	5	1022
JAK1	ENSG00000162434	Janus kinase 1	978	4	TRUE	FALSE	FALSE	FALSE	FALSE	FALSE	FALSE	FALSE	FALSE	FALSE	FALSE	FALSE	Endomembrane system	0	22	CHEMBL3655081	ABROCITINIB	TRUE	4	FALSE	KEGG	hsa04530_Tight_junction	3	5	0	0	0	5	1022
JAK1	ENSG00000162434	Janus kinase 1	978	4	TRUE	FALSE	FALSE	FALSE	FALSE	FALSE	FALSE	FALSE	FALSE	FALSE	FALSE	FALSE	Endomembrane system	0	22	CHEMBL2103743	TOFACITINIB CITRATE	TRUE	4	FALSE	KEGG	hsa04620_Toll-like_receptor_signaling_pathway	3	5	0	0	0	5	1022
JAK1	ENSG00000162434	Janus kinase 1	978	4	TRUE	FALSE	FALSE	FALSE	FALSE	FALSE	FALSE	FALSE	FALSE	FALSE	FALSE	FALSE	Endomembrane system	0	22	CHEMBL3655081	ABROCITINIB	TRUE	4	FALSE	KEGG	hsa05169_Epstein-Barr_virus_infection	3	5	0	0	0	5	1022
JAK1	ENSG00000162434	Janus kinase 1	978	4	TRUE	FALSE	FALSE	FALSE	FALSE	FALSE	FALSE	FALSE	FALSE	FALSE	FALSE	FALSE	Endomembrane system	0	22	CHEMBL1789941	RUXOLITINIB	TRUE	4	FALSE	KEGG	hsa04530_Tight_junction	3	5	0	0	0	5	1022
JAK1	ENSG00000162434	Janus kinase 1	978	4	TRUE	FALSE	FALSE	FALSE	FALSE	FALSE	FALSE	FALSE	FALSE	FALSE	FALSE	FALSE	Endomembrane system	0	22	CHEMBL3655081	ABROCITINIB	TRUE	4	FALSE	KEGG	hsa04620_Toll-like_receptor_signaling_pathway	3	5	0	0	0	5	1022
JAK1	ENSG00000162434	Janus kinase 1	978	4	TRUE	FALSE	FALSE	FALSE	FALSE	FALSE	FALSE	FALSE	FALSE	FALSE	FALSE	FALSE	Endomembrane system	0	22	CHEMBL2105759	BARICITINIB	TRUE	4	FALSE	KEGG	hsa05169_Epstein-Barr_virus_infection	3	5	0	0	0	5	1022
JAK1	ENSG00000162434	Janus kinase 1	978	4	TRUE	FALSE	FALSE	FALSE	FALSE	FALSE	FALSE	FALSE	FALSE	FALSE	FALSE	FALSE	Endomembrane system	0	22	CHEMBL2105759	BARICITINIB	TRUE	4	FALSE	KEGG	hsa04620_Toll-like_receptor_signaling_pathway	3	5	0	0	0	5	1022
JAK1	ENSG00000162434	Janus kinase 1	978	4	TRUE	FALSE	FALSE	FALSE	FALSE	FALSE	FALSE	FALSE	FALSE	FALSE	FALSE	FALSE	Endomembrane system	0	22	CHEMBL2105759	BARICITINIB	TRUE	4	FALSE	KEGG	hsa04530_Tight_junction	3	5	0	0	0	5	1022
JAK1	ENSG00000162434	Janus kinase 1	978	4	TRUE	FALSE	FALSE	FALSE	FALSE	FALSE	FALSE	FALSE	FALSE	FALSE	FALSE	FALSE	Endomembrane system	0	22	CHEMBL2105759	BARICITINIB	TRUE	4	FALSE	KEGG	hsa05169_Epstein-Barr_virus_infection	3	5	0	0	0	5	1022
JAK1	ENSG00000162434	Janus kinase 1	978	4	TRUE	FALSE	FALSE	FALSE	FALSE	FALSE	FALSE	FALSE	FALSE	FALSE	FALSE	FALSE	Endomembrane system	0	22	CHEMBL1789941	RUXOLITINIB	TRUE	4	FALSE	KEGG	hsa05169_Epstein-Barr_virus_infection	3	5	0	0	0	5	1022
JAK1	ENSG00000162434	Janus kinase 1	978	4	TRUE	FALSE	FALSE	FALSE	FALSE	FALSE	FALSE	FALSE	FALSE	FALSE	FALSE	FALSE	Endomembrane system	0	22	CHEMBL2103743	TOFACITINIB CITRATE	TRUE	4	FALSE	KEGG	hsa05169_Epstein-Barr_virus_infection	3	5	0	0	0	5	1022
JAK1	ENSG00000162434	Janus kinase 1	978	4	TRUE	FALSE	FALSE	FALSE	FALSE	FALSE	FALSE	FALSE	FALSE	FALSE	FALSE	FALSE	Endomembrane system	0	22	CHEMBL1789941	RUXOLITINIB	TRUE	4	FALSE	KEGG	hsa05169_Epstein-Barr_virus_infection	3	5	0	0	0	5	1022
JAK1	ENSG00000162434	Janus kinase 1	978	4	TRUE	FALSE	FALSE	FALSE	FALSE	FALSE	FALSE	FALSE	FALSE	FALSE	FALSE	FALSE	Endomembrane system	0	22	CHEMBL3655081	ABROCITINIB	TRUE	4	FALSE	KEGG	hsa05169_Epstein-Barr_virus_infection	3	5	0	0	0	5	1022
JAK1	ENSG00000162434	Janus kinase 1	978	4	TRUE	FALSE	FALSE	FALSE	FALSE	FALSE	FALSE	FALSE	FALSE	FALSE	FALSE	FALSE	Endomembrane system	0	22	CHEMBL2103743	TOFACITINIB CITRATE	TRUE	4	FALSE	KEGG	hsa05169_Epstein-Barr_virus_infection	3	5	0	0	0	5	1022
JAK1	ENSG00000162434	Janus kinase 1	978	4	TRUE	FALSE	FALSE	FALSE	FALSE	FALSE	FALSE	FALSE	FALSE	FALSE	FALSE	FALSE	Endomembrane system	0	22	CHEMBL3301607	FILGOTINIB	TRUE	4	FALSE	KEGG	hsa05169_Epstein-Barr_virus_infection	3	5	0	0	0	5	1022
HSP90AB1	ENSG00000096384	heat shock protein 90 alpha family class B member 1	990	6	FALSE	TRUE	FALSE	FALSE	FALSE	FALSE	FALSE	FALSE	FALSE	FALSE	TRUE	FALSE	Cytoplasm	1	10	CHEMBL1184904	RETASPIMYCIN	FALSE	3	FALSE	KEGG	hsa04064_NF-kappa_B_signaling_pathway	7	0	5	0	0	0	1018.5
HSP90AB1	ENSG00000096384	heat shock protein 90 alpha family class B member 1	990	6	FALSE	TRUE	FALSE	FALSE	FALSE	FALSE	FALSE	FALSE	FALSE	FALSE	TRUE	FALSE	Cytoplasm	1	10	CHEMBL377559	RETASPIMYCIN HYDROCHLORIDE	FALSE	3	FALSE	KEGG	hsa04020_Calcium_signaling_pathway	7	0	5	0	0	0	1018.5
HSP90AB1	ENSG00000096384	heat shock protein 90 alpha family class B member 1	990	6	FALSE	TRUE	FALSE	FALSE	FALSE	FALSE	FALSE	FALSE	FALSE	FALSE	TRUE	FALSE	Cytoplasm	1	10	CHEMBL2103879	GANETESPIB	FALSE	3	FALSE	KEGG	hsa05322_Systemic_lupus_erythematosus	7	0	5	0	0	0	1018.5
HSP90AB1	ENSG00000096384	heat shock protein 90 alpha family class B member 1	990	6	FALSE	TRUE	FALSE	FALSE	FALSE	FALSE	FALSE	FALSE	FALSE	FALSE	TRUE	FALSE	Cytoplasm	1	10	CHEMBL2103879	GANETESPIB	FALSE	3	FALSE	KEGG	hsa04530_Tight_junction	7	0	5	0	0	0	1018.5
HSP90AB1	ENSG00000096384	heat shock protein 90 alpha family class B member 1	990	6	FALSE	TRUE	FALSE	FALSE	FALSE	FALSE	FALSE	FALSE	FALSE	FALSE	TRUE	FALSE	Cytoplasm	1	10	CHEMBL377559	RETASPIMYCIN HYDROCHLORIDE	FALSE	3	FALSE	KEGG	hsa04530_Tight_junction	7	0	5	0	0	0	1018.5
HSP90AB1	ENSG00000096384	heat shock protein 90 alpha family class B member 1	990	6	FALSE	TRUE	FALSE	FALSE	FALSE	FALSE	FALSE	FALSE	FALSE	FALSE	TRUE	FALSE	Cytoplasm	1	10	CHEMBL109480	TANESPIMYCIN	FALSE	3	FALSE	KEGG	hsa04530_Tight_junction	7	0	5	0	0	0	1018.5
HSP90AB1	ENSG00000096384	heat shock protein 90 alpha family class B member 1	990	6	FALSE	TRUE	FALSE	FALSE	FALSE	FALSE	FALSE	FALSE	FALSE	FALSE	TRUE	FALSE	Cytoplasm	1	10	CHEMBL109480	TANESPIMYCIN	FALSE	3	FALSE	KEGG	hsa05322_Systemic_lupus_erythematosus	7	0	5	0	0	0	1018.5
HSP90AB1	ENSG00000096384	heat shock protein 90 alpha family class B member 1	990	6	FALSE	TRUE	FALSE	FALSE	FALSE	FALSE	FALSE	FALSE	FALSE	FALSE	TRUE	FALSE	Cytoplasm	1	10	CHEMBL377559	RETASPIMYCIN HYDROCHLORIDE	FALSE	3	FALSE	KEGG	hsa05322_Systemic_lupus_erythematosus	7	0	5	0	0	0	1018.5
HSP90AB1	ENSG00000096384	heat shock protein 90 alpha family class B member 1	990	6	FALSE	TRUE	FALSE	FALSE	FALSE	FALSE	FALSE	FALSE	FALSE	FALSE	TRUE	FALSE	Cytoplasm	1	10	CHEMBL1184904	RETASPIMYCIN	FALSE	3	FALSE	KEGG	hsa04612_Antigen_processing_and_presentation	7	0	5	0	0	0	1018.5
HSP90AB1	ENSG00000096384	heat shock protein 90 alpha family class B member 1	990	6	FALSE	TRUE	FALSE	FALSE	FALSE	FALSE	FALSE	FALSE	FALSE	FALSE	TRUE	FALSE	Cytoplasm	1	10	CHEMBL4297717	CD24FC	FALSE	3	FALSE	KEGG	hsa04064_NF-kappa_B_signaling_pathway	7	0	5	0	0	0	1018.5
HSP90AB1	ENSG00000096384	heat shock protein 90 alpha family class B member 1	990	6	FALSE	TRUE	FALSE	FALSE	FALSE	FALSE	FALSE	FALSE	FALSE	FALSE	TRUE	FALSE	Cytoplasm	1	10	CHEMBL2103879	GANETESPIB	FALSE	3	FALSE	KEGG	hsa04020_Calcium_signaling_pathway	7	0	5	0	0	0	1018.5
HSP90AB1	ENSG00000096384	heat shock protein 90 alpha family class B member 1	990	6	FALSE	TRUE	FALSE	FALSE	FALSE	FALSE	FALSE	FALSE	FALSE	FALSE	TRUE	FALSE	Cytoplasm	1	10	CHEMBL109480	TANESPIMYCIN	FALSE	3	FALSE	KEGG	hsa04020_Calcium_signaling_pathway	7	0	5	0	0	0	1018.5
HSP90AB1	ENSG00000096384	heat shock protein 90 alpha family class B member 1	990	6	FALSE	TRUE	FALSE	FALSE	FALSE	FALSE	FALSE	FALSE	FALSE	FALSE	TRUE	FALSE	Cytoplasm	1	10	CHEMBL2103879	GANETESPIB	FALSE	3	FALSE	KEGG	hsa04612_Antigen_processing_and_presentation	7	0	5	0	0	0	1018.5
HSP90AB1	ENSG00000096384	heat shock protein 90 alpha family class B member 1	990	6	FALSE	TRUE	FALSE	FALSE	FALSE	FALSE	FALSE	FALSE	FALSE	FALSE	TRUE	FALSE	Cytoplasm	1	10	CHEMBL109480	TANESPIMYCIN	FALSE	3	FALSE	KEGG	hsa04612_Antigen_processing_and_presentation	7	0	5	0	0	0	1018.5
HSP90AB1	ENSG00000096384	heat shock protein 90 alpha family class B member 1	990	6	FALSE	TRUE	FALSE	FALSE	FALSE	FALSE	FALSE	FALSE	FALSE	FALSE	TRUE	FALSE	Cytoplasm	1	10	CHEMBL4297717	CD24FC	FALSE	3	FALSE	KEGG	hsa04530_Tight_junction	7	0	5	0	0	0	1018.5
HSP90AB1	ENSG00000096384	heat shock protein 90 alpha family class B member 1	990	6	FALSE	TRUE	FALSE	FALSE	FALSE	FALSE	FALSE	FALSE	FALSE	FALSE	TRUE	FALSE	Cytoplasm	1	10	CHEMBL1184904	RETASPIMYCIN	FALSE	3	FALSE	KEGG	hsa04020_Calcium_signaling_pathway	7	0	5	0	0	0	1018.5
HSP90AB1	ENSG00000096384	heat shock protein 90 alpha family class B member 1	990	6	FALSE	TRUE	FALSE	FALSE	FALSE	FALSE	FALSE	FALSE	FALSE	FALSE	TRUE	FALSE	Cytoplasm	1	10	CHEMBL4297717	CD24FC	FALSE	3	FALSE	KEGG	hsa04612_Antigen_processing_and_presentation	7	0	5	0	0	0	1018.5
HSP90AB1	ENSG00000096384	heat shock protein 90 alpha family class B member 1	990	6	FALSE	TRUE	FALSE	FALSE	FALSE	FALSE	FALSE	FALSE	FALSE	FALSE	TRUE	FALSE	Cytoplasm	1	10	CHEMBL377559	RETASPIMYCIN HYDROCHLORIDE	FALSE	3	FALSE	KEGG	hsa04064_NF-kappa_B_signaling_pathway	7	0	5	0	0	0	1018.5
HSP90AB1	ENSG00000096384	heat shock protein 90 alpha family class B member 1	990	6	FALSE	TRUE	FALSE	FALSE	FALSE	FALSE	FALSE	FALSE	FALSE	FALSE	TRUE	FALSE	Cytoplasm	1	10	CHEMBL4297717	CD24FC	FALSE	3	FALSE	KEGG	hsa04620_Toll-like_receptor_signaling_pathway	7	0	5	0	0	0	1018.5
HSP90AB1	ENSG00000096384	heat shock protein 90 alpha family class B member 1	990	6	FALSE	TRUE	FALSE	FALSE	FALSE	FALSE	FALSE	FALSE	FALSE	FALSE	TRUE	FALSE	Cytoplasm	1	10	CHEMBL2103879	GANETESPIB	FALSE	3	FALSE	KEGG	hsa05169_Epstein-Barr_virus_infection	7	0	5	0	0	0	1018.5
HSP90AB1	ENSG00000096384	heat shock protein 90 alpha family class B member 1	990	6	FALSE	TRUE	FALSE	FALSE	FALSE	FALSE	FALSE	FALSE	FALSE	FALSE	TRUE	FALSE	Cytoplasm	1	10	CHEMBL109480	TANESPIMYCIN	FALSE	3	FALSE	KEGG	hsa05169_Epstein-Barr_virus_infection	7	0	5	0	0	0	1018.5
HSP90AB1	ENSG00000096384	heat shock protein 90 alpha family class B member 1	990	6	FALSE	TRUE	FALSE	FALSE	FALSE	FALSE	FALSE	FALSE	FALSE	FALSE	TRUE	FALSE	Cytoplasm	1	10	CHEMBL1184904	RETASPIMYCIN	FALSE	3	FALSE	KEGG	hsa05322_Systemic_lupus_erythematosus	7	0	5	0	0	0	1018.5
HSP90AB1	ENSG00000096384	heat shock protein 90 alpha family class B member 1	990	6	FALSE	TRUE	FALSE	FALSE	FALSE	FALSE	FALSE	FALSE	FALSE	FALSE	TRUE	FALSE	Cytoplasm	1	10	CHEMBL1184904	RETASPIMYCIN	FALSE	3	FALSE	KEGG	hsa04530_Tight_junction	7	0	5	0	0	0	1018.5
HSP90AB1	ENSG00000096384	heat shock protein 90 alpha family class B member 1	990	6	FALSE	TRUE	FALSE	FALSE	FALSE	FALSE	FALSE	FALSE	FALSE	FALSE	TRUE	FALSE	Cytoplasm	1	10	CHEMBL2103879	GANETESPIB	FALSE	3	FALSE	KEGG	hsa04064_NF-kappa_B_signaling_pathway	7	0	5	0	0	0	1018.5
HSP90AB1	ENSG00000096384	heat shock protein 90 alpha family class B member 1	990	6	FALSE	TRUE	FALSE	FALSE	FALSE	FALSE	FALSE	FALSE	FALSE	FALSE	TRUE	FALSE	Cytoplasm	1	10	CHEMBL109480	TANESPIMYCIN	FALSE	3	FALSE	KEGG	hsa04064_NF-kappa_B_signaling_pathway	7	0	5	0	0	0	1018.5
HSP90AB1	ENSG00000096384	heat shock protein 90 alpha family class B member 1	990	6	FALSE	TRUE	FALSE	FALSE	FALSE	FALSE	FALSE	FALSE	FALSE	FALSE	TRUE	FALSE	Cytoplasm	1	10	CHEMBL377559	RETASPIMYCIN HYDROCHLORIDE	FALSE	3	FALSE	KEGG	hsa05169_Epstein-Barr_virus_infection	7	0	5	0	0	0	1018.5
HSP90AB1	ENSG00000096384	heat shock protein 90 alpha family class B member 1	990	6	FALSE	TRUE	FALSE	FALSE	FALSE	FALSE	FALSE	FALSE	FALSE	FALSE	TRUE	FALSE	Cytoplasm	1	10	CHEMBL1184904	RETASPIMYCIN	FALSE	3	FALSE	KEGG	hsa05169_Epstein-Barr_virus_infection	7	0	5	0	0	0	1018.5
HSP90AB1	ENSG00000096384	heat shock protein 90 alpha family class B member 1	990	6	FALSE	TRUE	FALSE	FALSE	FALSE	FALSE	FALSE	FALSE	FALSE	FALSE	TRUE	FALSE	Cytoplasm	1	10	CHEMBL4297717	CD24FC	FALSE	3	FALSE	KEGG	hsa05322_Systemic_lupus_erythematosus	7	0	5	0	0	0	1018.5
HSP90AB1	ENSG00000096384	heat shock protein 90 alpha family class B member 1	990	6	FALSE	TRUE	FALSE	FALSE	FALSE	FALSE	FALSE	FALSE	FALSE	FALSE	TRUE	FALSE	Cytoplasm	1	10	CHEMBL2103879	GANETESPIB	FALSE	3	FALSE	KEGG	hsa04620_Toll-like_receptor_signaling_pathway	7	0	5	0	0	0	1018.5
HSP90AB1	ENSG00000096384	heat shock protein 90 alpha family class B member 1	990	6	FALSE	TRUE	FALSE	FALSE	FALSE	FALSE	FALSE	FALSE	FALSE	FALSE	TRUE	FALSE	Cytoplasm	1	10	CHEMBL377559	RETASPIMYCIN HYDROCHLORIDE	FALSE	3	FALSE	KEGG	hsa04612_Antigen_processing_and_presentation	7	0	5	0	0	0	1018.5
HSP90AB1	ENSG00000096384	heat shock protein 90 alpha family class B member 1	990	6	FALSE	TRUE	FALSE	FALSE	FALSE	FALSE	FALSE	FALSE	FALSE	FALSE	TRUE	FALSE	Cytoplasm	1	10	CHEMBL1184904	RETASPIMYCIN	FALSE	3	FALSE	KEGG	hsa04620_Toll-like_receptor_signaling_pathway	7	0	5	0	0	0	1018.5
HSP90AB1	ENSG00000096384	heat shock protein 90 alpha family class B member 1	990	6	FALSE	TRUE	FALSE	FALSE	FALSE	FALSE	FALSE	FALSE	FALSE	FALSE	TRUE	FALSE	Cytoplasm	1	10	CHEMBL4297717	CD24FC	FALSE	3	FALSE	KEGG	hsa05169_Epstein-Barr_virus_infection	7	0	5	0	0	0	1018.5
HSP90AB1	ENSG00000096384	heat shock protein 90 alpha family class B member 1	990	6	FALSE	TRUE	FALSE	FALSE	FALSE	FALSE	FALSE	FALSE	FALSE	FALSE	TRUE	FALSE	Cytoplasm	1	10	CHEMBL377559	RETASPIMYCIN HYDROCHLORIDE	FALSE	3	FALSE	KEGG	hsa04620_Toll-like_receptor_signaling_pathway	7	0	5	0	0	0	1018.5
HSP90AB1	ENSG00000096384	heat shock protein 90 alpha family class B member 1	990	6	FALSE	TRUE	FALSE	FALSE	FALSE	FALSE	FALSE	FALSE	FALSE	FALSE	TRUE	FALSE	Cytoplasm	1	10	CHEMBL109480	TANESPIMYCIN	FALSE	3	FALSE	KEGG	hsa04620_Toll-like_receptor_signaling_pathway	7	0	5	0	0	0	1018.5
HSP90AB1	ENSG00000096384	heat shock protein 90 alpha family class B member 1	990	6	FALSE	TRUE	FALSE	FALSE	FALSE	FALSE	FALSE	FALSE	FALSE	FALSE	TRUE	FALSE	Cytoplasm	1	10	CHEMBL4297717	CD24FC	FALSE	3	FALSE	KEGG	hsa04020_Calcium_signaling_pathway	7	0	5	0	0	0	1018.5
FLT1	ENSG00000102755	fms related receptor tyrosine kinase 1	915	6	TRUE	FALSE	FALSE	FALSE	TRUE	FALSE	FALSE	FALSE	FALSE	FALSE	TRUE	FALSE	[Isoform 1]: Cell membrane	1	46	CHEMBL24828	VANDETANIB	TRUE	4	FALSE	KEGG	hsa05322_Systemic_lupus_erythematosus	6	5	0	0	0	5	986
FLT1	ENSG00000102755	fms related receptor tyrosine kinase 1	915	6	TRUE	FALSE	FALSE	FALSE	TRUE	FALSE	FALSE	FALSE	FALSE	FALSE	TRUE	FALSE	[Isoform 1]: Cell membrane	1	46	CHEMBL1289926	AXITINIB	TRUE	4	FALSE	KEGG	hsa04020_Calcium_signaling_pathway	6	5	0	0	0	5	986
FLT1	ENSG00000102755	fms related receptor tyrosine kinase 1	915	6	TRUE	FALSE	FALSE	FALSE	TRUE	FALSE	FALSE	FALSE	FALSE	FALSE	TRUE	FALSE	[Isoform 1]: Cell membrane	1	46	CHEMBL1289601	LENVATINIB	TRUE	4	FALSE	KEGG	hsa04064_NF-kappa_B_signaling_pathway	6	5	0	0	0	5	986
FLT1	ENSG00000102755	fms related receptor tyrosine kinase 1	915	6	TRUE	FALSE	FALSE	FALSE	TRUE	FALSE	FALSE	FALSE	FALSE	FALSE	TRUE	FALSE	[Isoform 1]: Cell membrane	1	46	CHEMBL24828	VANDETANIB	TRUE	4	FALSE	KEGG	hsa05169_Epstein-Barr_virus_infection	6	5	0	0	0	5	986
FLT1	ENSG00000102755	fms related receptor tyrosine kinase 1	915	6	TRUE	FALSE	FALSE	FALSE	TRUE	FALSE	FALSE	FALSE	FALSE	FALSE	TRUE	FALSE	[Isoform 1]: Cell membrane	1	46	CHEMBL535	SUNITINIB	TRUE	4	FALSE	KEGG	hsa04020_Calcium_signaling_pathway	6	5	0	0	0	5	986
FLT1	ENSG00000102755	fms related receptor tyrosine kinase 1	915	6	TRUE	FALSE	FALSE	FALSE	TRUE	FALSE	FALSE	FALSE	FALSE	FALSE	TRUE	FALSE	[Isoform 1]: Cell membrane	1	46	CHEMBL1946170	REGORAFENIB	TRUE	4	FALSE	KEGG	hsa04020_Calcium_signaling_pathway	6	5	0	0	0	5	986
FLT1	ENSG00000102755	fms related receptor tyrosine kinase 1	915	6	TRUE	FALSE	FALSE	FALSE	TRUE	FALSE	FALSE	FALSE	FALSE	FALSE	TRUE	FALSE	[Isoform 1]: Cell membrane	1	46	CHEMBL535	SUNITINIB	TRUE	4	FALSE	KEGG	hsa05322_Systemic_lupus_erythematosus	6	5	0	0	0	5	986
FLT1	ENSG00000102755	fms related receptor tyrosine kinase 1	915	6	TRUE	FALSE	FALSE	FALSE	TRUE	FALSE	FALSE	FALSE	FALSE	FALSE	TRUE	FALSE	[Isoform 1]: Cell membrane	1	46	CHEMBL535	SUNITINIB	TRUE	4	FALSE	KEGG	hsa04064_NF-kappa_B_signaling_pathway	6	5	0	0	0	5	986
FLT1	ENSG00000102755	fms related receptor tyrosine kinase 1	915	6	TRUE	FALSE	FALSE	FALSE	TRUE	FALSE	FALSE	FALSE	FALSE	FALSE	TRUE	FALSE	[Isoform 1]: Cell membrane	1	46	CHEMBL24828	VANDETANIB	TRUE	4	FALSE	KEGG	hsa04020_Calcium_signaling_pathway	6	5	0	0	0	5	986
FLT1	ENSG00000102755	fms related receptor tyrosine kinase 1	915	6	TRUE	FALSE	FALSE	FALSE	TRUE	FALSE	FALSE	FALSE	FALSE	FALSE	TRUE	FALSE	[Isoform 1]: Cell membrane	1	46	CHEMBL1289926	AXITINIB	TRUE	4	FALSE	KEGG	hsa05322_Systemic_lupus_erythematosus	6	5	0	0	0	5	986
FLT1	ENSG00000102755	fms related receptor tyrosine kinase 1	915	6	TRUE	FALSE	FALSE	FALSE	TRUE	FALSE	FALSE	FALSE	FALSE	FALSE	TRUE	FALSE	[Isoform 1]: Cell membrane	1	46	CHEMBL1289601	LENVATINIB	TRUE	4	FALSE	KEGG	hsa05322_Systemic_lupus_erythematosus	6	5	0	0	0	5	986
FLT1	ENSG00000102755	fms related receptor tyrosine kinase 1	915	6	TRUE	FALSE	FALSE	FALSE	TRUE	FALSE	FALSE	FALSE	FALSE	FALSE	TRUE	FALSE	[Isoform 1]: Cell membrane	1	46	CHEMBL1289601	LENVATINIB	TRUE	4	FALSE	KEGG	hsa04530_Tight_junction	6	5	0	0	0	5	986
FLT1	ENSG00000102755	fms related receptor tyrosine kinase 1	915	6	TRUE	FALSE	FALSE	FALSE	TRUE	FALSE	FALSE	FALSE	FALSE	FALSE	TRUE	FALSE	[Isoform 1]: Cell membrane	1	46	CHEMBL1946170	REGORAFENIB	TRUE	4	FALSE	KEGG	hsa04064_NF-kappa_B_signaling_pathway	6	5	0	0	0	5	986
FLT1	ENSG00000102755	fms related receptor tyrosine kinase 1	915	6	TRUE	FALSE	FALSE	FALSE	TRUE	FALSE	FALSE	FALSE	FALSE	FALSE	TRUE	FALSE	[Isoform 1]: Cell membrane	1	46	CHEMBL535	SUNITINIB	TRUE	4	FALSE	KEGG	hsa05169_Epstein-Barr_virus_infection	6	5	0	0	0	5	986
FLT1	ENSG00000102755	fms related receptor tyrosine kinase 1	915	6	TRUE	FALSE	FALSE	FALSE	TRUE	FALSE	FALSE	FALSE	FALSE	FALSE	TRUE	FALSE	[Isoform 1]: Cell membrane	1	46	CHEMBL1946170	REGORAFENIB	TRUE	4	FALSE	KEGG	hsa05169_Epstein-Barr_virus_infection	6	5	0	0	0	5	986
FLT1	ENSG00000102755	fms related receptor tyrosine kinase 1	915	6	TRUE	FALSE	FALSE	FALSE	TRUE	FALSE	FALSE	FALSE	FALSE	FALSE	TRUE	FALSE	[Isoform 1]: Cell membrane	1	46	CHEMBL1289601	LENVATINIB	TRUE	4	FALSE	KEGG	hsa04020_Calcium_signaling_pathway	6	5	0	0	0	5	986
FLT1	ENSG00000102755	fms related receptor tyrosine kinase 1	915	6	TRUE	FALSE	FALSE	FALSE	TRUE	FALSE	FALSE	FALSE	FALSE	FALSE	TRUE	FALSE	[Isoform 1]: Cell membrane	1	46	CHEMBL1946170	REGORAFENIB	TRUE	4	FALSE	KEGG	hsa05322_Systemic_lupus_erythematosus	6	5	0	0	0	5	986
FLT1	ENSG00000102755	fms related receptor tyrosine kinase 1	915	6	TRUE	FALSE	FALSE	FALSE	TRUE	FALSE	FALSE	FALSE	FALSE	FALSE	TRUE	FALSE	[Isoform 1]: Cell membrane	1	46	CHEMBL1946170	REGORAFENIB	TRUE	4	FALSE	KEGG	hsa04530_Tight_junction	6	5	0	0	0	5	986
FLT1	ENSG00000102755	fms related receptor tyrosine kinase 1	915	6	TRUE	FALSE	FALSE	FALSE	TRUE	FALSE	FALSE	FALSE	FALSE	FALSE	TRUE	FALSE	[Isoform 1]: Cell membrane	1	46	CHEMBL535	SUNITINIB	TRUE	4	FALSE	KEGG	hsa04530_Tight_junction	6	5	0	0	0	5	986
FLT1	ENSG00000102755	fms related receptor tyrosine kinase 1	915	6	TRUE	FALSE	FALSE	FALSE	TRUE	FALSE	FALSE	FALSE	FALSE	FALSE	TRUE	FALSE	[Isoform 1]: Cell membrane	1	46	CHEMBL1289926	AXITINIB	TRUE	4	FALSE	KEGG	hsa04064_NF-kappa_B_signaling_pathway	6	5	0	0	0	5	986
FLT1	ENSG00000102755	fms related receptor tyrosine kinase 1	915	6	TRUE	FALSE	FALSE	FALSE	TRUE	FALSE	FALSE	FALSE	FALSE	FALSE	TRUE	FALSE	[Isoform 1]: Cell membrane	1	46	CHEMBL535	SUNITINIB	TRUE	4	FALSE	KEGG	hsa04620_Toll-like_receptor_signaling_pathway	6	5	0	0	0	5	986
FLT1	ENSG00000102755	fms related receptor tyrosine kinase 1	915	6	TRUE	FALSE	FALSE	FALSE	TRUE	FALSE	FALSE	FALSE	FALSE	FALSE	TRUE	FALSE	[Isoform 1]: Cell membrane	1	46	CHEMBL1289926	AXITINIB	TRUE	4	FALSE	KEGG	hsa05169_Epstein-Barr_virus_infection	6	5	0	0	0	5	986
FLT1	ENSG00000102755	fms related receptor tyrosine kinase 1	915	6	TRUE	FALSE	FALSE	FALSE	TRUE	FALSE	FALSE	FALSE	FALSE	FALSE	TRUE	FALSE	[Isoform 1]: Cell membrane	1	46	CHEMBL1289926	AXITINIB	TRUE	4	FALSE	KEGG	hsa04620_Toll-like_receptor_signaling_pathway	6	5	0	0	0	5	986
FLT1	ENSG00000102755	fms related receptor tyrosine kinase 1	915	6	TRUE	FALSE	FALSE	FALSE	TRUE	FALSE	FALSE	FALSE	FALSE	FALSE	TRUE	FALSE	[Isoform 1]: Cell membrane	1	46	CHEMBL1289601	LENVATINIB	TRUE	4	FALSE	KEGG	hsa04620_Toll-like_receptor_signaling_pathway	6	5	0	0	0	5	986
FLT1	ENSG00000102755	fms related receptor tyrosine kinase 1	915	6	TRUE	FALSE	FALSE	FALSE	TRUE	FALSE	FALSE	FALSE	FALSE	FALSE	TRUE	FALSE	[Isoform 1]: Cell membrane	1	46	CHEMBL1289601	LENVATINIB	TRUE	4	FALSE	KEGG	hsa05169_Epstein-Barr_virus_infection	6	5	0	0	0	5	986
FLT1	ENSG00000102755	fms related receptor tyrosine kinase 1	915	6	TRUE	FALSE	FALSE	FALSE	TRUE	FALSE	FALSE	FALSE	FALSE	FALSE	TRUE	FALSE	[Isoform 1]: Cell membrane	1	46	CHEMBL24828	VANDETANIB	TRUE	4	FALSE	KEGG	hsa04064_NF-kappa_B_signaling_pathway	6	5	0	0	0	5	986
FLT1	ENSG00000102755	fms related receptor tyrosine kinase 1	915	6	TRUE	FALSE	FALSE	FALSE	TRUE	FALSE	FALSE	FALSE	FALSE	FALSE	TRUE	FALSE	[Isoform 1]: Cell membrane	1	46	CHEMBL24828	VANDETANIB	TRUE	4	FALSE	KEGG	hsa04620_Toll-like_receptor_signaling_pathway	6	5	0	0	0	5	986
FLT1	ENSG00000102755	fms related receptor tyrosine kinase 1	915	6	TRUE	FALSE	FALSE	FALSE	TRUE	FALSE	FALSE	FALSE	FALSE	FALSE	TRUE	FALSE	[Isoform 1]: Cell membrane	1	46	CHEMBL1289926	AXITINIB	TRUE	4	FALSE	KEGG	hsa04530_Tight_junction	6	5	0	0	0	5	986
FLT1	ENSG00000102755	fms related receptor tyrosine kinase 1	915	6	TRUE	FALSE	FALSE	FALSE	TRUE	FALSE	FALSE	FALSE	FALSE	FALSE	TRUE	FALSE	[Isoform 1]: Cell membrane	1	46	CHEMBL1946170	REGORAFENIB	TRUE	4	FALSE	KEGG	hsa04620_Toll-like_receptor_signaling_pathway	6	5	0	0	0	5	986
FLT1	ENSG00000102755	fms related receptor tyrosine kinase 1	915	6	TRUE	FALSE	FALSE	FALSE	TRUE	FALSE	FALSE	FALSE	FALSE	FALSE	TRUE	FALSE	[Isoform 1]: Cell membrane	1	46	CHEMBL24828	VANDETANIB	TRUE	4	FALSE	KEGG	hsa04530_Tight_junction	6	5	0	0	0	5	986
ADRB2	ENSG00000169252	adrenoceptor beta 2	853	6	TRUE	FALSE	FALSE	FALSE	FALSE	FALSE	FALSE	FALSE	FALSE	FALSE	FALSE	FALSE	Cell membrane	1	89	CHEMBL27	PROPRANOLOL	TRUE	4	FALSE	KEGG	hsa04020_Calcium_signaling_pathway	6	5	0	0	0	5	967
ADRB2	ENSG00000169252	adrenoceptor beta 2	853	6	TRUE	FALSE	FALSE	FALSE	FALSE	FALSE	FALSE	FALSE	FALSE	FALSE	FALSE	FALSE	Cell membrane	1	89	CHEMBL211456	EPHEDRINE	TRUE	4	TRUE	KEGG	hsa04530_Tight_junction	6	5	0	0	0	5	967
ADRB2	ENSG00000169252	adrenoceptor beta 2	853	6	TRUE	FALSE	FALSE	FALSE	FALSE	FALSE	FALSE	FALSE	FALSE	FALSE	FALSE	FALSE	Cell membrane	1	89	CHEMBL1437	NOREPINEPHRINE	TRUE	4	FALSE	KEGG	hsa04620_Toll-like_receptor_signaling_pathway	6	5	0	0	0	5	967
ADRB2	ENSG00000169252	adrenoceptor beta 2	853	6	TRUE	FALSE	FALSE	FALSE	FALSE	FALSE	FALSE	FALSE	FALSE	FALSE	FALSE	FALSE	Cell membrane	1	89	CHEMBL211456	EPHEDRINE	TRUE	4	TRUE	KEGG	hsa04020_Calcium_signaling_pathway	6	5	0	0	0	5	967
ADRB2	ENSG00000169252	adrenoceptor beta 2	853	6	TRUE	FALSE	FALSE	FALSE	FALSE	FALSE	FALSE	FALSE	FALSE	FALSE	FALSE	FALSE	Cell membrane	1	89	CHEMBL1437	NOREPINEPHRINE	TRUE	4	FALSE	KEGG	hsa05169_Epstein-Barr_virus_infection	6	5	0	0	0	5	967
ADRB2	ENSG00000169252	adrenoceptor beta 2	853	6	TRUE	FALSE	FALSE	FALSE	FALSE	FALSE	FALSE	FALSE	FALSE	FALSE	FALSE	FALSE	Cell membrane	1	89	CHEMBL1201063	PROPAFENONE HYDROCHLORIDE	TRUE	4	FALSE	KEGG	hsa05169_Epstein-Barr_virus_infection	6	5	0	0	0	5	967
ADRB2	ENSG00000169252	adrenoceptor beta 2	853	6	TRUE	FALSE	FALSE	FALSE	FALSE	FALSE	FALSE	FALSE	FALSE	FALSE	FALSE	FALSE	Cell membrane	1	89	CHEMBL211456	EPHEDRINE	TRUE	4	TRUE	KEGG	hsa05169_Epstein-Barr_virus_infection	6	5	0	0	0	5	967
ADRB2	ENSG00000169252	adrenoceptor beta 2	853	6	TRUE	FALSE	FALSE	FALSE	FALSE	FALSE	FALSE	FALSE	FALSE	FALSE	FALSE	FALSE	Cell membrane	1	89	CHEMBL27	PROPRANOLOL	TRUE	4	FALSE	KEGG	hsa05322_Systemic_lupus_erythematosus	6	5	0	0	0	5	967
ADRB2	ENSG00000169252	adrenoceptor beta 2	853	6	TRUE	FALSE	FALSE	FALSE	FALSE	FALSE	FALSE	FALSE	FALSE	FALSE	FALSE	FALSE	Cell membrane	1	89	CHEMBL1437	NOREPINEPHRINE	TRUE	4	FALSE	KEGG	hsa04020_Calcium_signaling_pathway	6	5	0	0	0	5	967
ADRB2	ENSG00000169252	adrenoceptor beta 2	853	6	TRUE	FALSE	FALSE	FALSE	FALSE	FALSE	FALSE	FALSE	FALSE	FALSE	FALSE	FALSE	Cell membrane	1	89	CHEMBL1201063	PROPAFENONE HYDROCHLORIDE	TRUE	4	FALSE	KEGG	hsa04020_Calcium_signaling_pathway	6	5	0	0	0	5	967
ADRB2	ENSG00000169252	adrenoceptor beta 2	853	6	TRUE	FALSE	FALSE	FALSE	FALSE	FALSE	FALSE	FALSE	FALSE	FALSE	FALSE	FALSE	Cell membrane	1	89	CHEMBL1201063	PROPAFENONE HYDROCHLORIDE	TRUE	4	FALSE	KEGG	hsa04530_Tight_junction	6	5	0	0	0	5	967
ADRB2	ENSG00000169252	adrenoceptor beta 2	853	6	TRUE	FALSE	FALSE	FALSE	FALSE	FALSE	FALSE	FALSE	FALSE	FALSE	FALSE	FALSE	Cell membrane	1	89	CHEMBL1437	NOREPINEPHRINE	TRUE	4	FALSE	KEGG	hsa04530_Tight_junction	6	5	0	0	0	5	967
ADRB2	ENSG00000169252	adrenoceptor beta 2	853	6	TRUE	FALSE	FALSE	FALSE	FALSE	FALSE	FALSE	FALSE	FALSE	FALSE	FALSE	FALSE	Cell membrane	1	89	CHEMBL27	PROPRANOLOL	TRUE	4	FALSE	KEGG	hsa05169_Epstein-Barr_virus_infection	6	5	0	0	0	5	967
ADRB2	ENSG00000169252	adrenoceptor beta 2	853	6	TRUE	FALSE	FALSE	FALSE	FALSE	FALSE	FALSE	FALSE	FALSE	FALSE	FALSE	FALSE	Cell membrane	1	89	CHEMBL429	LABETALOL	TRUE	4	FALSE	KEGG	hsa04530_Tight_junction	6	5	0	0	0	5	967
ADRB2	ENSG00000169252	adrenoceptor beta 2	853	6	TRUE	FALSE	FALSE	FALSE	FALSE	FALSE	FALSE	FALSE	FALSE	FALSE	FALSE	FALSE	Cell membrane	1	89	CHEMBL1437	NOREPINEPHRINE	TRUE	4	FALSE	KEGG	hsa05322_Systemic_lupus_erythematosus	6	5	0	0	0	5	967
ADRB2	ENSG00000169252	adrenoceptor beta 2	853	6	TRUE	FALSE	FALSE	FALSE	FALSE	FALSE	FALSE	FALSE	FALSE	FALSE	FALSE	FALSE	Cell membrane	1	89	CHEMBL1201063	PROPAFENONE HYDROCHLORIDE	TRUE	4	FALSE	KEGG	hsa04620_Toll-like_receptor_signaling_pathway	6	5	0	0	0	5	967
ADRB2	ENSG00000169252	adrenoceptor beta 2	853	6	TRUE	FALSE	FALSE	FALSE	FALSE	FALSE	FALSE	FALSE	FALSE	FALSE	FALSE	FALSE	Cell membrane	1	89	CHEMBL1201063	PROPAFENONE HYDROCHLORIDE	TRUE	4	FALSE	KEGG	hsa04064_NF-kappa_B_signaling_pathway	6	5	0	0	0	5	967
ADRB2	ENSG00000169252	adrenoceptor beta 2	853	6	TRUE	FALSE	FALSE	FALSE	FALSE	FALSE	FALSE	FALSE	FALSE	FALSE	FALSE	FALSE	Cell membrane	1	89	CHEMBL429	LABETALOL	TRUE	4	FALSE	KEGG	hsa04020_Calcium_signaling_pathway	6	5	0	0	0	5	967
ADRB2	ENSG00000169252	adrenoceptor beta 2	853	6	TRUE	FALSE	FALSE	FALSE	FALSE	FALSE	FALSE	FALSE	FALSE	FALSE	FALSE	FALSE	Cell membrane	1	89	CHEMBL429	LABETALOL	TRUE	4	FALSE	KEGG	hsa04064_NF-kappa_B_signaling_pathway	6	5	0	0	0	5	967
ADRB2	ENSG00000169252	adrenoceptor beta 2	853	6	TRUE	FALSE	FALSE	FALSE	FALSE	FALSE	FALSE	FALSE	FALSE	FALSE	FALSE	FALSE	Cell membrane	1	89	CHEMBL429	LABETALOL	TRUE	4	FALSE	KEGG	hsa05169_Epstein-Barr_virus_infection	6	5	0	0	0	5	967
ADRB2	ENSG00000169252	adrenoceptor beta 2	853	6	TRUE	FALSE	FALSE	FALSE	FALSE	FALSE	FALSE	FALSE	FALSE	FALSE	FALSE	FALSE	Cell membrane	1	89	CHEMBL1201063	PROPAFENONE HYDROCHLORIDE	TRUE	4	FALSE	KEGG	hsa05322_Systemic_lupus_erythematosus	6	5	0	0	0	5	967
ADRB2	ENSG00000169252	adrenoceptor beta 2	853	6	TRUE	FALSE	FALSE	FALSE	FALSE	FALSE	FALSE	FALSE	FALSE	FALSE	FALSE	FALSE	Cell membrane	1	89	CHEMBL429	LABETALOL	TRUE	4	FALSE	KEGG	hsa05322_Systemic_lupus_erythematosus	6	5	0	0	0	5	967
ADRB2	ENSG00000169252	adrenoceptor beta 2	853	6	TRUE	FALSE	FALSE	FALSE	FALSE	FALSE	FALSE	FALSE	FALSE	FALSE	FALSE	FALSE	Cell membrane	1	89	CHEMBL211456	EPHEDRINE	TRUE	4	TRUE	KEGG	hsa04064_NF-kappa_B_signaling_pathway	6	5	0	0	0	5	967
ADRB2	ENSG00000169252	adrenoceptor beta 2	853	6	TRUE	FALSE	FALSE	FALSE	FALSE	FALSE	FALSE	FALSE	FALSE	FALSE	FALSE	FALSE	Cell membrane	1	89	CHEMBL27	PROPRANOLOL	TRUE	4	FALSE	KEGG	hsa04530_Tight_junction	6	5	0	0	0	5	967
ADRB2	ENSG00000169252	adrenoceptor beta 2	853	6	TRUE	FALSE	FALSE	FALSE	FALSE	FALSE	FALSE	FALSE	FALSE	FALSE	FALSE	FALSE	Cell membrane	1	89	CHEMBL429	LABETALOL	TRUE	4	FALSE	KEGG	hsa04620_Toll-like_receptor_signaling_pathway	6	5	0	0	0	5	967
ADRB2	ENSG00000169252	adrenoceptor beta 2	853	6	TRUE	FALSE	FALSE	FALSE	FALSE	FALSE	FALSE	FALSE	FALSE	FALSE	FALSE	FALSE	Cell membrane	1	89	CHEMBL211456	EPHEDRINE	TRUE	4	TRUE	KEGG	hsa04620_Toll-like_receptor_signaling_pathway	6	5	0	0	0	5	967
ADRB2	ENSG00000169252	adrenoceptor beta 2	853	6	TRUE	FALSE	FALSE	FALSE	FALSE	FALSE	FALSE	FALSE	FALSE	FALSE	FALSE	FALSE	Cell membrane	1	89	CHEMBL1437	NOREPINEPHRINE	TRUE	4	FALSE	KEGG	hsa04064_NF-kappa_B_signaling_pathway	6	5	0	0	0	5	967
ADRB2	ENSG00000169252	adrenoceptor beta 2	853	6	TRUE	FALSE	FALSE	FALSE	FALSE	FALSE	FALSE	FALSE	FALSE	FALSE	FALSE	FALSE	Cell membrane	1	89	CHEMBL27	PROPRANOLOL	TRUE	4	FALSE	KEGG	hsa04064_NF-kappa_B_signaling_pathway	6	5	0	0	0	5	967
ADRB2	ENSG00000169252	adrenoceptor beta 2	853	6	TRUE	FALSE	FALSE	FALSE	FALSE	FALSE	FALSE	FALSE	FALSE	FALSE	FALSE	FALSE	Cell membrane	1	89	CHEMBL211456	EPHEDRINE	TRUE	4	TRUE	KEGG	hsa05322_Systemic_lupus_erythematosus	6	5	0	0	0	5	967
ADRB2	ENSG00000169252	adrenoceptor beta 2	853	6	TRUE	FALSE	FALSE	FALSE	FALSE	FALSE	FALSE	FALSE	FALSE	FALSE	FALSE	FALSE	Cell membrane	1	89	CHEMBL27	PROPRANOLOL	TRUE	4	FALSE	KEGG	hsa04620_Toll-like_receptor_signaling_pathway	6	5	0	0	0	5	967
NTRK2	ENSG00000148053	neurotrophic receptor tyrosine kinase 2	908	5	TRUE	FALSE	FALSE	FALSE	FALSE	FALSE	FALSE	FALSE	FALSE	TRUE	FALSE	FALSE	Cell membrane	1	12	CHEMBL3989939	LAROTRECTINIB SULFATE	TRUE	4	FALSE	KEGG	hsa04530_Tight_junction	6	4	1	0	0	4	942.5
NTRK2	ENSG00000148053	neurotrophic receptor tyrosine kinase 2	908	5	TRUE	FALSE	FALSE	FALSE	FALSE	FALSE	FALSE	FALSE	FALSE	TRUE	FALSE	FALSE	Cell membrane	1	12	CHEMBL3889654	LAROTRECTINIB	TRUE	4	FALSE	KEGG	hsa05169_Epstein-Barr_virus_infection	6	4	1	0	0	4	942.5
NTRK2	ENSG00000148053	neurotrophic receptor tyrosine kinase 2	908	5	TRUE	FALSE	FALSE	FALSE	FALSE	FALSE	FALSE	FALSE	FALSE	TRUE	FALSE	FALSE	Cell membrane	1	12	CHEMBL1983268	ENTRECTINIB	TRUE	4	FALSE	KEGG	hsa05169_Epstein-Barr_virus_infection	6	4	1	0	0	4	942.5
NTRK2	ENSG00000148053	neurotrophic receptor tyrosine kinase 2	908	5	TRUE	FALSE	FALSE	FALSE	FALSE	FALSE	FALSE	FALSE	FALSE	TRUE	FALSE	FALSE	Cell membrane	1	12	CHEMBL1983268	ENTRECTINIB	TRUE	4	FALSE	KEGG	hsa05322_Systemic_lupus_erythematosus	6	4	1	0	0	4	942.5
NTRK2	ENSG00000148053	neurotrophic receptor tyrosine kinase 2	908	5	TRUE	FALSE	FALSE	FALSE	FALSE	FALSE	FALSE	FALSE	FALSE	TRUE	FALSE	FALSE	Cell membrane	1	12	CHEMBL3989939	LAROTRECTINIB SULFATE	TRUE	4	FALSE	KEGG	hsa05169_Epstein-Barr_virus_infection	6	4	1	0	0	4	942.5
NTRK2	ENSG00000148053	neurotrophic receptor tyrosine kinase 2	908	5	TRUE	FALSE	FALSE	FALSE	FALSE	FALSE	FALSE	FALSE	FALSE	TRUE	FALSE	FALSE	Cell membrane	1	12	CHEMBL603469	LESTAURTINIB	FALSE	3	FALSE	KEGG	hsa05169_Epstein-Barr_virus_infection	6	4	1	0	0	4	942.5
NTRK2	ENSG00000148053	neurotrophic receptor tyrosine kinase 2	908	5	TRUE	FALSE	FALSE	FALSE	FALSE	FALSE	FALSE	FALSE	FALSE	TRUE	FALSE	FALSE	Cell membrane	1	12	CHEMBL603469	LESTAURTINIB	FALSE	3	FALSE	KEGG	hsa05322_Systemic_lupus_erythematosus	6	4	1	0	0	4	942.5
NTRK2	ENSG00000148053	neurotrophic receptor tyrosine kinase 2	908	5	TRUE	FALSE	FALSE	FALSE	FALSE	FALSE	FALSE	FALSE	FALSE	TRUE	FALSE	FALSE	Cell membrane	1	12	CHEMBL3889654	LAROTRECTINIB	TRUE	4	FALSE	KEGG	hsa04530_Tight_junction	6	4	1	0	0	4	942.5
NTRK2	ENSG00000148053	neurotrophic receptor tyrosine kinase 2	908	5	TRUE	FALSE	FALSE	FALSE	FALSE	FALSE	FALSE	FALSE	FALSE	TRUE	FALSE	FALSE	Cell membrane	1	12	CHEMBL4297852	CENEGERMIN	TRUE	4	FALSE	KEGG	hsa05322_Systemic_lupus_erythematosus	6	4	1	0	0	4	942.5
NTRK2	ENSG00000148053	neurotrophic receptor tyrosine kinase 2	908	5	TRUE	FALSE	FALSE	FALSE	FALSE	FALSE	FALSE	FALSE	FALSE	TRUE	FALSE	FALSE	Cell membrane	1	12	CHEMBL4297852	CENEGERMIN	TRUE	4	FALSE	KEGG	hsa04620_Toll-like_receptor_signaling_pathway	6	4	1	0	0	4	942.5
NTRK2	ENSG00000148053	neurotrophic receptor tyrosine kinase 2	908	5	TRUE	FALSE	FALSE	FALSE	FALSE	FALSE	FALSE	FALSE	FALSE	TRUE	FALSE	FALSE	Cell membrane	1	12	CHEMBL4297852	CENEGERMIN	TRUE	4	FALSE	KEGG	hsa05169_Epstein-Barr_virus_infection	6	4	1	0	0	4	942.5
NTRK2	ENSG00000148053	neurotrophic receptor tyrosine kinase 2	908	5	TRUE	FALSE	FALSE	FALSE	FALSE	FALSE	FALSE	FALSE	FALSE	TRUE	FALSE	FALSE	Cell membrane	1	12	CHEMBL603469	LESTAURTINIB	FALSE	3	FALSE	KEGG	hsa04064_NF-kappa_B_signaling_pathway	6	4	1	0	0	4	942.5
NTRK2	ENSG00000148053	neurotrophic receptor tyrosine kinase 2	908	5	TRUE	FALSE	FALSE	FALSE	FALSE	FALSE	FALSE	FALSE	FALSE	TRUE	FALSE	FALSE	Cell membrane	1	12	CHEMBL603469	LESTAURTINIB	FALSE	3	FALSE	KEGG	hsa04020_Calcium_signaling_pathway	6	4	1	0	0	4	942.5
NTRK2	ENSG00000148053	neurotrophic receptor tyrosine kinase 2	908	5	TRUE	FALSE	FALSE	FALSE	FALSE	FALSE	FALSE	FALSE	FALSE	TRUE	FALSE	FALSE	Cell membrane	1	12	CHEMBL1983268	ENTRECTINIB	TRUE	4	FALSE	KEGG	hsa04530_Tight_junction	6	4	1	0	0	4	942.5
NTRK2	ENSG00000148053	neurotrophic receptor tyrosine kinase 2	908	5	TRUE	FALSE	FALSE	FALSE	FALSE	FALSE	FALSE	FALSE	FALSE	TRUE	FALSE	FALSE	Cell membrane	1	12	CHEMBL3989939	LAROTRECTINIB SULFATE	TRUE	4	FALSE	KEGG	hsa04064_NF-kappa_B_signaling_pathway	6	4	1	0	0	4	942.5
NTRK2	ENSG00000148053	neurotrophic receptor tyrosine kinase 2	908	5	TRUE	FALSE	FALSE	FALSE	FALSE	FALSE	FALSE	FALSE	FALSE	TRUE	FALSE	FALSE	Cell membrane	1	12	CHEMBL4297852	CENEGERMIN	TRUE	4	FALSE	KEGG	hsa04064_NF-kappa_B_signaling_pathway	6	4	1	0	0	4	942.5
NTRK2	ENSG00000148053	neurotrophic receptor tyrosine kinase 2	908	5	TRUE	FALSE	FALSE	FALSE	FALSE	FALSE	FALSE	FALSE	FALSE	TRUE	FALSE	FALSE	Cell membrane	1	12	CHEMBL3989939	LAROTRECTINIB SULFATE	TRUE	4	FALSE	KEGG	hsa05322_Systemic_lupus_erythematosus	6	4	1	0	0	4	942.5
NTRK2	ENSG00000148053	neurotrophic receptor tyrosine kinase 2	908	5	TRUE	FALSE	FALSE	FALSE	FALSE	FALSE	FALSE	FALSE	FALSE	TRUE	FALSE	FALSE	Cell membrane	1	12	CHEMBL1983268	ENTRECTINIB	TRUE	4	FALSE	KEGG	hsa04620_Toll-like_receptor_signaling_pathway	6	4	1	0	0	4	942.5
NTRK2	ENSG00000148053	neurotrophic receptor tyrosine kinase 2	908	5	TRUE	FALSE	FALSE	FALSE	FALSE	FALSE	FALSE	FALSE	FALSE	TRUE	FALSE	FALSE	Cell membrane	1	12	CHEMBL1983268	ENTRECTINIB	TRUE	4	FALSE	KEGG	hsa04020_Calcium_signaling_pathway	6	4	1	0	0	4	942.5
NTRK2	ENSG00000148053	neurotrophic receptor tyrosine kinase 2	908	5	TRUE	FALSE	FALSE	FALSE	FALSE	FALSE	FALSE	FALSE	FALSE	TRUE	FALSE	FALSE	Cell membrane	1	12	CHEMBL3889654	LAROTRECTINIB	TRUE	4	FALSE	KEGG	hsa04064_NF-kappa_B_signaling_pathway	6	4	1	0	0	4	942.5
NTRK2	ENSG00000148053	neurotrophic receptor tyrosine kinase 2	908	5	TRUE	FALSE	FALSE	FALSE	FALSE	FALSE	FALSE	FALSE	FALSE	TRUE	FALSE	FALSE	Cell membrane	1	12	CHEMBL3889654	LAROTRECTINIB	TRUE	4	FALSE	KEGG	hsa05322_Systemic_lupus_erythematosus	6	4	1	0	0	4	942.5
NTRK2	ENSG00000148053	neurotrophic receptor tyrosine kinase 2	908	5	TRUE	FALSE	FALSE	FALSE	FALSE	FALSE	FALSE	FALSE	FALSE	TRUE	FALSE	FALSE	Cell membrane	1	12	CHEMBL603469	LESTAURTINIB	FALSE	3	FALSE	KEGG	hsa04620_Toll-like_receptor_signaling_pathway	6	4	1	0	0	4	942.5
NTRK2	ENSG00000148053	neurotrophic receptor tyrosine kinase 2	908	5	TRUE	FALSE	FALSE	FALSE	FALSE	FALSE	FALSE	FALSE	FALSE	TRUE	FALSE	FALSE	Cell membrane	1	12	CHEMBL4297852	CENEGERMIN	TRUE	4	FALSE	KEGG	hsa04020_Calcium_signaling_pathway	6	4	1	0	0	4	942.5
NTRK2	ENSG00000148053	neurotrophic receptor tyrosine kinase 2	908	5	TRUE	FALSE	FALSE	FALSE	FALSE	FALSE	FALSE	FALSE	FALSE	TRUE	FALSE	FALSE	Cell membrane	1	12	CHEMBL603469	LESTAURTINIB	FALSE	3	FALSE	KEGG	hsa04530_Tight_junction	6	4	1	0	0	4	942.5
NTRK2	ENSG00000148053	neurotrophic receptor tyrosine kinase 2	908	5	TRUE	FALSE	FALSE	FALSE	FALSE	FALSE	FALSE	FALSE	FALSE	TRUE	FALSE	FALSE	Cell membrane	1	12	CHEMBL3989939	LAROTRECTINIB SULFATE	TRUE	4	FALSE	KEGG	hsa04620_Toll-like_receptor_signaling_pathway	6	4	1	0	0	4	942.5
NTRK2	ENSG00000148053	neurotrophic receptor tyrosine kinase 2	908	5	TRUE	FALSE	FALSE	FALSE	FALSE	FALSE	FALSE	FALSE	FALSE	TRUE	FALSE	FALSE	Cell membrane	1	12	CHEMBL3889654	LAROTRECTINIB	TRUE	4	FALSE	KEGG	hsa04020_Calcium_signaling_pathway	6	4	1	0	0	4	942.5
NTRK2	ENSG00000148053	neurotrophic receptor tyrosine kinase 2	908	5	TRUE	FALSE	FALSE	FALSE	FALSE	FALSE	FALSE	FALSE	FALSE	TRUE	FALSE	FALSE	Cell membrane	1	12	CHEMBL3889654	LAROTRECTINIB	TRUE	4	FALSE	KEGG	hsa04620_Toll-like_receptor_signaling_pathway	6	4	1	0	0	4	942.5
NTRK2	ENSG00000148053	neurotrophic receptor tyrosine kinase 2	908	5	TRUE	FALSE	FALSE	FALSE	FALSE	FALSE	FALSE	FALSE	FALSE	TRUE	FALSE	FALSE	Cell membrane	1	12	CHEMBL3989939	LAROTRECTINIB SULFATE	TRUE	4	FALSE	KEGG	hsa04020_Calcium_signaling_pathway	6	4	1	0	0	4	942.5
NTRK2	ENSG00000148053	neurotrophic receptor tyrosine kinase 2	908	5	TRUE	FALSE	FALSE	FALSE	FALSE	FALSE	FALSE	FALSE	FALSE	TRUE	FALSE	FALSE	Cell membrane	1	12	CHEMBL1983268	ENTRECTINIB	TRUE	4	FALSE	KEGG	hsa04064_NF-kappa_B_signaling_pathway	6	4	1	0	0	4	942.5
NTRK2	ENSG00000148053	neurotrophic receptor tyrosine kinase 2	908	5	TRUE	FALSE	FALSE	FALSE	FALSE	FALSE	FALSE	FALSE	FALSE	TRUE	FALSE	FALSE	Cell membrane	1	12	CHEMBL4297852	CENEGERMIN	TRUE	4	FALSE	KEGG	hsa04530_Tight_junction	6	4	1	0	0	4	942.5
JAK3	ENSG00000105639	Janus kinase 3	897	5	TRUE	FALSE	FALSE	FALSE	FALSE	FALSE	FALSE	FALSE	FALSE	FALSE	FALSE	FALSE	Endomembrane system	0	18	CHEMBL3301607	FILGOTINIB	TRUE	4	FALSE	KEGG	hsa05169_Epstein-Barr_virus_infection	1	5	0	0	0	5	936
JAK3	ENSG00000105639	Janus kinase 3	897	5	TRUE	FALSE	FALSE	FALSE	FALSE	FALSE	FALSE	FALSE	FALSE	FALSE	FALSE	FALSE	Endomembrane system	0	18	CHEMBL5314649	RITLECITINIB TOSYLATE	TRUE	4	FALSE	KEGG	hsa05169_Epstein-Barr_virus_infection	1	5	0	0	0	5	936
JAK3	ENSG00000105639	Janus kinase 3	897	5	TRUE	FALSE	FALSE	FALSE	FALSE	FALSE	FALSE	FALSE	FALSE	FALSE	FALSE	FALSE	Endomembrane system	0	18	CHEMBL2103743	TOFACITINIB CITRATE	TRUE	4	FALSE	KEGG	hsa05169_Epstein-Barr_virus_infection	1	5	0	0	0	5	936
JAK3	ENSG00000105639	Janus kinase 3	897	5	TRUE	FALSE	FALSE	FALSE	FALSE	FALSE	FALSE	FALSE	FALSE	FALSE	FALSE	FALSE	Endomembrane system	0	18	CHEMBL4298167	FILGOTINIB MALEATE	TRUE	4	FALSE	KEGG	hsa05169_Epstein-Barr_virus_infection	1	5	0	0	0	5	936
JAK3	ENSG00000105639	Janus kinase 3	897	5	TRUE	FALSE	FALSE	FALSE	FALSE	FALSE	FALSE	FALSE	FALSE	FALSE	FALSE	FALSE	Endomembrane system	0	18	CHEMBL5315119	UPADACITINIB HEMIHYDRATE	TRUE	4	FALSE	KEGG	hsa05169_Epstein-Barr_virus_infection	1	5	0	0	0	5	936
ADRA1A	ENSG00000120907	adrenoceptor alpha 1A	843	5	TRUE	FALSE	FALSE	FALSE	FALSE	FALSE	FALSE	FALSE	FALSE	TRUE	FALSE	FALSE	Nucleus membrane	1	62	CHEMBL1200914	TAMSULOSIN HYDROCHLORIDE	TRUE	4	FALSE	KEGG	hsa05322_Systemic_lupus_erythematosus	6	5	0	0	0	5	929
ADRA1A	ENSG00000120907	adrenoceptor alpha 1A	843	5	TRUE	FALSE	FALSE	FALSE	FALSE	FALSE	FALSE	FALSE	FALSE	TRUE	FALSE	FALSE	Nucleus membrane	1	62	CHEMBL3989562	TERAZOSIN HYDROCHLORIDE	TRUE	4	FALSE	KEGG	hsa04620_Toll-like_receptor_signaling_pathway	6	5	0	0	0	5	929
ADRA1A	ENSG00000120907	adrenoceptor alpha 1A	843	5	TRUE	FALSE	FALSE	FALSE	FALSE	FALSE	FALSE	FALSE	FALSE	TRUE	FALSE	FALSE	Nucleus membrane	1	62	CHEMBL3989562	TERAZOSIN HYDROCHLORIDE	TRUE	4	FALSE	KEGG	hsa04064_NF-kappa_B_signaling_pathway	6	5	0	0	0	5	929
ADRA1A	ENSG00000120907	adrenoceptor alpha 1A	843	5	TRUE	FALSE	FALSE	FALSE	FALSE	FALSE	FALSE	FALSE	FALSE	TRUE	FALSE	FALSE	Nucleus membrane	1	62	CHEMBL1723	ALFUZOSIN HYDROCHLORIDE	TRUE	4	FALSE	KEGG	hsa04064_NF-kappa_B_signaling_pathway	6	5	0	0	0	5	929
ADRA1A	ENSG00000120907	adrenoceptor alpha 1A	843	5	TRUE	FALSE	FALSE	FALSE	FALSE	FALSE	FALSE	FALSE	FALSE	TRUE	FALSE	FALSE	Nucleus membrane	1	62	CHEMBL1200561	DOXAZOSIN MESYLATE	TRUE	4	FALSE	KEGG	hsa05322_Systemic_lupus_erythematosus	6	5	0	0	0	5	929
ADRA1A	ENSG00000120907	adrenoceptor alpha 1A	843	5	TRUE	FALSE	FALSE	FALSE	FALSE	FALSE	FALSE	FALSE	FALSE	TRUE	FALSE	FALSE	Nucleus membrane	1	62	CHEMBL24778	SILODOSIN	TRUE	4	FALSE	KEGG	hsa05322_Systemic_lupus_erythematosus	6	5	0	0	0	5	929
ADRA1A	ENSG00000120907	adrenoceptor alpha 1A	843	5	TRUE	FALSE	FALSE	FALSE	FALSE	FALSE	FALSE	FALSE	FALSE	TRUE	FALSE	FALSE	Nucleus membrane	1	62	CHEMBL24778	SILODOSIN	TRUE	4	FALSE	KEGG	hsa04064_NF-kappa_B_signaling_pathway	6	5	0	0	0	5	929
ADRA1A	ENSG00000120907	adrenoceptor alpha 1A	843	5	TRUE	FALSE	FALSE	FALSE	FALSE	FALSE	FALSE	FALSE	FALSE	TRUE	FALSE	FALSE	Nucleus membrane	1	62	CHEMBL24778	SILODOSIN	TRUE	4	FALSE	KEGG	hsa04620_Toll-like_receptor_signaling_pathway	6	5	0	0	0	5	929
ADRA1A	ENSG00000120907	adrenoceptor alpha 1A	843	5	TRUE	FALSE	FALSE	FALSE	FALSE	FALSE	FALSE	FALSE	FALSE	TRUE	FALSE	FALSE	Nucleus membrane	1	62	CHEMBL24778	SILODOSIN	TRUE	4	FALSE	KEGG	hsa05169_Epstein-Barr_virus_infection	6	5	0	0	0	5	929
ADRA1A	ENSG00000120907	adrenoceptor alpha 1A	843	5	TRUE	FALSE	FALSE	FALSE	FALSE	FALSE	FALSE	FALSE	FALSE	TRUE	FALSE	FALSE	Nucleus membrane	1	62	CHEMBL1200914	TAMSULOSIN HYDROCHLORIDE	TRUE	4	FALSE	KEGG	hsa04020_Calcium_signaling_pathway	6	5	0	0	0	5	929
ADRA1A	ENSG00000120907	adrenoceptor alpha 1A	843	5	TRUE	FALSE	FALSE	FALSE	FALSE	FALSE	FALSE	FALSE	FALSE	TRUE	FALSE	FALSE	Nucleus membrane	1	62	CHEMBL24778	SILODOSIN	TRUE	4	FALSE	KEGG	hsa04020_Calcium_signaling_pathway	6	5	0	0	0	5	929
ADRA1A	ENSG00000120907	adrenoceptor alpha 1A	843	5	TRUE	FALSE	FALSE	FALSE	FALSE	FALSE	FALSE	FALSE	FALSE	TRUE	FALSE	FALSE	Nucleus membrane	1	62	CHEMBL1200914	TAMSULOSIN HYDROCHLORIDE	TRUE	4	FALSE	KEGG	hsa05169_Epstein-Barr_virus_infection	6	5	0	0	0	5	929
ADRA1A	ENSG00000120907	adrenoceptor alpha 1A	843	5	TRUE	FALSE	FALSE	FALSE	FALSE	FALSE	FALSE	FALSE	FALSE	TRUE	FALSE	FALSE	Nucleus membrane	1	62	CHEMBL1723	ALFUZOSIN HYDROCHLORIDE	TRUE	4	FALSE	KEGG	hsa05322_Systemic_lupus_erythematosus	6	5	0	0	0	5	929
ADRA1A	ENSG00000120907	adrenoceptor alpha 1A	843	5	TRUE	FALSE	FALSE	FALSE	FALSE	FALSE	FALSE	FALSE	FALSE	TRUE	FALSE	FALSE	Nucleus membrane	1	62	CHEMBL1200914	TAMSULOSIN HYDROCHLORIDE	TRUE	4	FALSE	KEGG	hsa04064_NF-kappa_B_signaling_pathway	6	5	0	0	0	5	929
ADRA1A	ENSG00000120907	adrenoceptor alpha 1A	843	5	TRUE	FALSE	FALSE	FALSE	FALSE	FALSE	FALSE	FALSE	FALSE	TRUE	FALSE	FALSE	Nucleus membrane	1	62	CHEMBL1200561	DOXAZOSIN MESYLATE	TRUE	4	FALSE	KEGG	hsa04064_NF-kappa_B_signaling_pathway	6	5	0	0	0	5	929
ADRA1A	ENSG00000120907	adrenoceptor alpha 1A	843	5	TRUE	FALSE	FALSE	FALSE	FALSE	FALSE	FALSE	FALSE	FALSE	TRUE	FALSE	FALSE	Nucleus membrane	1	62	CHEMBL3989562	TERAZOSIN HYDROCHLORIDE	TRUE	4	FALSE	KEGG	hsa04530_Tight_junction	6	5	0	0	0	5	929
ADRA1A	ENSG00000120907	adrenoceptor alpha 1A	843	5	TRUE	FALSE	FALSE	FALSE	FALSE	FALSE	FALSE	FALSE	FALSE	TRUE	FALSE	FALSE	Nucleus membrane	1	62	CHEMBL1723	ALFUZOSIN HYDROCHLORIDE	TRUE	4	FALSE	KEGG	hsa04620_Toll-like_receptor_signaling_pathway	6	5	0	0	0	5	929
ADRA1A	ENSG00000120907	adrenoceptor alpha 1A	843	5	TRUE	FALSE	FALSE	FALSE	FALSE	FALSE	FALSE	FALSE	FALSE	TRUE	FALSE	FALSE	Nucleus membrane	1	62	CHEMBL1723	ALFUZOSIN HYDROCHLORIDE	TRUE	4	FALSE	KEGG	hsa04020_Calcium_signaling_pathway	6	5	0	0	0	5	929
ADRA1A	ENSG00000120907	adrenoceptor alpha 1A	843	5	TRUE	FALSE	FALSE	FALSE	FALSE	FALSE	FALSE	FALSE	FALSE	TRUE	FALSE	FALSE	Nucleus membrane	1	62	CHEMBL1200561	DOXAZOSIN MESYLATE	TRUE	4	FALSE	KEGG	hsa04020_Calcium_signaling_pathway	6	5	0	0	0	5	929
ADRA1A	ENSG00000120907	adrenoceptor alpha 1A	843	5	TRUE	FALSE	FALSE	FALSE	FALSE	FALSE	FALSE	FALSE	FALSE	TRUE	FALSE	FALSE	Nucleus membrane	1	62	CHEMBL1200561	DOXAZOSIN MESYLATE	TRUE	4	FALSE	KEGG	hsa04620_Toll-like_receptor_signaling_pathway	6	5	0	0	0	5	929
ADRA1A	ENSG00000120907	adrenoceptor alpha 1A	843	5	TRUE	FALSE	FALSE	FALSE	FALSE	FALSE	FALSE	FALSE	FALSE	TRUE	FALSE	FALSE	Nucleus membrane	1	62	CHEMBL1200914	TAMSULOSIN HYDROCHLORIDE	TRUE	4	FALSE	KEGG	hsa04620_Toll-like_receptor_signaling_pathway	6	5	0	0	0	5	929
ADRA1A	ENSG00000120907	adrenoceptor alpha 1A	843	5	TRUE	FALSE	FALSE	FALSE	FALSE	FALSE	FALSE	FALSE	FALSE	TRUE	FALSE	FALSE	Nucleus membrane	1	62	CHEMBL3989562	TERAZOSIN HYDROCHLORIDE	TRUE	4	FALSE	KEGG	hsa04020_Calcium_signaling_pathway	6	5	0	0	0	5	929
ADRA1A	ENSG00000120907	adrenoceptor alpha 1A	843	5	TRUE	FALSE	FALSE	FALSE	FALSE	FALSE	FALSE	FALSE	FALSE	TRUE	FALSE	FALSE	Nucleus membrane	1	62	CHEMBL3989562	TERAZOSIN HYDROCHLORIDE	TRUE	4	FALSE	KEGG	hsa05169_Epstein-Barr_virus_infection	6	5	0	0	0	5	929
ADRA1A	ENSG00000120907	adrenoceptor alpha 1A	843	5	TRUE	FALSE	FALSE	FALSE	FALSE	FALSE	FALSE	FALSE	FALSE	TRUE	FALSE	FALSE	Nucleus membrane	1	62	CHEMBL24778	SILODOSIN	TRUE	4	FALSE	KEGG	hsa04530_Tight_junction	6	5	0	0	0	5	929
ADRA1A	ENSG00000120907	adrenoceptor alpha 1A	843	5	TRUE	FALSE	FALSE	FALSE	FALSE	FALSE	FALSE	FALSE	FALSE	TRUE	FALSE	FALSE	Nucleus membrane	1	62	CHEMBL1200561	DOXAZOSIN MESYLATE	TRUE	4	FALSE	KEGG	hsa04530_Tight_junction	6	5	0	0	0	5	929
ADRA1A	ENSG00000120907	adrenoceptor alpha 1A	843	5	TRUE	FALSE	FALSE	FALSE	FALSE	FALSE	FALSE	FALSE	FALSE	TRUE	FALSE	FALSE	Nucleus membrane	1	62	CHEMBL1723	ALFUZOSIN HYDROCHLORIDE	TRUE	4	FALSE	KEGG	hsa04530_Tight_junction	6	5	0	0	0	5	929
ADRA1A	ENSG00000120907	adrenoceptor alpha 1A	843	5	TRUE	FALSE	FALSE	FALSE	FALSE	FALSE	FALSE	FALSE	FALSE	TRUE	FALSE	FALSE	Nucleus membrane	1	62	CHEMBL1723	ALFUZOSIN HYDROCHLORIDE	TRUE	4	FALSE	KEGG	hsa05169_Epstein-Barr_virus_infection	6	5	0	0	0	5	929
ADRA1A	ENSG00000120907	adrenoceptor alpha 1A	843	5	TRUE	FALSE	FALSE	FALSE	FALSE	FALSE	FALSE	FALSE	FALSE	TRUE	FALSE	FALSE	Nucleus membrane	1	62	CHEMBL3989562	TERAZOSIN HYDROCHLORIDE	TRUE	4	FALSE	KEGG	hsa05322_Systemic_lupus_erythematosus	6	5	0	0	0	5	929
ADRA1A	ENSG00000120907	adrenoceptor alpha 1A	843	5	TRUE	FALSE	FALSE	FALSE	FALSE	FALSE	FALSE	FALSE	FALSE	TRUE	FALSE	FALSE	Nucleus membrane	1	62	CHEMBL1200914	TAMSULOSIN HYDROCHLORIDE	TRUE	4	FALSE	KEGG	hsa04530_Tight_junction	6	5	0	0	0	5	929
ADRA1A	ENSG00000120907	adrenoceptor alpha 1A	843	5	TRUE	FALSE	FALSE	FALSE	FALSE	FALSE	FALSE	FALSE	FALSE	TRUE	FALSE	FALSE	Nucleus membrane	1	62	CHEMBL1200561	DOXAZOSIN MESYLATE	TRUE	4	FALSE	KEGG	hsa05169_Epstein-Barr_virus_infection	6	5	0	0	0	5	929
TLR9	ENSG00000239732	toll like receptor 9	889	3	TRUE	FALSE	FALSE	FALSE	FALSE	FALSE	FALSE	FALSE	FALSE	FALSE	TRUE	FALSE	Endoplasmic reticulum membrane	0	11	CHEMBL4297564	COBITOLIMOD	FALSE	3	FALSE	KEGG	hsa04620_Toll-like_receptor_signaling_pathway	3	2	3	0	0	2	916.5
TLR9	ENSG00000239732	toll like receptor 9	889	3	TRUE	FALSE	FALSE	FALSE	FALSE	FALSE	FALSE	FALSE	FALSE	FALSE	TRUE	FALSE	Endoplasmic reticulum membrane	0	11	CHEMBL4297838	TILSOTOLIMOD	FALSE	3	FALSE	KEGG	hsa05169_Epstein-Barr_virus_infection	3	2	3	0	0	2	916.5
TLR9	ENSG00000239732	toll like receptor 9	889	3	TRUE	FALSE	FALSE	FALSE	FALSE	FALSE	FALSE	FALSE	FALSE	FALSE	TRUE	FALSE	Endoplasmic reticulum membrane	0	11	CHEMBL2103792	AGATOLIMOD	FALSE	3	FALSE	KEGG	hsa04530_Tight_junction	3	2	3	0	0	2	916.5
TLR9	ENSG00000239732	toll like receptor 9	889	3	TRUE	FALSE	FALSE	FALSE	FALSE	FALSE	FALSE	FALSE	FALSE	FALSE	TRUE	FALSE	Endoplasmic reticulum membrane	0	11	CHEMBL2103792	AGATOLIMOD	FALSE	3	FALSE	KEGG	hsa04620_Toll-like_receptor_signaling_pathway	3	2	3	0	0	2	916.5
TLR9	ENSG00000239732	toll like receptor 9	889	3	TRUE	FALSE	FALSE	FALSE	FALSE	FALSE	FALSE	FALSE	FALSE	FALSE	TRUE	FALSE	Endoplasmic reticulum membrane	0	11	CHEMBL4297564	COBITOLIMOD	FALSE	3	FALSE	KEGG	hsa05169_Epstein-Barr_virus_infection	3	2	3	0	0	2	916.5
TLR9	ENSG00000239732	toll like receptor 9	889	3	TRUE	FALSE	FALSE	FALSE	FALSE	FALSE	FALSE	FALSE	FALSE	FALSE	TRUE	FALSE	Endoplasmic reticulum membrane	0	11	CHEMBL1535	HYDROXYCHLOROQUINE	TRUE	4	FALSE	KEGG	hsa04530_Tight_junction	3	2	3	0	0	2	916.5
TLR9	ENSG00000239732	toll like receptor 9	889	3	TRUE	FALSE	FALSE	FALSE	FALSE	FALSE	FALSE	FALSE	FALSE	FALSE	TRUE	FALSE	Endoplasmic reticulum membrane	0	11	CHEMBL1690	HYDROXYCHLOROQUINE SULFATE	TRUE	4	FALSE	KEGG	hsa05169_Epstein-Barr_virus_infection	3	2	3	0	0	2	916.5
TLR9	ENSG00000239732	toll like receptor 9	889	3	TRUE	FALSE	FALSE	FALSE	FALSE	FALSE	FALSE	FALSE	FALSE	FALSE	TRUE	FALSE	Endoplasmic reticulum membrane	0	11	CHEMBL2103792	AGATOLIMOD	FALSE	3	FALSE	KEGG	hsa05169_Epstein-Barr_virus_infection	3	2	3	0	0	2	916.5
TLR9	ENSG00000239732	toll like receptor 9	889	3	TRUE	FALSE	FALSE	FALSE	FALSE	FALSE	FALSE	FALSE	FALSE	FALSE	TRUE	FALSE	Endoplasmic reticulum membrane	0	11	CHEMBL4297838	TILSOTOLIMOD	FALSE	3	FALSE	KEGG	hsa04620_Toll-like_receptor_signaling_pathway	3	2	3	0	0	2	916.5
TLR9	ENSG00000239732	toll like receptor 9	889	3	TRUE	FALSE	FALSE	FALSE	FALSE	FALSE	FALSE	FALSE	FALSE	FALSE	TRUE	FALSE	Endoplasmic reticulum membrane	0	11	CHEMBL1535	HYDROXYCHLOROQUINE	TRUE	4	FALSE	KEGG	hsa05169_Epstein-Barr_virus_infection	3	2	3	0	0	2	916.5
TLR9	ENSG00000239732	toll like receptor 9	889	3	TRUE	FALSE	FALSE	FALSE	FALSE	FALSE	FALSE	FALSE	FALSE	FALSE	TRUE	FALSE	Endoplasmic reticulum membrane	0	11	CHEMBL4297838	TILSOTOLIMOD	FALSE	3	FALSE	KEGG	hsa04530_Tight_junction	3	2	3	0	0	2	916.5
TLR9	ENSG00000239732	toll like receptor 9	889	3	TRUE	FALSE	FALSE	FALSE	FALSE	FALSE	FALSE	FALSE	FALSE	FALSE	TRUE	FALSE	Endoplasmic reticulum membrane	0	11	CHEMBL4297564	COBITOLIMOD	FALSE	3	FALSE	KEGG	hsa04530_Tight_junction	3	2	3	0	0	2	916.5
TLR9	ENSG00000239732	toll like receptor 9	889	3	TRUE	FALSE	FALSE	FALSE	FALSE	FALSE	FALSE	FALSE	FALSE	FALSE	TRUE	FALSE	Endoplasmic reticulum membrane	0	11	CHEMBL1535	HYDROXYCHLOROQUINE	TRUE	4	FALSE	KEGG	hsa04620_Toll-like_receptor_signaling_pathway	3	2	3	0	0	2	916.5
TLR9	ENSG00000239732	toll like receptor 9	889	3	TRUE	FALSE	FALSE	FALSE	FALSE	FALSE	FALSE	FALSE	FALSE	FALSE	TRUE	FALSE	Endoplasmic reticulum membrane	0	11	CHEMBL1690	HYDROXYCHLOROQUINE SULFATE	TRUE	4	FALSE	KEGG	hsa04620_Toll-like_receptor_signaling_pathway	3	2	3	0	0	2	916.5
TLR9	ENSG00000239732	toll like receptor 9	889	3	TRUE	FALSE	FALSE	FALSE	FALSE	FALSE	FALSE	FALSE	FALSE	FALSE	TRUE	FALSE	Endoplasmic reticulum membrane	0	11	CHEMBL1690	HYDROXYCHLOROQUINE SULFATE	TRUE	4	FALSE	KEGG	hsa04530_Tight_junction	3	2	3	0	0	2	916.5
PIK3R1	ENSG00000145675	phosphoinositide-3-kinase regulatory subunit 1	868	5	FALSE	TRUE	FALSE	FALSE	FALSE	FALSE	FALSE	FALSE	FALSE	FALSE	FALSE	FALSE	Cytosol	1	23	CHEMBL2387080	TASELISIB	FALSE	3	FALSE	KEGG	hsa05169_Epstein-Barr_virus_infection	3	0	4	1	0	0	904
PIK3R1	ENSG00000145675	phosphoinositide-3-kinase regulatory subunit 1	868	5	FALSE	TRUE	FALSE	FALSE	FALSE	FALSE	FALSE	FALSE	FALSE	FALSE	FALSE	FALSE	Cytosol	1	23	CHEMBL2326966	SF-1126	FALSE	2	FALSE	KEGG	hsa04620_Toll-like_receptor_signaling_pathway	3	0	4	1	0	0	904
PIK3R1	ENSG00000145675	phosphoinositide-3-kinase regulatory subunit 1	868	5	FALSE	TRUE	FALSE	FALSE	FALSE	FALSE	FALSE	FALSE	FALSE	FALSE	FALSE	FALSE	Cytosol	1	23	CHEMBL592445	GEDATOLISIB	FALSE	3	FALSE	KEGG	hsa04620_Toll-like_receptor_signaling_pathway	3	0	4	1	0	0	904
PIK3R1	ENSG00000145675	phosphoinositide-3-kinase regulatory subunit 1	868	5	FALSE	TRUE	FALSE	FALSE	FALSE	FALSE	FALSE	FALSE	FALSE	FALSE	FALSE	FALSE	Cytosol	1	23	CHEMBL1879463	DACTOLISIB	FALSE	3	FALSE	KEGG	hsa04620_Toll-like_receptor_signaling_pathway	3	0	4	1	0	0	904
PIK3R1	ENSG00000145675	phosphoinositide-3-kinase regulatory subunit 1	868	5	FALSE	TRUE	FALSE	FALSE	FALSE	FALSE	FALSE	FALSE	FALSE	FALSE	FALSE	FALSE	Cytosol	1	23	CHEMBL2387080	TASELISIB	FALSE	3	FALSE	KEGG	hsa05169_Epstein-Barr_virus_infection	3	0	4	1	0	0	904
PIK3R1	ENSG00000145675	phosphoinositide-3-kinase regulatory subunit 1	868	5	FALSE	TRUE	FALSE	FALSE	FALSE	FALSE	FALSE	FALSE	FALSE	FALSE	FALSE	FALSE	Cytosol	1	23	CHEMBL2017974	BUPARLISIB	FALSE	3	FALSE	KEGG	hsa05169_Epstein-Barr_virus_infection	3	0	4	1	0	0	904
PIK3R1	ENSG00000145675	phosphoinositide-3-kinase regulatory subunit 1	868	5	FALSE	TRUE	FALSE	FALSE	FALSE	FALSE	FALSE	FALSE	FALSE	FALSE	FALSE	FALSE	Cytosol	1	23	CHEMBL2017974	BUPARLISIB	FALSE	3	FALSE	KEGG	hsa05169_Epstein-Barr_virus_infection	3	0	4	1	0	0	904
PIK3R1	ENSG00000145675	phosphoinositide-3-kinase regulatory subunit 1	868	5	FALSE	TRUE	FALSE	FALSE	FALSE	FALSE	FALSE	FALSE	FALSE	FALSE	FALSE	FALSE	Cytosol	1	23	CHEMBL2387080	TASELISIB	FALSE	3	FALSE	KEGG	hsa04620_Toll-like_receptor_signaling_pathway	3	0	4	1	0	0	904
PIK3R1	ENSG00000145675	phosphoinositide-3-kinase regulatory subunit 1	868	5	FALSE	TRUE	FALSE	FALSE	FALSE	FALSE	FALSE	FALSE	FALSE	FALSE	FALSE	FALSE	Cytosol	1	23	CHEMBL2326966	SF-1126	FALSE	2	FALSE	KEGG	hsa05169_Epstein-Barr_virus_infection	3	0	4	1	0	0	904
PIK3R1	ENSG00000145675	phosphoinositide-3-kinase regulatory subunit 1	868	5	FALSE	TRUE	FALSE	FALSE	FALSE	FALSE	FALSE	FALSE	FALSE	FALSE	FALSE	FALSE	Cytosol	1	23	CHEMBL592445	GEDATOLISIB	FALSE	3	FALSE	KEGG	hsa05169_Epstein-Barr_virus_infection	3	0	4	1	0	0	904
PIK3R1	ENSG00000145675	phosphoinositide-3-kinase regulatory subunit 1	868	5	FALSE	TRUE	FALSE	FALSE	FALSE	FALSE	FALSE	FALSE	FALSE	FALSE	FALSE	FALSE	Cytosol	1	23	CHEMBL2326966	SF-1126	FALSE	2	FALSE	KEGG	hsa04530_Tight_junction	3	0	4	1	0	0	904
PIK3R1	ENSG00000145675	phosphoinositide-3-kinase regulatory subunit 1	868	5	FALSE	TRUE	FALSE	FALSE	FALSE	FALSE	FALSE	FALSE	FALSE	FALSE	FALSE	FALSE	Cytosol	1	23	CHEMBL1879463	DACTOLISIB	FALSE	3	FALSE	KEGG	hsa05169_Epstein-Barr_virus_infection	3	0	4	1	0	0	904
PIK3R1	ENSG00000145675	phosphoinositide-3-kinase regulatory subunit 1	868	5	FALSE	TRUE	FALSE	FALSE	FALSE	FALSE	FALSE	FALSE	FALSE	FALSE	FALSE	FALSE	Cytosol	1	23	CHEMBL592445	GEDATOLISIB	FALSE	3	FALSE	KEGG	hsa05169_Epstein-Barr_virus_infection	3	0	4	1	0	0	904
PIK3R1	ENSG00000145675	phosphoinositide-3-kinase regulatory subunit 1	868	5	FALSE	TRUE	FALSE	FALSE	FALSE	FALSE	FALSE	FALSE	FALSE	FALSE	FALSE	FALSE	Cytosol	1	23	CHEMBL2017974	BUPARLISIB	FALSE	3	FALSE	KEGG	hsa04530_Tight_junction	3	0	4	1	0	0	904
PIK3R1	ENSG00000145675	phosphoinositide-3-kinase regulatory subunit 1	868	5	FALSE	TRUE	FALSE	FALSE	FALSE	FALSE	FALSE	FALSE	FALSE	FALSE	FALSE	FALSE	Cytosol	1	23	CHEMBL2387080	TASELISIB	FALSE	3	FALSE	KEGG	hsa04530_Tight_junction	3	0	4	1	0	0	904
PIK3R1	ENSG00000145675	phosphoinositide-3-kinase regulatory subunit 1	868	5	FALSE	TRUE	FALSE	FALSE	FALSE	FALSE	FALSE	FALSE	FALSE	FALSE	FALSE	FALSE	Cytosol	1	23	CHEMBL2326966	SF-1126	FALSE	2	FALSE	KEGG	hsa05169_Epstein-Barr_virus_infection	3	0	4	1	0	0	904
PIK3R1	ENSG00000145675	phosphoinositide-3-kinase regulatory subunit 1	868	5	FALSE	TRUE	FALSE	FALSE	FALSE	FALSE	FALSE	FALSE	FALSE	FALSE	FALSE	FALSE	Cytosol	1	23	CHEMBL2017974	BUPARLISIB	FALSE	3	FALSE	KEGG	hsa04620_Toll-like_receptor_signaling_pathway	3	0	4	1	0	0	904
PIK3R1	ENSG00000145675	phosphoinositide-3-kinase regulatory subunit 1	868	5	FALSE	TRUE	FALSE	FALSE	FALSE	FALSE	FALSE	FALSE	FALSE	FALSE	FALSE	FALSE	Cytosol	1	23	CHEMBL1879463	DACTOLISIB	FALSE	3	FALSE	KEGG	hsa04530_Tight_junction	3	0	4	1	0	0	904
PIK3R1	ENSG00000145675	phosphoinositide-3-kinase regulatory subunit 1	868	5	FALSE	TRUE	FALSE	FALSE	FALSE	FALSE	FALSE	FALSE	FALSE	FALSE	FALSE	FALSE	Cytosol	1	23	CHEMBL1879463	DACTOLISIB	FALSE	3	FALSE	KEGG	hsa05169_Epstein-Barr_virus_infection	3	0	4	1	0	0	904
PIK3R1	ENSG00000145675	phosphoinositide-3-kinase regulatory subunit 1	868	5	FALSE	TRUE	FALSE	FALSE	FALSE	FALSE	FALSE	FALSE	FALSE	FALSE	FALSE	FALSE	Cytosol	1	23	CHEMBL592445	GEDATOLISIB	FALSE	3	FALSE	KEGG	hsa04530_Tight_junction	3	0	4	1	0	0	904
SYK	ENSG00000165025	spleen associated tyrosine kinase	854	6	TRUE	FALSE	FALSE	FALSE	FALSE	FALSE	FALSE	FALSE	FALSE	FALSE	FALSE	FALSE	Cell membrane	1	12	CHEMBL2103830	FOSTAMATINIB	TRUE	4	FALSE	KEGG	hsa04064_NF-kappa_B_signaling_pathway	4	2	2	1	0	2	884
SYK	ENSG00000165025	spleen associated tyrosine kinase	854	6	TRUE	FALSE	FALSE	FALSE	FALSE	FALSE	FALSE	FALSE	FALSE	FALSE	FALSE	FALSE	Cell membrane	1	12	CHEMBL5095034	SOVLEPLENIB	FALSE	3	FALSE	KEGG	hsa04064_NF-kappa_B_signaling_pathway	4	2	2	1	0	2	884
SYK	ENSG00000165025	spleen associated tyrosine kinase	854	6	TRUE	FALSE	FALSE	FALSE	FALSE	FALSE	FALSE	FALSE	FALSE	FALSE	FALSE	FALSE	Cell membrane	1	12	CHEMBL3989516	FOSTAMATINIB DISODIUM	TRUE	4	FALSE	KEGG	hsa05169_Epstein-Barr_virus_infection	4	2	2	1	0	2	884
SYK	ENSG00000165025	spleen associated tyrosine kinase	854	6	TRUE	FALSE	FALSE	FALSE	FALSE	FALSE	FALSE	FALSE	FALSE	FALSE	FALSE	FALSE	Cell membrane	1	12	CHEMBL2103830	FOSTAMATINIB	TRUE	4	FALSE	KEGG	hsa04530_Tight_junction	4	2	2	1	0	2	884
SYK	ENSG00000165025	spleen associated tyrosine kinase	854	6	TRUE	FALSE	FALSE	FALSE	FALSE	FALSE	FALSE	FALSE	FALSE	FALSE	FALSE	FALSE	Cell membrane	1	12	CHEMBL5095034	SOVLEPLENIB	FALSE	3	FALSE	KEGG	hsa04530_Tight_junction	4	2	2	1	0	2	884
SYK	ENSG00000165025	spleen associated tyrosine kinase	854	6	TRUE	FALSE	FALSE	FALSE	FALSE	FALSE	FALSE	FALSE	FALSE	FALSE	FALSE	FALSE	Cell membrane	1	12	CHEMBL3265032	ENTOSPLETINIB	FALSE	3	FALSE	KEGG	hsa04530_Tight_junction	4	2	2	1	0	2	884
SYK	ENSG00000165025	spleen associated tyrosine kinase	854	6	TRUE	FALSE	FALSE	FALSE	FALSE	FALSE	FALSE	FALSE	FALSE	FALSE	FALSE	FALSE	Cell membrane	1	12	CHEMBL3265032	ENTOSPLETINIB	FALSE	3	FALSE	KEGG	hsa05169_Epstein-Barr_virus_infection	4	2	2	1	0	2	884
SYK	ENSG00000165025	spleen associated tyrosine kinase	854	6	TRUE	FALSE	FALSE	FALSE	FALSE	FALSE	FALSE	FALSE	FALSE	FALSE	FALSE	FALSE	Cell membrane	1	12	CHEMBL2103830	FOSTAMATINIB	TRUE	4	FALSE	KEGG	hsa05169_Epstein-Barr_virus_infection	4	2	2	1	0	2	884
SYK	ENSG00000165025	spleen associated tyrosine kinase	854	6	TRUE	FALSE	FALSE	FALSE	FALSE	FALSE	FALSE	FALSE	FALSE	FALSE	FALSE	FALSE	Cell membrane	1	12	CHEMBL3989516	FOSTAMATINIB DISODIUM	TRUE	4	FALSE	KEGG	hsa04620_Toll-like_receptor_signaling_pathway	4	2	2	1	0	2	884
SYK	ENSG00000165025	spleen associated tyrosine kinase	854	6	TRUE	FALSE	FALSE	FALSE	FALSE	FALSE	FALSE	FALSE	FALSE	FALSE	FALSE	FALSE	Cell membrane	1	12	CHEMBL3989516	FOSTAMATINIB DISODIUM	TRUE	4	FALSE	KEGG	hsa04064_NF-kappa_B_signaling_pathway	4	2	2	1	0	2	884
SYK	ENSG00000165025	spleen associated tyrosine kinase	854	6	TRUE	FALSE	FALSE	FALSE	FALSE	FALSE	FALSE	FALSE	FALSE	FALSE	FALSE	FALSE	Cell membrane	1	12	CHEMBL4594275	GUSACITINIB	FALSE	2	FALSE	KEGG	hsa05169_Epstein-Barr_virus_infection	4	2	2	1	0	2	884
SYK	ENSG00000165025	spleen associated tyrosine kinase	854	6	TRUE	FALSE	FALSE	FALSE	FALSE	FALSE	FALSE	FALSE	FALSE	FALSE	FALSE	FALSE	Cell membrane	1	12	CHEMBL4594275	GUSACITINIB	FALSE	2	FALSE	KEGG	hsa04620_Toll-like_receptor_signaling_pathway	4	2	2	1	0	2	884
SYK	ENSG00000165025	spleen associated tyrosine kinase	854	6	TRUE	FALSE	FALSE	FALSE	FALSE	FALSE	FALSE	FALSE	FALSE	FALSE	FALSE	FALSE	Cell membrane	1	12	CHEMBL5095034	SOVLEPLENIB	FALSE	3	FALSE	KEGG	hsa04620_Toll-like_receptor_signaling_pathway	4	2	2	1	0	2	884
SYK	ENSG00000165025	spleen associated tyrosine kinase	854	6	TRUE	FALSE	FALSE	FALSE	FALSE	FALSE	FALSE	FALSE	FALSE	FALSE	FALSE	FALSE	Cell membrane	1	12	CHEMBL3265032	ENTOSPLETINIB	FALSE	3	FALSE	KEGG	hsa04064_NF-kappa_B_signaling_pathway	4	2	2	1	0	2	884
SYK	ENSG00000165025	spleen associated tyrosine kinase	854	6	TRUE	FALSE	FALSE	FALSE	FALSE	FALSE	FALSE	FALSE	FALSE	FALSE	FALSE	FALSE	Cell membrane	1	12	CHEMBL4594275	GUSACITINIB	FALSE	2	FALSE	KEGG	hsa05169_Epstein-Barr_virus_infection	4	2	2	1	0	2	884
SYK	ENSG00000165025	spleen associated tyrosine kinase	854	6	TRUE	FALSE	FALSE	FALSE	FALSE	FALSE	FALSE	FALSE	FALSE	FALSE	FALSE	FALSE	Cell membrane	1	12	CHEMBL5095034	SOVLEPLENIB	FALSE	3	FALSE	KEGG	hsa05169_Epstein-Barr_virus_infection	4	2	2	1	0	2	884
SYK	ENSG00000165025	spleen associated tyrosine kinase	854	6	TRUE	FALSE	FALSE	FALSE	FALSE	FALSE	FALSE	FALSE	FALSE	FALSE	FALSE	FALSE	Cell membrane	1	12	CHEMBL4594275	GUSACITINIB	FALSE	2	FALSE	KEGG	hsa04530_Tight_junction	4	2	2	1	0	2	884
SYK	ENSG00000165025	spleen associated tyrosine kinase	854	6	TRUE	FALSE	FALSE	FALSE	FALSE	FALSE	FALSE	FALSE	FALSE	FALSE	FALSE	FALSE	Cell membrane	1	12	CHEMBL3989516	FOSTAMATINIB DISODIUM	TRUE	4	FALSE	KEGG	hsa04530_Tight_junction	4	2	2	1	0	2	884
SYK	ENSG00000165025	spleen associated tyrosine kinase	854	6	TRUE	FALSE	FALSE	FALSE	FALSE	FALSE	FALSE	FALSE	FALSE	FALSE	FALSE	FALSE	Cell membrane	1	12	CHEMBL5095034	SOVLEPLENIB	FALSE	3	FALSE	KEGG	hsa05169_Epstein-Barr_virus_infection	4	2	2	1	0	2	884
SYK	ENSG00000165025	spleen associated tyrosine kinase	854	6	TRUE	FALSE	FALSE	FALSE	FALSE	FALSE	FALSE	FALSE	FALSE	FALSE	FALSE	FALSE	Cell membrane	1	12	CHEMBL3265032	ENTOSPLETINIB	FALSE	3	FALSE	KEGG	hsa04620_Toll-like_receptor_signaling_pathway	4	2	2	1	0	2	884
SYK	ENSG00000165025	spleen associated tyrosine kinase	854	6	TRUE	FALSE	FALSE	FALSE	FALSE	FALSE	FALSE	FALSE	FALSE	FALSE	FALSE	FALSE	Cell membrane	1	12	CHEMBL3989516	FOSTAMATINIB DISODIUM	TRUE	4	FALSE	KEGG	hsa05169_Epstein-Barr_virus_infection	4	2	2	1	0	2	884
SYK	ENSG00000165025	spleen associated tyrosine kinase	854	6	TRUE	FALSE	FALSE	FALSE	FALSE	FALSE	FALSE	FALSE	FALSE	FALSE	FALSE	FALSE	Cell membrane	1	12	CHEMBL4594275	GUSACITINIB	FALSE	2	FALSE	KEGG	hsa04064_NF-kappa_B_signaling_pathway	4	2	2	1	0	2	884
SYK	ENSG00000165025	spleen associated tyrosine kinase	854	6	TRUE	FALSE	FALSE	FALSE	FALSE	FALSE	FALSE	FALSE	FALSE	FALSE	FALSE	FALSE	Cell membrane	1	12	CHEMBL3265032	ENTOSPLETINIB	FALSE	3	FALSE	KEGG	hsa05169_Epstein-Barr_virus_infection	4	2	2	1	0	2	884
SYK	ENSG00000165025	spleen associated tyrosine kinase	854	6	TRUE	FALSE	FALSE	FALSE	FALSE	FALSE	FALSE	FALSE	FALSE	FALSE	FALSE	FALSE	Cell membrane	1	12	CHEMBL2103830	FOSTAMATINIB	TRUE	4	FALSE	KEGG	hsa04620_Toll-like_receptor_signaling_pathway	4	2	2	1	0	2	884
SYK	ENSG00000165025	spleen associated tyrosine kinase	854	6	TRUE	FALSE	FALSE	FALSE	FALSE	FALSE	FALSE	FALSE	FALSE	FALSE	FALSE	FALSE	Cell membrane	1	12	CHEMBL2103830	FOSTAMATINIB	TRUE	4	FALSE	KEGG	hsa05169_Epstein-Barr_virus_infection	4	2	2	1	0	2	884
FLT4	ENSG00000037280	fms related receptor tyrosine kinase 4	798	5	TRUE	FALSE	FALSE	FALSE	FALSE	TRUE	FALSE	FALSE	FALSE	FALSE	FALSE	FALSE	Cell membrane	1	45	CHEMBL535	SUNITINIB	TRUE	4	FALSE	KEGG	hsa04020_Calcium_signaling_pathway	6	5	0	0	0	5	867
FLT4	ENSG00000037280	fms related receptor tyrosine kinase 4	798	5	TRUE	FALSE	FALSE	FALSE	FALSE	TRUE	FALSE	FALSE	FALSE	FALSE	FALSE	FALSE	Cell membrane	1	45	CHEMBL1289926	AXITINIB	TRUE	4	FALSE	KEGG	hsa04064_NF-kappa_B_signaling_pathway	6	5	0	0	0	5	867
FLT4	ENSG00000037280	fms related receptor tyrosine kinase 4	798	5	TRUE	FALSE	FALSE	FALSE	FALSE	TRUE	FALSE	FALSE	FALSE	FALSE	FALSE	FALSE	Cell membrane	1	45	CHEMBL24828	VANDETANIB	TRUE	4	FALSE	KEGG	hsa05322_Systemic_lupus_erythematosus	6	5	0	0	0	5	867
FLT4	ENSG00000037280	fms related receptor tyrosine kinase 4	798	5	TRUE	FALSE	FALSE	FALSE	FALSE	TRUE	FALSE	FALSE	FALSE	FALSE	FALSE	FALSE	Cell membrane	1	45	CHEMBL1946170	REGORAFENIB	TRUE	4	FALSE	KEGG	hsa04064_NF-kappa_B_signaling_pathway	6	5	0	0	0	5	867
FLT4	ENSG00000037280	fms related receptor tyrosine kinase 4	798	5	TRUE	FALSE	FALSE	FALSE	FALSE	TRUE	FALSE	FALSE	FALSE	FALSE	FALSE	FALSE	Cell membrane	1	45	CHEMBL535	SUNITINIB	TRUE	4	FALSE	KEGG	hsa04620_Toll-like_receptor_signaling_pathway	6	5	0	0	0	5	867
FLT4	ENSG00000037280	fms related receptor tyrosine kinase 4	798	5	TRUE	FALSE	FALSE	FALSE	FALSE	TRUE	FALSE	FALSE	FALSE	FALSE	FALSE	FALSE	Cell membrane	1	45	CHEMBL1946170	REGORAFENIB	TRUE	4	FALSE	KEGG	hsa05169_Epstein-Barr_virus_infection	6	5	0	0	0	5	867
FLT4	ENSG00000037280	fms related receptor tyrosine kinase 4	798	5	TRUE	FALSE	FALSE	FALSE	FALSE	TRUE	FALSE	FALSE	FALSE	FALSE	FALSE	FALSE	Cell membrane	1	45	CHEMBL1946170	REGORAFENIB	TRUE	4	FALSE	KEGG	hsa05322_Systemic_lupus_erythematosus	6	5	0	0	0	5	867
FLT4	ENSG00000037280	fms related receptor tyrosine kinase 4	798	5	TRUE	FALSE	FALSE	FALSE	FALSE	TRUE	FALSE	FALSE	FALSE	FALSE	FALSE	FALSE	Cell membrane	1	45	CHEMBL24828	VANDETANIB	TRUE	4	FALSE	KEGG	hsa04064_NF-kappa_B_signaling_pathway	6	5	0	0	0	5	867
FLT4	ENSG00000037280	fms related receptor tyrosine kinase 4	798	5	TRUE	FALSE	FALSE	FALSE	FALSE	TRUE	FALSE	FALSE	FALSE	FALSE	FALSE	FALSE	Cell membrane	1	45	CHEMBL24828	VANDETANIB	TRUE	4	FALSE	KEGG	hsa04020_Calcium_signaling_pathway	6	5	0	0	0	5	867
FLT4	ENSG00000037280	fms related receptor tyrosine kinase 4	798	5	TRUE	FALSE	FALSE	FALSE	FALSE	TRUE	FALSE	FALSE	FALSE	FALSE	FALSE	FALSE	Cell membrane	1	45	CHEMBL1289601	LENVATINIB	TRUE	4	FALSE	KEGG	hsa04020_Calcium_signaling_pathway	6	5	0	0	0	5	867
FLT4	ENSG00000037280	fms related receptor tyrosine kinase 4	798	5	TRUE	FALSE	FALSE	FALSE	FALSE	TRUE	FALSE	FALSE	FALSE	FALSE	FALSE	FALSE	Cell membrane	1	45	CHEMBL1289601	LENVATINIB	TRUE	4	FALSE	KEGG	hsa05322_Systemic_lupus_erythematosus	6	5	0	0	0	5	867
FLT4	ENSG00000037280	fms related receptor tyrosine kinase 4	798	5	TRUE	FALSE	FALSE	FALSE	FALSE	TRUE	FALSE	FALSE	FALSE	FALSE	FALSE	FALSE	Cell membrane	1	45	CHEMBL1289601	LENVATINIB	TRUE	4	FALSE	KEGG	hsa04064_NF-kappa_B_signaling_pathway	6	5	0	0	0	5	867
FLT4	ENSG00000037280	fms related receptor tyrosine kinase 4	798	5	TRUE	FALSE	FALSE	FALSE	FALSE	TRUE	FALSE	FALSE	FALSE	FALSE	FALSE	FALSE	Cell membrane	1	45	CHEMBL1946170	REGORAFENIB	TRUE	4	FALSE	KEGG	hsa04020_Calcium_signaling_pathway	6	5	0	0	0	5	867
FLT4	ENSG00000037280	fms related receptor tyrosine kinase 4	798	5	TRUE	FALSE	FALSE	FALSE	FALSE	TRUE	FALSE	FALSE	FALSE	FALSE	FALSE	FALSE	Cell membrane	1	45	CHEMBL1289926	AXITINIB	TRUE	4	FALSE	KEGG	hsa05322_Systemic_lupus_erythematosus	6	5	0	0	0	5	867
FLT4	ENSG00000037280	fms related receptor tyrosine kinase 4	798	5	TRUE	FALSE	FALSE	FALSE	FALSE	TRUE	FALSE	FALSE	FALSE	FALSE	FALSE	FALSE	Cell membrane	1	45	CHEMBL535	SUNITINIB	TRUE	4	FALSE	KEGG	hsa05169_Epstein-Barr_virus_infection	6	5	0	0	0	5	867
FLT4	ENSG00000037280	fms related receptor tyrosine kinase 4	798	5	TRUE	FALSE	FALSE	FALSE	FALSE	TRUE	FALSE	FALSE	FALSE	FALSE	FALSE	FALSE	Cell membrane	1	45	CHEMBL1289601	LENVATINIB	TRUE	4	FALSE	KEGG	hsa05169_Epstein-Barr_virus_infection	6	5	0	0	0	5	867
FLT4	ENSG00000037280	fms related receptor tyrosine kinase 4	798	5	TRUE	FALSE	FALSE	FALSE	FALSE	TRUE	FALSE	FALSE	FALSE	FALSE	FALSE	FALSE	Cell membrane	1	45	CHEMBL1289926	AXITINIB	TRUE	4	FALSE	KEGG	hsa04530_Tight_junction	6	5	0	0	0	5	867
FLT4	ENSG00000037280	fms related receptor tyrosine kinase 4	798	5	TRUE	FALSE	FALSE	FALSE	FALSE	TRUE	FALSE	FALSE	FALSE	FALSE	FALSE	FALSE	Cell membrane	1	45	CHEMBL535	SUNITINIB	TRUE	4	FALSE	KEGG	hsa04064_NF-kappa_B_signaling_pathway	6	5	0	0	0	5	867
FLT4	ENSG00000037280	fms related receptor tyrosine kinase 4	798	5	TRUE	FALSE	FALSE	FALSE	FALSE	TRUE	FALSE	FALSE	FALSE	FALSE	FALSE	FALSE	Cell membrane	1	45	CHEMBL24828	VANDETANIB	TRUE	4	FALSE	KEGG	hsa04620_Toll-like_receptor_signaling_pathway	6	5	0	0	0	5	867
FLT4	ENSG00000037280	fms related receptor tyrosine kinase 4	798	5	TRUE	FALSE	FALSE	FALSE	FALSE	TRUE	FALSE	FALSE	FALSE	FALSE	FALSE	FALSE	Cell membrane	1	45	CHEMBL1289601	LENVATINIB	TRUE	4	FALSE	KEGG	hsa04620_Toll-like_receptor_signaling_pathway	6	5	0	0	0	5	867
FLT4	ENSG00000037280	fms related receptor tyrosine kinase 4	798	5	TRUE	FALSE	FALSE	FALSE	FALSE	TRUE	FALSE	FALSE	FALSE	FALSE	FALSE	FALSE	Cell membrane	1	45	CHEMBL24828	VANDETANIB	TRUE	4	FALSE	KEGG	hsa04530_Tight_junction	6	5	0	0	0	5	867
FLT4	ENSG00000037280	fms related receptor tyrosine kinase 4	798	5	TRUE	FALSE	FALSE	FALSE	FALSE	TRUE	FALSE	FALSE	FALSE	FALSE	FALSE	FALSE	Cell membrane	1	45	CHEMBL1289926	AXITINIB	TRUE	4	FALSE	KEGG	hsa05169_Epstein-Barr_virus_infection	6	5	0	0	0	5	867
FLT4	ENSG00000037280	fms related receptor tyrosine kinase 4	798	5	TRUE	FALSE	FALSE	FALSE	FALSE	TRUE	FALSE	FALSE	FALSE	FALSE	FALSE	FALSE	Cell membrane	1	45	CHEMBL535	SUNITINIB	TRUE	4	FALSE	KEGG	hsa04530_Tight_junction	6	5	0	0	0	5	867
FLT4	ENSG00000037280	fms related receptor tyrosine kinase 4	798	5	TRUE	FALSE	FALSE	FALSE	FALSE	TRUE	FALSE	FALSE	FALSE	FALSE	FALSE	FALSE	Cell membrane	1	45	CHEMBL1289926	AXITINIB	TRUE	4	FALSE	KEGG	hsa04020_Calcium_signaling_pathway	6	5	0	0	0	5	867
FLT4	ENSG00000037280	fms related receptor tyrosine kinase 4	798	5	TRUE	FALSE	FALSE	FALSE	FALSE	TRUE	FALSE	FALSE	FALSE	FALSE	FALSE	FALSE	Cell membrane	1	45	CHEMBL1946170	REGORAFENIB	TRUE	4	FALSE	KEGG	hsa04620_Toll-like_receptor_signaling_pathway	6	5	0	0	0	5	867
FLT4	ENSG00000037280	fms related receptor tyrosine kinase 4	798	5	TRUE	FALSE	FALSE	FALSE	FALSE	TRUE	FALSE	FALSE	FALSE	FALSE	FALSE	FALSE	Cell membrane	1	45	CHEMBL1289601	LENVATINIB	TRUE	4	FALSE	KEGG	hsa04530_Tight_junction	6	5	0	0	0	5	867
FLT4	ENSG00000037280	fms related receptor tyrosine kinase 4	798	5	TRUE	FALSE	FALSE	FALSE	FALSE	TRUE	FALSE	FALSE	FALSE	FALSE	FALSE	FALSE	Cell membrane	1	45	CHEMBL24828	VANDETANIB	TRUE	4	FALSE	KEGG	hsa05169_Epstein-Barr_virus_infection	6	5	0	0	0	5	867
FLT4	ENSG00000037280	fms related receptor tyrosine kinase 4	798	5	TRUE	FALSE	FALSE	FALSE	FALSE	TRUE	FALSE	FALSE	FALSE	FALSE	FALSE	FALSE	Cell membrane	1	45	CHEMBL535	SUNITINIB	TRUE	4	FALSE	KEGG	hsa05322_Systemic_lupus_erythematosus	6	5	0	0	0	5	867
FLT4	ENSG00000037280	fms related receptor tyrosine kinase 4	798	5	TRUE	FALSE	FALSE	FALSE	FALSE	TRUE	FALSE	FALSE	FALSE	FALSE	FALSE	FALSE	Cell membrane	1	45	CHEMBL1289926	AXITINIB	TRUE	4	FALSE	KEGG	hsa04620_Toll-like_receptor_signaling_pathway	6	5	0	0	0	5	867
FLT4	ENSG00000037280	fms related receptor tyrosine kinase 4	798	5	TRUE	FALSE	FALSE	FALSE	FALSE	TRUE	FALSE	FALSE	FALSE	FALSE	FALSE	FALSE	Cell membrane	1	45	CHEMBL1946170	REGORAFENIB	TRUE	4	FALSE	KEGG	hsa04530_Tight_junction	6	5	0	0	0	5	867
C5	ENSG00000106804	complement C5	817	4	FALSE	FALSE	FALSE	TRUE	FALSE	FALSE	FALSE	FALSE	FALSE	TRUE	FALSE	FALSE	Secreted	0	12	CHEMBL4298086	POZELIMAB	TRUE	4	FALSE	KEGG	hsa05322_Systemic_lupus_erythematosus	5	4	1	0	0	4	851.5
C5	ENSG00000106804	complement C5	817	4	FALSE	FALSE	FALSE	TRUE	FALSE	FALSE	FALSE	FALSE	FALSE	TRUE	FALSE	FALSE	Secreted	0	12	CHEMBL1201828	ECULIZUMAB	TRUE	4	FALSE	KEGG	hsa04530_Tight_junction	5	4	1	0	0	4	851.5
C5	ENSG00000106804	complement C5	817	4	FALSE	FALSE	FALSE	TRUE	FALSE	FALSE	FALSE	FALSE	FALSE	TRUE	FALSE	FALSE	Secreted	0	12	CHEMBL2107979	PEXELIZUMAB	FALSE	3	FALSE	KEGG	hsa04530_Tight_junction	5	4	1	0	0	4	851.5
C5	ENSG00000106804	complement C5	817	4	FALSE	FALSE	FALSE	TRUE	FALSE	FALSE	FALSE	FALSE	FALSE	TRUE	FALSE	FALSE	Secreted	0	12	CHEMBL3989986	RAVULIZUMAB	TRUE	4	FALSE	KEGG	hsa04530_Tight_junction	5	4	1	0	0	4	851.5
C5	ENSG00000106804	complement C5	817	4	FALSE	FALSE	FALSE	TRUE	FALSE	FALSE	FALSE	FALSE	FALSE	TRUE	FALSE	FALSE	Secreted	0	12	CHEMBL4298086	POZELIMAB	TRUE	4	FALSE	KEGG	hsa04530_Tight_junction	5	4	1	0	0	4	851.5
C5	ENSG00000106804	complement C5	817	4	FALSE	FALSE	FALSE	TRUE	FALSE	FALSE	FALSE	FALSE	FALSE	TRUE	FALSE	FALSE	Secreted	0	12	CHEMBL1201828	ECULIZUMAB	TRUE	4	FALSE	KEGG	hsa05169_Epstein-Barr_virus_infection	5	4	1	0	0	4	851.5
C5	ENSG00000106804	complement C5	817	4	FALSE	FALSE	FALSE	TRUE	FALSE	FALSE	FALSE	FALSE	FALSE	TRUE	FALSE	FALSE	Secreted	0	12	CHEMBL4298086	POZELIMAB	TRUE	4	FALSE	KEGG	hsa04064_NF-kappa_B_signaling_pathway	5	4	1	0	0	4	851.5
C5	ENSG00000106804	complement C5	817	4	FALSE	FALSE	FALSE	TRUE	FALSE	FALSE	FALSE	FALSE	FALSE	TRUE	FALSE	FALSE	Secreted	0	12	CHEMBL2107979	PEXELIZUMAB	FALSE	3	FALSE	KEGG	hsa04064_NF-kappa_B_signaling_pathway	5	4	1	0	0	4	851.5
C5	ENSG00000106804	complement C5	817	4	FALSE	FALSE	FALSE	TRUE	FALSE	FALSE	FALSE	FALSE	FALSE	TRUE	FALSE	FALSE	Secreted	0	12	CHEMBL3989986	RAVULIZUMAB	TRUE	4	FALSE	KEGG	hsa05169_Epstein-Barr_virus_infection	5	4	1	0	0	4	851.5
C5	ENSG00000106804	complement C5	817	4	FALSE	FALSE	FALSE	TRUE	FALSE	FALSE	FALSE	FALSE	FALSE	TRUE	FALSE	FALSE	Secreted	0	12	CHEMBL3989986	RAVULIZUMAB	TRUE	4	FALSE	KEGG	hsa05322_Systemic_lupus_erythematosus	5	4	1	0	0	4	851.5
C5	ENSG00000106804	complement C5	817	4	FALSE	FALSE	FALSE	TRUE	FALSE	FALSE	FALSE	FALSE	FALSE	TRUE	FALSE	FALSE	Secreted	0	12	CHEMBL1201828	ECULIZUMAB	TRUE	4	FALSE	KEGG	hsa04064_NF-kappa_B_signaling_pathway	5	4	1	0	0	4	851.5
C5	ENSG00000106804	complement C5	817	4	FALSE	FALSE	FALSE	TRUE	FALSE	FALSE	FALSE	FALSE	FALSE	TRUE	FALSE	FALSE	Secreted	0	12	CHEMBL2107979	PEXELIZUMAB	FALSE	3	FALSE	KEGG	hsa05322_Systemic_lupus_erythematosus	5	4	1	0	0	4	851.5
C5	ENSG00000106804	complement C5	817	4	FALSE	FALSE	FALSE	TRUE	FALSE	FALSE	FALSE	FALSE	FALSE	TRUE	FALSE	FALSE	Secreted	0	12	CHEMBL5315048	ZILUCOPLAN SODIUM	TRUE	4	FALSE	KEGG	hsa04530_Tight_junction	5	4	1	0	0	4	851.5
C5	ENSG00000106804	complement C5	817	4	FALSE	FALSE	FALSE	TRUE	FALSE	FALSE	FALSE	FALSE	FALSE	TRUE	FALSE	FALSE	Secreted	0	12	CHEMBL2107979	PEXELIZUMAB	FALSE	3	FALSE	KEGG	hsa04620_Toll-like_receptor_signaling_pathway	5	4	1	0	0	4	851.5
C5	ENSG00000106804	complement C5	817	4	FALSE	FALSE	FALSE	TRUE	FALSE	FALSE	FALSE	FALSE	FALSE	TRUE	FALSE	FALSE	Secreted	0	12	CHEMBL3989986	RAVULIZUMAB	TRUE	4	FALSE	KEGG	hsa04064_NF-kappa_B_signaling_pathway	5	4	1	0	0	4	851.5
C5	ENSG00000106804	complement C5	817	4	FALSE	FALSE	FALSE	TRUE	FALSE	FALSE	FALSE	FALSE	FALSE	TRUE	FALSE	FALSE	Secreted	0	12	CHEMBL5315048	ZILUCOPLAN SODIUM	TRUE	4	FALSE	KEGG	hsa05322_Systemic_lupus_erythematosus	5	4	1	0	0	4	851.5
C5	ENSG00000106804	complement C5	817	4	FALSE	FALSE	FALSE	TRUE	FALSE	FALSE	FALSE	FALSE	FALSE	TRUE	FALSE	FALSE	Secreted	0	12	CHEMBL2107979	PEXELIZUMAB	FALSE	3	FALSE	KEGG	hsa05169_Epstein-Barr_virus_infection	5	4	1	0	0	4	851.5
C5	ENSG00000106804	complement C5	817	4	FALSE	FALSE	FALSE	TRUE	FALSE	FALSE	FALSE	FALSE	FALSE	TRUE	FALSE	FALSE	Secreted	0	12	CHEMBL1201828	ECULIZUMAB	TRUE	4	FALSE	KEGG	hsa05322_Systemic_lupus_erythematosus	5	4	1	0	0	4	851.5
C5	ENSG00000106804	complement C5	817	4	FALSE	FALSE	FALSE	TRUE	FALSE	FALSE	FALSE	FALSE	FALSE	TRUE	FALSE	FALSE	Secreted	0	12	CHEMBL5315048	ZILUCOPLAN SODIUM	TRUE	4	FALSE	KEGG	hsa04064_NF-kappa_B_signaling_pathway	5	4	1	0	0	4	851.5
C5	ENSG00000106804	complement C5	817	4	FALSE	FALSE	FALSE	TRUE	FALSE	FALSE	FALSE	FALSE	FALSE	TRUE	FALSE	FALSE	Secreted	0	12	CHEMBL4298086	POZELIMAB	TRUE	4	FALSE	KEGG	hsa05169_Epstein-Barr_virus_infection	5	4	1	0	0	4	851.5
C5	ENSG00000106804	complement C5	817	4	FALSE	FALSE	FALSE	TRUE	FALSE	FALSE	FALSE	FALSE	FALSE	TRUE	FALSE	FALSE	Secreted	0	12	CHEMBL3989986	RAVULIZUMAB	TRUE	4	FALSE	KEGG	hsa04620_Toll-like_receptor_signaling_pathway	5	4	1	0	0	4	851.5
C5	ENSG00000106804	complement C5	817	4	FALSE	FALSE	FALSE	TRUE	FALSE	FALSE	FALSE	FALSE	FALSE	TRUE	FALSE	FALSE	Secreted	0	12	CHEMBL5315048	ZILUCOPLAN SODIUM	TRUE	4	FALSE	KEGG	hsa05169_Epstein-Barr_virus_infection	5	4	1	0	0	4	851.5
C5	ENSG00000106804	complement C5	817	4	FALSE	FALSE	FALSE	TRUE	FALSE	FALSE	FALSE	FALSE	FALSE	TRUE	FALSE	FALSE	Secreted	0	12	CHEMBL5315048	ZILUCOPLAN SODIUM	TRUE	4	FALSE	KEGG	hsa04620_Toll-like_receptor_signaling_pathway	5	4	1	0	0	4	851.5
C5	ENSG00000106804	complement C5	817	4	FALSE	FALSE	FALSE	TRUE	FALSE	FALSE	FALSE	FALSE	FALSE	TRUE	FALSE	FALSE	Secreted	0	12	CHEMBL1201828	ECULIZUMAB	TRUE	4	FALSE	KEGG	hsa04620_Toll-like_receptor_signaling_pathway	5	4	1	0	0	4	851.5
C5	ENSG00000106804	complement C5	817	4	FALSE	FALSE	FALSE	TRUE	FALSE	FALSE	FALSE	FALSE	FALSE	TRUE	FALSE	FALSE	Secreted	0	12	CHEMBL4298086	POZELIMAB	TRUE	4	FALSE	KEGG	hsa04620_Toll-like_receptor_signaling_pathway	5	4	1	0	0	4	851.5
MAP2K1	ENSG00000169032	mitogen-activated protein kinase kinase 1	807	6	TRUE	FALSE	FALSE	FALSE	FALSE	FALSE	FALSE	FALSE	FALSE	FALSE	FALSE	FALSE	Cytoplasm	0	18	CHEMBL1614701	SELUMETINIB	TRUE	4	FALSE	KEGG	hsa04620_Toll-like_receptor_signaling_pathway	3	5	0	0	0	5	849
MAP2K1	ENSG00000169032	mitogen-activated protein kinase kinase 1	807	6	TRUE	FALSE	FALSE	FALSE	FALSE	FALSE	FALSE	FALSE	FALSE	FALSE	FALSE	FALSE	Cytoplasm	0	18	CHEMBL1614701	SELUMETINIB	TRUE	4	FALSE	KEGG	hsa04530_Tight_junction	3	5	0	0	0	5	849
MAP2K1	ENSG00000169032	mitogen-activated protein kinase kinase 1	807	6	TRUE	FALSE	FALSE	FALSE	FALSE	FALSE	FALSE	FALSE	FALSE	FALSE	FALSE	FALSE	Cytoplasm	0	18	CHEMBL2146883	COBIMETINIB	TRUE	4	FALSE	KEGG	hsa04620_Toll-like_receptor_signaling_pathway	3	5	0	0	0	5	849
MAP2K1	ENSG00000169032	mitogen-activated protein kinase kinase 1	807	6	TRUE	FALSE	FALSE	FALSE	FALSE	FALSE	FALSE	FALSE	FALSE	FALSE	FALSE	FALSE	Cytoplasm	0	18	CHEMBL2364607	COBIMETINIB FUMARATE	TRUE	4	FALSE	KEGG	hsa05169_Epstein-Barr_virus_infection	3	5	0	0	0	5	849
MAP2K1	ENSG00000169032	mitogen-activated protein kinase kinase 1	807	6	TRUE	FALSE	FALSE	FALSE	FALSE	FALSE	FALSE	FALSE	FALSE	FALSE	FALSE	FALSE	Cytoplasm	0	18	CHEMBL2146883	COBIMETINIB	TRUE	4	FALSE	KEGG	hsa05169_Epstein-Barr_virus_infection	3	5	0	0	0	5	849
MAP2K1	ENSG00000169032	mitogen-activated protein kinase kinase 1	807	6	TRUE	FALSE	FALSE	FALSE	FALSE	FALSE	FALSE	FALSE	FALSE	FALSE	FALSE	FALSE	Cytoplasm	0	18	CHEMBL2364607	COBIMETINIB FUMARATE	TRUE	4	FALSE	KEGG	hsa04620_Toll-like_receptor_signaling_pathway	3	5	0	0	0	5	849
MAP2K1	ENSG00000169032	mitogen-activated protein kinase kinase 1	807	6	TRUE	FALSE	FALSE	FALSE	FALSE	FALSE	FALSE	FALSE	FALSE	FALSE	FALSE	FALSE	Cytoplasm	0	18	CHEMBL2364607	COBIMETINIB FUMARATE	TRUE	4	FALSE	KEGG	hsa04530_Tight_junction	3	5	0	0	0	5	849
MAP2K1	ENSG00000169032	mitogen-activated protein kinase kinase 1	807	6	TRUE	FALSE	FALSE	FALSE	FALSE	FALSE	FALSE	FALSE	FALSE	FALSE	FALSE	FALSE	Cytoplasm	0	18	CHEMBL3187723	BINIMETINIB	TRUE	4	FALSE	KEGG	hsa04620_Toll-like_receptor_signaling_pathway	3	5	0	0	0	5	849
MAP2K1	ENSG00000169032	mitogen-activated protein kinase kinase 1	807	6	TRUE	FALSE	FALSE	FALSE	FALSE	FALSE	FALSE	FALSE	FALSE	FALSE	FALSE	FALSE	Cytoplasm	0	18	CHEMBL3187723	BINIMETINIB	TRUE	4	FALSE	KEGG	hsa04530_Tight_junction	3	5	0	0	0	5	849
MAP2K1	ENSG00000169032	mitogen-activated protein kinase kinase 1	807	6	TRUE	FALSE	FALSE	FALSE	FALSE	FALSE	FALSE	FALSE	FALSE	FALSE	FALSE	FALSE	Cytoplasm	0	18	CHEMBL2105741	TRAMETINIB DIMETHYL SULFOXIDE	TRUE	4	FALSE	KEGG	hsa04530_Tight_junction	3	5	0	0	0	5	849
MAP2K1	ENSG00000169032	mitogen-activated protein kinase kinase 1	807	6	TRUE	FALSE	FALSE	FALSE	FALSE	FALSE	FALSE	FALSE	FALSE	FALSE	FALSE	FALSE	Cytoplasm	0	18	CHEMBL2105741	TRAMETINIB DIMETHYL SULFOXIDE	TRUE	4	FALSE	KEGG	hsa04620_Toll-like_receptor_signaling_pathway	3	5	0	0	0	5	849
MAP2K1	ENSG00000169032	mitogen-activated protein kinase kinase 1	807	6	TRUE	FALSE	FALSE	FALSE	FALSE	FALSE	FALSE	FALSE	FALSE	FALSE	FALSE	FALSE	Cytoplasm	0	18	CHEMBL1614701	SELUMETINIB	TRUE	4	FALSE	KEGG	hsa05169_Epstein-Barr_virus_infection	3	5	0	0	0	5	849
MAP2K1	ENSG00000169032	mitogen-activated protein kinase kinase 1	807	6	TRUE	FALSE	FALSE	FALSE	FALSE	FALSE	FALSE	FALSE	FALSE	FALSE	FALSE	FALSE	Cytoplasm	0	18	CHEMBL2146883	COBIMETINIB	TRUE	4	FALSE	KEGG	hsa04530_Tight_junction	3	5	0	0	0	5	849
MAP2K1	ENSG00000169032	mitogen-activated protein kinase kinase 1	807	6	TRUE	FALSE	FALSE	FALSE	FALSE	FALSE	FALSE	FALSE	FALSE	FALSE	FALSE	FALSE	Cytoplasm	0	18	CHEMBL3187723	BINIMETINIB	TRUE	4	FALSE	KEGG	hsa05169_Epstein-Barr_virus_infection	3	5	0	0	0	5	849
MAP2K1	ENSG00000169032	mitogen-activated protein kinase kinase 1	807	6	TRUE	FALSE	FALSE	FALSE	FALSE	FALSE	FALSE	FALSE	FALSE	FALSE	FALSE	FALSE	Cytoplasm	0	18	CHEMBL2105741	TRAMETINIB DIMETHYL SULFOXIDE	TRUE	4	FALSE	KEGG	hsa05169_Epstein-Barr_virus_infection	3	5	0	0	0	5	849
LHCGR	ENSG00000138039	luteinizing hormone/choriogonadotropin receptor	801	3	FALSE	FALSE	FALSE	FALSE	FALSE	FALSE	FALSE	FALSE	FALSE	TRUE	FALSE	FALSE	Cell membrane	0	5	CHEMBL1201697	LH (MENOTROPINS)	TRUE	4	FALSE	KEGG	hsa04064_NF-kappa_B_signaling_pathway	6	5	0	0	0	5	830
LHCGR	ENSG00000138039	luteinizing hormone/choriogonadotropin receptor	801	3	FALSE	FALSE	FALSE	FALSE	FALSE	FALSE	FALSE	FALSE	FALSE	TRUE	FALSE	FALSE	Cell membrane	0	5	CHEMBL1201509	GONADOTROPIN, CHORIONIC	TRUE	4	FALSE	KEGG	hsa04530_Tight_junction	6	5	0	0	0	5	830
LHCGR	ENSG00000138039	luteinizing hormone/choriogonadotropin receptor	801	3	FALSE	FALSE	FALSE	FALSE	FALSE	FALSE	FALSE	FALSE	FALSE	TRUE	FALSE	FALSE	Cell membrane	0	5	CHEMBL1201419	LUTROPIN ALFA	TRUE	4	FALSE	KEGG	hsa04620_Toll-like_receptor_signaling_pathway	6	5	0	0	0	5	830
LHCGR	ENSG00000138039	luteinizing hormone/choriogonadotropin receptor	801	3	FALSE	FALSE	FALSE	FALSE	FALSE	FALSE	FALSE	FALSE	FALSE	TRUE	FALSE	FALSE	Cell membrane	0	5	CHEMBL2108427	MENOTROPINS	TRUE	4	FALSE	KEGG	hsa05169_Epstein-Barr_virus_infection	6	5	0	0	0	5	830
LHCGR	ENSG00000138039	luteinizing hormone/choriogonadotropin receptor	801	3	FALSE	FALSE	FALSE	FALSE	FALSE	FALSE	FALSE	FALSE	FALSE	TRUE	FALSE	FALSE	Cell membrane	0	5	CHEMBL1201419	LUTROPIN ALFA	TRUE	4	FALSE	KEGG	hsa05169_Epstein-Barr_virus_infection	6	5	0	0	0	5	830
LHCGR	ENSG00000138039	luteinizing hormone/choriogonadotropin receptor	801	3	FALSE	FALSE	FALSE	FALSE	FALSE	FALSE	FALSE	FALSE	FALSE	TRUE	FALSE	FALSE	Cell membrane	0	5	CHEMBL1201697	LH (MENOTROPINS)	TRUE	4	FALSE	KEGG	hsa04620_Toll-like_receptor_signaling_pathway	6	5	0	0	0	5	830
LHCGR	ENSG00000138039	luteinizing hormone/choriogonadotropin receptor	801	3	FALSE	FALSE	FALSE	FALSE	FALSE	FALSE	FALSE	FALSE	FALSE	TRUE	FALSE	FALSE	Cell membrane	0	5	CHEMBL1201464	CHORIOGONADOTROPIN ALFA	TRUE	4	FALSE	KEGG	hsa04530_Tight_junction	6	5	0	0	0	5	830
LHCGR	ENSG00000138039	luteinizing hormone/choriogonadotropin receptor	801	3	FALSE	FALSE	FALSE	FALSE	FALSE	FALSE	FALSE	FALSE	FALSE	TRUE	FALSE	FALSE	Cell membrane	0	5	CHEMBL2108427	MENOTROPINS	TRUE	4	FALSE	KEGG	hsa04530_Tight_junction	6	5	0	0	0	5	830
LHCGR	ENSG00000138039	luteinizing hormone/choriogonadotropin receptor	801	3	FALSE	FALSE	FALSE	FALSE	FALSE	FALSE	FALSE	FALSE	FALSE	TRUE	FALSE	FALSE	Cell membrane	0	5	CHEMBL1201509	GONADOTROPIN, CHORIONIC	TRUE	4	FALSE	KEGG	hsa04620_Toll-like_receptor_signaling_pathway	6	5	0	0	0	5	830
LHCGR	ENSG00000138039	luteinizing hormone/choriogonadotropin receptor	801	3	FALSE	FALSE	FALSE	FALSE	FALSE	FALSE	FALSE	FALSE	FALSE	TRUE	FALSE	FALSE	Cell membrane	0	5	CHEMBL1201509	GONADOTROPIN, CHORIONIC	TRUE	4	FALSE	KEGG	hsa04020_Calcium_signaling_pathway	6	5	0	0	0	5	830
LHCGR	ENSG00000138039	luteinizing hormone/choriogonadotropin receptor	801	3	FALSE	FALSE	FALSE	FALSE	FALSE	FALSE	FALSE	FALSE	FALSE	TRUE	FALSE	FALSE	Cell membrane	0	5	CHEMBL1201464	CHORIOGONADOTROPIN ALFA	TRUE	4	FALSE	KEGG	hsa05169_Epstein-Barr_virus_infection	6	5	0	0	0	5	830
LHCGR	ENSG00000138039	luteinizing hormone/choriogonadotropin receptor	801	3	FALSE	FALSE	FALSE	FALSE	FALSE	FALSE	FALSE	FALSE	FALSE	TRUE	FALSE	FALSE	Cell membrane	0	5	CHEMBL2108427	MENOTROPINS	TRUE	4	FALSE	KEGG	hsa05322_Systemic_lupus_erythematosus	6	5	0	0	0	5	830
LHCGR	ENSG00000138039	luteinizing hormone/choriogonadotropin receptor	801	3	FALSE	FALSE	FALSE	FALSE	FALSE	FALSE	FALSE	FALSE	FALSE	TRUE	FALSE	FALSE	Cell membrane	0	5	CHEMBL1201464	CHORIOGONADOTROPIN ALFA	TRUE	4	FALSE	KEGG	hsa04064_NF-kappa_B_signaling_pathway	6	5	0	0	0	5	830
LHCGR	ENSG00000138039	luteinizing hormone/choriogonadotropin receptor	801	3	FALSE	FALSE	FALSE	FALSE	FALSE	FALSE	FALSE	FALSE	FALSE	TRUE	FALSE	FALSE	Cell membrane	0	5	CHEMBL2108427	MENOTROPINS	TRUE	4	FALSE	KEGG	hsa04620_Toll-like_receptor_signaling_pathway	6	5	0	0	0	5	830
LHCGR	ENSG00000138039	luteinizing hormone/choriogonadotropin receptor	801	3	FALSE	FALSE	FALSE	FALSE	FALSE	FALSE	FALSE	FALSE	FALSE	TRUE	FALSE	FALSE	Cell membrane	0	5	CHEMBL1201697	LH (MENOTROPINS)	TRUE	4	FALSE	KEGG	hsa05322_Systemic_lupus_erythematosus	6	5	0	0	0	5	830
LHCGR	ENSG00000138039	luteinizing hormone/choriogonadotropin receptor	801	3	FALSE	FALSE	FALSE	FALSE	FALSE	FALSE	FALSE	FALSE	FALSE	TRUE	FALSE	FALSE	Cell membrane	0	5	CHEMBL1201509	GONADOTROPIN, CHORIONIC	TRUE	4	FALSE	KEGG	hsa05169_Epstein-Barr_virus_infection	6	5	0	0	0	5	830
LHCGR	ENSG00000138039	luteinizing hormone/choriogonadotropin receptor	801	3	FALSE	FALSE	FALSE	FALSE	FALSE	FALSE	FALSE	FALSE	FALSE	TRUE	FALSE	FALSE	Cell membrane	0	5	CHEMBL1201697	LH (MENOTROPINS)	TRUE	4	FALSE	KEGG	hsa04020_Calcium_signaling_pathway	6	5	0	0	0	5	830
LHCGR	ENSG00000138039	luteinizing hormone/choriogonadotropin receptor	801	3	FALSE	FALSE	FALSE	FALSE	FALSE	FALSE	FALSE	FALSE	FALSE	TRUE	FALSE	FALSE	Cell membrane	0	5	CHEMBL1201509	GONADOTROPIN, CHORIONIC	TRUE	4	FALSE	KEGG	hsa05322_Systemic_lupus_erythematosus	6	5	0	0	0	5	830
LHCGR	ENSG00000138039	luteinizing hormone/choriogonadotropin receptor	801	3	FALSE	FALSE	FALSE	FALSE	FALSE	FALSE	FALSE	FALSE	FALSE	TRUE	FALSE	FALSE	Cell membrane	0	5	CHEMBL1201697	LH (MENOTROPINS)	TRUE	4	FALSE	KEGG	hsa05169_Epstein-Barr_virus_infection	6	5	0	0	0	5	830
LHCGR	ENSG00000138039	luteinizing hormone/choriogonadotropin receptor	801	3	FALSE	FALSE	FALSE	FALSE	FALSE	FALSE	FALSE	FALSE	FALSE	TRUE	FALSE	FALSE	Cell membrane	0	5	CHEMBL1201419	LUTROPIN ALFA	TRUE	4	FALSE	KEGG	hsa05322_Systemic_lupus_erythematosus	6	5	0	0	0	5	830
LHCGR	ENSG00000138039	luteinizing hormone/choriogonadotropin receptor	801	3	FALSE	FALSE	FALSE	FALSE	FALSE	FALSE	FALSE	FALSE	FALSE	TRUE	FALSE	FALSE	Cell membrane	0	5	CHEMBL1201419	LUTROPIN ALFA	TRUE	4	FALSE	KEGG	hsa04530_Tight_junction	6	5	0	0	0	5	830
LHCGR	ENSG00000138039	luteinizing hormone/choriogonadotropin receptor	801	3	FALSE	FALSE	FALSE	FALSE	FALSE	FALSE	FALSE	FALSE	FALSE	TRUE	FALSE	FALSE	Cell membrane	0	5	CHEMBL2108427	MENOTROPINS	TRUE	4	FALSE	KEGG	hsa04020_Calcium_signaling_pathway	6	5	0	0	0	5	830
LHCGR	ENSG00000138039	luteinizing hormone/choriogonadotropin receptor	801	3	FALSE	FALSE	FALSE	FALSE	FALSE	FALSE	FALSE	FALSE	FALSE	TRUE	FALSE	FALSE	Cell membrane	0	5	CHEMBL1201464	CHORIOGONADOTROPIN ALFA	TRUE	4	FALSE	KEGG	hsa05322_Systemic_lupus_erythematosus	6	5	0	0	0	5	830
LHCGR	ENSG00000138039	luteinizing hormone/choriogonadotropin receptor	801	3	FALSE	FALSE	FALSE	FALSE	FALSE	FALSE	FALSE	FALSE	FALSE	TRUE	FALSE	FALSE	Cell membrane	0	5	CHEMBL1201509	GONADOTROPIN, CHORIONIC	TRUE	4	FALSE	KEGG	hsa04064_NF-kappa_B_signaling_pathway	6	5	0	0	0	5	830
LHCGR	ENSG00000138039	luteinizing hormone/choriogonadotropin receptor	801	3	FALSE	FALSE	FALSE	FALSE	FALSE	FALSE	FALSE	FALSE	FALSE	TRUE	FALSE	FALSE	Cell membrane	0	5	CHEMBL1201419	LUTROPIN ALFA	TRUE	4	FALSE	KEGG	hsa04064_NF-kappa_B_signaling_pathway	6	5	0	0	0	5	830
LHCGR	ENSG00000138039	luteinizing hormone/choriogonadotropin receptor	801	3	FALSE	FALSE	FALSE	FALSE	FALSE	FALSE	FALSE	FALSE	FALSE	TRUE	FALSE	FALSE	Cell membrane	0	5	CHEMBL1201464	CHORIOGONADOTROPIN ALFA	TRUE	4	FALSE	KEGG	hsa04620_Toll-like_receptor_signaling_pathway	6	5	0	0	0	5	830
LHCGR	ENSG00000138039	luteinizing hormone/choriogonadotropin receptor	801	3	FALSE	FALSE	FALSE	FALSE	FALSE	FALSE	FALSE	FALSE	FALSE	TRUE	FALSE	FALSE	Cell membrane	0	5	CHEMBL1201464	CHORIOGONADOTROPIN ALFA	TRUE	4	FALSE	KEGG	hsa04020_Calcium_signaling_pathway	6	5	0	0	0	5	830
LHCGR	ENSG00000138039	luteinizing hormone/choriogonadotropin receptor	801	3	FALSE	FALSE	FALSE	FALSE	FALSE	FALSE	FALSE	FALSE	FALSE	TRUE	FALSE	FALSE	Cell membrane	0	5	CHEMBL1201697	LH (MENOTROPINS)	TRUE	4	FALSE	KEGG	hsa04530_Tight_junction	6	5	0	0	0	5	830
LHCGR	ENSG00000138039	luteinizing hormone/choriogonadotropin receptor	801	3	FALSE	FALSE	FALSE	FALSE	FALSE	FALSE	FALSE	FALSE	FALSE	TRUE	FALSE	FALSE	Cell membrane	0	5	CHEMBL1201419	LUTROPIN ALFA	TRUE	4	FALSE	KEGG	hsa04020_Calcium_signaling_pathway	6	5	0	0	0	5	830
LHCGR	ENSG00000138039	luteinizing hormone/choriogonadotropin receptor	801	3	FALSE	FALSE	FALSE	FALSE	FALSE	FALSE	FALSE	FALSE	FALSE	TRUE	FALSE	FALSE	Cell membrane	0	5	CHEMBL2108427	MENOTROPINS	TRUE	4	FALSE	KEGG	hsa04064_NF-kappa_B_signaling_pathway	6	5	0	0	0	5	830
ERBB4	ENSG00000178568	erb-b2 receptor tyrosine kinase 4	771	6	TRUE	FALSE	FALSE	FALSE	FALSE	FALSE	FALSE	FALSE	FALSE	FALSE	FALSE	TRUE	Cell membrane	0	15	CHEMBL2105712	AFATINIB DIMALEATE	TRUE	4	FALSE	KEGG	hsa04020_Calcium_signaling_pathway	6	5	0	0	0	5	813
ERBB4	ENSG00000178568	erb-b2 receptor tyrosine kinase 4	771	6	TRUE	FALSE	FALSE	FALSE	FALSE	FALSE	FALSE	FALSE	FALSE	FALSE	FALSE	TRUE	Cell membrane	0	15	CHEMBL3989921	NERATINIB MALEATE	TRUE	4	FALSE	KEGG	hsa04020_Calcium_signaling_pathway	6	5	0	0	0	5	813
ERBB4	ENSG00000178568	erb-b2 receptor tyrosine kinase 4	771	6	TRUE	FALSE	FALSE	FALSE	FALSE	FALSE	FALSE	FALSE	FALSE	FALSE	FALSE	TRUE	Cell membrane	0	15	CHEMBL1173655	AFATINIB	TRUE	4	FALSE	KEGG	hsa04020_Calcium_signaling_pathway	6	5	0	0	0	5	813
ERBB4	ENSG00000178568	erb-b2 receptor tyrosine kinase 4	771	6	TRUE	FALSE	FALSE	FALSE	FALSE	FALSE	FALSE	FALSE	FALSE	FALSE	FALSE	TRUE	Cell membrane	0	15	CHEMBL24828	VANDETANIB	TRUE	4	FALSE	KEGG	hsa04020_Calcium_signaling_pathway	6	5	0	0	0	5	813
ERBB4	ENSG00000178568	erb-b2 receptor tyrosine kinase 4	771	6	TRUE	FALSE	FALSE	FALSE	FALSE	FALSE	FALSE	FALSE	FALSE	FALSE	FALSE	TRUE	Cell membrane	0	15	CHEMBL3989921	NERATINIB MALEATE	TRUE	4	FALSE	KEGG	hsa04064_NF-kappa_B_signaling_pathway	6	5	0	0	0	5	813
ERBB4	ENSG00000178568	erb-b2 receptor tyrosine kinase 4	771	6	TRUE	FALSE	FALSE	FALSE	FALSE	FALSE	FALSE	FALSE	FALSE	FALSE	FALSE	TRUE	Cell membrane	0	15	CHEMBL2105719	DACOMITINIB	TRUE	4	FALSE	KEGG	hsa05169_Epstein-Barr_virus_infection	6	5	0	0	0	5	813
ERBB4	ENSG00000178568	erb-b2 receptor tyrosine kinase 4	771	6	TRUE	FALSE	FALSE	FALSE	FALSE	FALSE	FALSE	FALSE	FALSE	FALSE	FALSE	TRUE	Cell membrane	0	15	CHEMBL3989921	NERATINIB MALEATE	TRUE	4	FALSE	KEGG	hsa05169_Epstein-Barr_virus_infection	6	5	0	0	0	5	813
ERBB4	ENSG00000178568	erb-b2 receptor tyrosine kinase 4	771	6	TRUE	FALSE	FALSE	FALSE	FALSE	FALSE	FALSE	FALSE	FALSE	FALSE	FALSE	TRUE	Cell membrane	0	15	CHEMBL3989921	NERATINIB MALEATE	TRUE	4	FALSE	KEGG	hsa05322_Systemic_lupus_erythematosus	6	5	0	0	0	5	813
ERBB4	ENSG00000178568	erb-b2 receptor tyrosine kinase 4	771	6	TRUE	FALSE	FALSE	FALSE	FALSE	FALSE	FALSE	FALSE	FALSE	FALSE	FALSE	TRUE	Cell membrane	0	15	CHEMBL1173655	AFATINIB	TRUE	4	FALSE	KEGG	hsa04620_Toll-like_receptor_signaling_pathway	6	5	0	0	0	5	813
ERBB4	ENSG00000178568	erb-b2 receptor tyrosine kinase 4	771	6	TRUE	FALSE	FALSE	FALSE	FALSE	FALSE	FALSE	FALSE	FALSE	FALSE	FALSE	TRUE	Cell membrane	0	15	CHEMBL24828	VANDETANIB	TRUE	4	FALSE	KEGG	hsa05169_Epstein-Barr_virus_infection	6	5	0	0	0	5	813
ERBB4	ENSG00000178568	erb-b2 receptor tyrosine kinase 4	771	6	TRUE	FALSE	FALSE	FALSE	FALSE	FALSE	FALSE	FALSE	FALSE	FALSE	FALSE	TRUE	Cell membrane	0	15	CHEMBL3989921	NERATINIB MALEATE	TRUE	4	FALSE	KEGG	hsa04530_Tight_junction	6	5	0	0	0	5	813
ERBB4	ENSG00000178568	erb-b2 receptor tyrosine kinase 4	771	6	TRUE	FALSE	FALSE	FALSE	FALSE	FALSE	FALSE	FALSE	FALSE	FALSE	FALSE	TRUE	Cell membrane	0	15	CHEMBL1173655	AFATINIB	TRUE	4	FALSE	KEGG	hsa04064_NF-kappa_B_signaling_pathway	6	5	0	0	0	5	813
ERBB4	ENSG00000178568	erb-b2 receptor tyrosine kinase 4	771	6	TRUE	FALSE	FALSE	FALSE	FALSE	FALSE	FALSE	FALSE	FALSE	FALSE	FALSE	TRUE	Cell membrane	0	15	CHEMBL2105719	DACOMITINIB	TRUE	4	FALSE	KEGG	hsa04020_Calcium_signaling_pathway	6	5	0	0	0	5	813
ERBB4	ENSG00000178568	erb-b2 receptor tyrosine kinase 4	771	6	TRUE	FALSE	FALSE	FALSE	FALSE	FALSE	FALSE	FALSE	FALSE	FALSE	FALSE	TRUE	Cell membrane	0	15	CHEMBL1173655	AFATINIB	TRUE	4	FALSE	KEGG	hsa04530_Tight_junction	6	5	0	0	0	5	813
ERBB4	ENSG00000178568	erb-b2 receptor tyrosine kinase 4	771	6	TRUE	FALSE	FALSE	FALSE	FALSE	FALSE	FALSE	FALSE	FALSE	FALSE	FALSE	TRUE	Cell membrane	0	15	CHEMBL2105712	AFATINIB DIMALEATE	TRUE	4	FALSE	KEGG	hsa05169_Epstein-Barr_virus_infection	6	5	0	0	0	5	813
ERBB4	ENSG00000178568	erb-b2 receptor tyrosine kinase 4	771	6	TRUE	FALSE	FALSE	FALSE	FALSE	FALSE	FALSE	FALSE	FALSE	FALSE	FALSE	TRUE	Cell membrane	0	15	CHEMBL2105719	DACOMITINIB	TRUE	4	FALSE	KEGG	hsa04064_NF-kappa_B_signaling_pathway	6	5	0	0	0	5	813
ERBB4	ENSG00000178568	erb-b2 receptor tyrosine kinase 4	771	6	TRUE	FALSE	FALSE	FALSE	FALSE	FALSE	FALSE	FALSE	FALSE	FALSE	FALSE	TRUE	Cell membrane	0	15	CHEMBL1173655	AFATINIB	TRUE	4	FALSE	KEGG	hsa05322_Systemic_lupus_erythematosus	6	5	0	0	0	5	813
ERBB4	ENSG00000178568	erb-b2 receptor tyrosine kinase 4	771	6	TRUE	FALSE	FALSE	FALSE	FALSE	FALSE	FALSE	FALSE	FALSE	FALSE	FALSE	TRUE	Cell membrane	0	15	CHEMBL1173655	AFATINIB	TRUE	4	FALSE	KEGG	hsa05169_Epstein-Barr_virus_infection	6	5	0	0	0	5	813
ERBB4	ENSG00000178568	erb-b2 receptor tyrosine kinase 4	771	6	TRUE	FALSE	FALSE	FALSE	FALSE	FALSE	FALSE	FALSE	FALSE	FALSE	FALSE	TRUE	Cell membrane	0	15	CHEMBL24828	VANDETANIB	TRUE	4	FALSE	KEGG	hsa04064_NF-kappa_B_signaling_pathway	6	5	0	0	0	5	813
ERBB4	ENSG00000178568	erb-b2 receptor tyrosine kinase 4	771	6	TRUE	FALSE	FALSE	FALSE	FALSE	FALSE	FALSE	FALSE	FALSE	FALSE	FALSE	TRUE	Cell membrane	0	15	CHEMBL24828	VANDETANIB	TRUE	4	FALSE	KEGG	hsa04620_Toll-like_receptor_signaling_pathway	6	5	0	0	0	5	813
ERBB4	ENSG00000178568	erb-b2 receptor tyrosine kinase 4	771	6	TRUE	FALSE	FALSE	FALSE	FALSE	FALSE	FALSE	FALSE	FALSE	FALSE	FALSE	TRUE	Cell membrane	0	15	CHEMBL3989921	NERATINIB MALEATE	TRUE	4	FALSE	KEGG	hsa04620_Toll-like_receptor_signaling_pathway	6	5	0	0	0	5	813
ERBB4	ENSG00000178568	erb-b2 receptor tyrosine kinase 4	771	6	TRUE	FALSE	FALSE	FALSE	FALSE	FALSE	FALSE	FALSE	FALSE	FALSE	FALSE	TRUE	Cell membrane	0	15	CHEMBL24828	VANDETANIB	TRUE	4	FALSE	KEGG	hsa05322_Systemic_lupus_erythematosus	6	5	0	0	0	5	813
ERBB4	ENSG00000178568	erb-b2 receptor tyrosine kinase 4	771	6	TRUE	FALSE	FALSE	FALSE	FALSE	FALSE	FALSE	FALSE	FALSE	FALSE	FALSE	TRUE	Cell membrane	0	15	CHEMBL2105719	DACOMITINIB	TRUE	4	FALSE	KEGG	hsa04530_Tight_junction	6	5	0	0	0	5	813
ERBB4	ENSG00000178568	erb-b2 receptor tyrosine kinase 4	771	6	TRUE	FALSE	FALSE	FALSE	FALSE	FALSE	FALSE	FALSE	FALSE	FALSE	FALSE	TRUE	Cell membrane	0	15	CHEMBL24828	VANDETANIB	TRUE	4	FALSE	KEGG	hsa04530_Tight_junction	6	5	0	0	0	5	813
ERBB4	ENSG00000178568	erb-b2 receptor tyrosine kinase 4	771	6	TRUE	FALSE	FALSE	FALSE	FALSE	FALSE	FALSE	FALSE	FALSE	FALSE	FALSE	TRUE	Cell membrane	0	15	CHEMBL2105712	AFATINIB DIMALEATE	TRUE	4	FALSE	KEGG	hsa04620_Toll-like_receptor_signaling_pathway	6	5	0	0	0	5	813
ERBB4	ENSG00000178568	erb-b2 receptor tyrosine kinase 4	771	6	TRUE	FALSE	FALSE	FALSE	FALSE	FALSE	FALSE	FALSE	FALSE	FALSE	FALSE	TRUE	Cell membrane	0	15	CHEMBL2105712	AFATINIB DIMALEATE	TRUE	4	FALSE	KEGG	hsa04064_NF-kappa_B_signaling_pathway	6	5	0	0	0	5	813
ERBB4	ENSG00000178568	erb-b2 receptor tyrosine kinase 4	771	6	TRUE	FALSE	FALSE	FALSE	FALSE	FALSE	FALSE	FALSE	FALSE	FALSE	FALSE	TRUE	Cell membrane	0	15	CHEMBL2105712	AFATINIB DIMALEATE	TRUE	4	FALSE	KEGG	hsa05322_Systemic_lupus_erythematosus	6	5	0	0	0	5	813
ERBB4	ENSG00000178568	erb-b2 receptor tyrosine kinase 4	771	6	TRUE	FALSE	FALSE	FALSE	FALSE	FALSE	FALSE	FALSE	FALSE	FALSE	FALSE	TRUE	Cell membrane	0	15	CHEMBL2105719	DACOMITINIB	TRUE	4	FALSE	KEGG	hsa05322_Systemic_lupus_erythematosus	6	5	0	0	0	5	813
ERBB4	ENSG00000178568	erb-b2 receptor tyrosine kinase 4	771	6	TRUE	FALSE	FALSE	FALSE	FALSE	FALSE	FALSE	FALSE	FALSE	FALSE	FALSE	TRUE	Cell membrane	0	15	CHEMBL2105712	AFATINIB DIMALEATE	TRUE	4	FALSE	KEGG	hsa04530_Tight_junction	6	5	0	0	0	5	813
ERBB4	ENSG00000178568	erb-b2 receptor tyrosine kinase 4	771	6	TRUE	FALSE	FALSE	FALSE	FALSE	FALSE	FALSE	FALSE	FALSE	FALSE	FALSE	TRUE	Cell membrane	0	15	CHEMBL2105719	DACOMITINIB	TRUE	4	FALSE	KEGG	hsa04620_Toll-like_receptor_signaling_pathway	6	5	0	0	0	5	813
ADRA1D	ENSG00000171873	adrenoceptor alpha 1D	730	3	TRUE	FALSE	FALSE	FALSE	FALSE	FALSE	FALSE	FALSE	FALSE	TRUE	FALSE	FALSE	Cell membrane	0	58	CHEMBL709	ALFUZOSIN	TRUE	4	FALSE	KEGG	hsa04020_Calcium_signaling_pathway	6	5	0	0	0	5	812
ADRA1D	ENSG00000171873	adrenoceptor alpha 1D	730	3	TRUE	FALSE	FALSE	FALSE	FALSE	FALSE	FALSE	FALSE	FALSE	TRUE	FALSE	FALSE	Cell membrane	0	58	CHEMBL709	ALFUZOSIN	TRUE	4	FALSE	KEGG	hsa05169_Epstein-Barr_virus_infection	6	5	0	0	0	5	812
ADRA1D	ENSG00000171873	adrenoceptor alpha 1D	730	3	TRUE	FALSE	FALSE	FALSE	FALSE	FALSE	FALSE	FALSE	FALSE	TRUE	FALSE	FALSE	Cell membrane	0	58	CHEMBL1200873	PHENTOLAMINE MESYLATE	TRUE	4	FALSE	KEGG	hsa04064_NF-kappa_B_signaling_pathway	6	5	0	0	0	5	812
ADRA1D	ENSG00000171873	adrenoceptor alpha 1D	730	3	TRUE	FALSE	FALSE	FALSE	FALSE	FALSE	FALSE	FALSE	FALSE	TRUE	FALSE	FALSE	Cell membrane	0	58	CHEMBL1200787	PHENOXYBENZAMINE HYDROCHLORIDE	TRUE	4	FALSE	KEGG	hsa04064_NF-kappa_B_signaling_pathway	6	5	0	0	0	5	812
ADRA1D	ENSG00000171873	adrenoceptor alpha 1D	730	3	TRUE	FALSE	FALSE	FALSE	FALSE	FALSE	FALSE	FALSE	FALSE	TRUE	FALSE	FALSE	Cell membrane	0	58	CHEMBL709	ALFUZOSIN	TRUE	4	FALSE	KEGG	hsa04064_NF-kappa_B_signaling_pathway	6	5	0	0	0	5	812
ADRA1D	ENSG00000171873	adrenoceptor alpha 1D	730	3	TRUE	FALSE	FALSE	FALSE	FALSE	FALSE	FALSE	FALSE	FALSE	TRUE	FALSE	FALSE	Cell membrane	0	58	CHEMBL611	TERAZOSIN	TRUE	4	FALSE	KEGG	hsa04020_Calcium_signaling_pathway	6	5	0	0	0	5	812
ADRA1D	ENSG00000171873	adrenoceptor alpha 1D	730	3	TRUE	FALSE	FALSE	FALSE	FALSE	FALSE	FALSE	FALSE	FALSE	TRUE	FALSE	FALSE	Cell membrane	0	58	CHEMBL1200787	PHENOXYBENZAMINE HYDROCHLORIDE	TRUE	4	FALSE	KEGG	hsa04620_Toll-like_receptor_signaling_pathway	6	5	0	0	0	5	812
ADRA1D	ENSG00000171873	adrenoceptor alpha 1D	730	3	TRUE	FALSE	FALSE	FALSE	FALSE	FALSE	FALSE	FALSE	FALSE	TRUE	FALSE	FALSE	Cell membrane	0	58	CHEMBL3989562	TERAZOSIN HYDROCHLORIDE	TRUE	4	FALSE	KEGG	hsa04064_NF-kappa_B_signaling_pathway	6	5	0	0	0	5	812
ADRA1D	ENSG00000171873	adrenoceptor alpha 1D	730	3	TRUE	FALSE	FALSE	FALSE	FALSE	FALSE	FALSE	FALSE	FALSE	TRUE	FALSE	FALSE	Cell membrane	0	58	CHEMBL3989562	TERAZOSIN HYDROCHLORIDE	TRUE	4	FALSE	KEGG	hsa05169_Epstein-Barr_virus_infection	6	5	0	0	0	5	812
ADRA1D	ENSG00000171873	adrenoceptor alpha 1D	730	3	TRUE	FALSE	FALSE	FALSE	FALSE	FALSE	FALSE	FALSE	FALSE	TRUE	FALSE	FALSE	Cell membrane	0	58	CHEMBL1200787	PHENOXYBENZAMINE HYDROCHLORIDE	TRUE	4	FALSE	KEGG	hsa05322_Systemic_lupus_erythematosus	6	5	0	0	0	5	812
ADRA1D	ENSG00000171873	adrenoceptor alpha 1D	730	3	TRUE	FALSE	FALSE	FALSE	FALSE	FALSE	FALSE	FALSE	FALSE	TRUE	FALSE	FALSE	Cell membrane	0	58	CHEMBL1200873	PHENTOLAMINE MESYLATE	TRUE	4	FALSE	KEGG	hsa04530_Tight_junction	6	5	0	0	0	5	812
ADRA1D	ENSG00000171873	adrenoceptor alpha 1D	730	3	TRUE	FALSE	FALSE	FALSE	FALSE	FALSE	FALSE	FALSE	FALSE	TRUE	FALSE	FALSE	Cell membrane	0	58	CHEMBL709	ALFUZOSIN	TRUE	4	FALSE	KEGG	hsa04620_Toll-like_receptor_signaling_pathway	6	5	0	0	0	5	812
ADRA1D	ENSG00000171873	adrenoceptor alpha 1D	730	3	TRUE	FALSE	FALSE	FALSE	FALSE	FALSE	FALSE	FALSE	FALSE	TRUE	FALSE	FALSE	Cell membrane	0	58	CHEMBL611	TERAZOSIN	TRUE	4	FALSE	KEGG	hsa04064_NF-kappa_B_signaling_pathway	6	5	0	0	0	5	812
ADRA1D	ENSG00000171873	adrenoceptor alpha 1D	730	3	TRUE	FALSE	FALSE	FALSE	FALSE	FALSE	FALSE	FALSE	FALSE	TRUE	FALSE	FALSE	Cell membrane	0	58	CHEMBL611	TERAZOSIN	TRUE	4	FALSE	KEGG	hsa04620_Toll-like_receptor_signaling_pathway	6	5	0	0	0	5	812
ADRA1D	ENSG00000171873	adrenoceptor alpha 1D	730	3	TRUE	FALSE	FALSE	FALSE	FALSE	FALSE	FALSE	FALSE	FALSE	TRUE	FALSE	FALSE	Cell membrane	0	58	CHEMBL709	ALFUZOSIN	TRUE	4	FALSE	KEGG	hsa04530_Tight_junction	6	5	0	0	0	5	812
ADRA1D	ENSG00000171873	adrenoceptor alpha 1D	730	3	TRUE	FALSE	FALSE	FALSE	FALSE	FALSE	FALSE	FALSE	FALSE	TRUE	FALSE	FALSE	Cell membrane	0	58	CHEMBL3989562	TERAZOSIN HYDROCHLORIDE	TRUE	4	FALSE	KEGG	hsa05322_Systemic_lupus_erythematosus	6	5	0	0	0	5	812
ADRA1D	ENSG00000171873	adrenoceptor alpha 1D	730	3	TRUE	FALSE	FALSE	FALSE	FALSE	FALSE	FALSE	FALSE	FALSE	TRUE	FALSE	FALSE	Cell membrane	0	58	CHEMBL3989562	TERAZOSIN HYDROCHLORIDE	TRUE	4	FALSE	KEGG	hsa04530_Tight_junction	6	5	0	0	0	5	812
ADRA1D	ENSG00000171873	adrenoceptor alpha 1D	730	3	TRUE	FALSE	FALSE	FALSE	FALSE	FALSE	FALSE	FALSE	FALSE	TRUE	FALSE	FALSE	Cell membrane	0	58	CHEMBL3989562	TERAZOSIN HYDROCHLORIDE	TRUE	4	FALSE	KEGG	hsa04620_Toll-like_receptor_signaling_pathway	6	5	0	0	0	5	812
ADRA1D	ENSG00000171873	adrenoceptor alpha 1D	730	3	TRUE	FALSE	FALSE	FALSE	FALSE	FALSE	FALSE	FALSE	FALSE	TRUE	FALSE	FALSE	Cell membrane	0	58	CHEMBL1200873	PHENTOLAMINE MESYLATE	TRUE	4	FALSE	KEGG	hsa04620_Toll-like_receptor_signaling_pathway	6	5	0	0	0	5	812
ADRA1D	ENSG00000171873	adrenoceptor alpha 1D	730	3	TRUE	FALSE	FALSE	FALSE	FALSE	FALSE	FALSE	FALSE	FALSE	TRUE	FALSE	FALSE	Cell membrane	0	58	CHEMBL1200787	PHENOXYBENZAMINE HYDROCHLORIDE	TRUE	4	FALSE	KEGG	hsa04530_Tight_junction	6	5	0	0	0	5	812
ADRA1D	ENSG00000171873	adrenoceptor alpha 1D	730	3	TRUE	FALSE	FALSE	FALSE	FALSE	FALSE	FALSE	FALSE	FALSE	TRUE	FALSE	FALSE	Cell membrane	0	58	CHEMBL611	TERAZOSIN	TRUE	4	FALSE	KEGG	hsa05169_Epstein-Barr_virus_infection	6	5	0	0	0	5	812
ADRA1D	ENSG00000171873	adrenoceptor alpha 1D	730	3	TRUE	FALSE	FALSE	FALSE	FALSE	FALSE	FALSE	FALSE	FALSE	TRUE	FALSE	FALSE	Cell membrane	0	58	CHEMBL1200873	PHENTOLAMINE MESYLATE	TRUE	4	FALSE	KEGG	hsa05169_Epstein-Barr_virus_infection	6	5	0	0	0	5	812
ADRA1D	ENSG00000171873	adrenoceptor alpha 1D	730	3	TRUE	FALSE	FALSE	FALSE	FALSE	FALSE	FALSE	FALSE	FALSE	TRUE	FALSE	FALSE	Cell membrane	0	58	CHEMBL709	ALFUZOSIN	TRUE	4	FALSE	KEGG	hsa05322_Systemic_lupus_erythematosus	6	5	0	0	0	5	812
ADRA1D	ENSG00000171873	adrenoceptor alpha 1D	730	3	TRUE	FALSE	FALSE	FALSE	FALSE	FALSE	FALSE	FALSE	FALSE	TRUE	FALSE	FALSE	Cell membrane	0	58	CHEMBL3989562	TERAZOSIN HYDROCHLORIDE	TRUE	4	FALSE	KEGG	hsa04020_Calcium_signaling_pathway	6	5	0	0	0	5	812
ADRA1D	ENSG00000171873	adrenoceptor alpha 1D	730	3	TRUE	FALSE	FALSE	FALSE	FALSE	FALSE	FALSE	FALSE	FALSE	TRUE	FALSE	FALSE	Cell membrane	0	58	CHEMBL1200873	PHENTOLAMINE MESYLATE	TRUE	4	FALSE	KEGG	hsa05322_Systemic_lupus_erythematosus	6	5	0	0	0	5	812
ADRA1D	ENSG00000171873	adrenoceptor alpha 1D	730	3	TRUE	FALSE	FALSE	FALSE	FALSE	FALSE	FALSE	FALSE	FALSE	TRUE	FALSE	FALSE	Cell membrane	0	58	CHEMBL1200787	PHENOXYBENZAMINE HYDROCHLORIDE	TRUE	4	FALSE	KEGG	hsa05169_Epstein-Barr_virus_infection	6	5	0	0	0	5	812
ADRA1D	ENSG00000171873	adrenoceptor alpha 1D	730	3	TRUE	FALSE	FALSE	FALSE	FALSE	FALSE	FALSE	FALSE	FALSE	TRUE	FALSE	FALSE	Cell membrane	0	58	CHEMBL611	TERAZOSIN	TRUE	4	FALSE	KEGG	hsa05322_Systemic_lupus_erythematosus	6	5	0	0	0	5	812
ADRA1D	ENSG00000171873	adrenoceptor alpha 1D	730	3	TRUE	FALSE	FALSE	FALSE	FALSE	FALSE	FALSE	FALSE	FALSE	TRUE	FALSE	FALSE	Cell membrane	0	58	CHEMBL611	TERAZOSIN	TRUE	4	FALSE	KEGG	hsa04530_Tight_junction	6	5	0	0	0	5	812
ADRA1D	ENSG00000171873	adrenoceptor alpha 1D	730	3	TRUE	FALSE	FALSE	FALSE	FALSE	FALSE	FALSE	FALSE	FALSE	TRUE	FALSE	FALSE	Cell membrane	0	58	CHEMBL1200873	PHENTOLAMINE MESYLATE	TRUE	4	FALSE	KEGG	hsa04020_Calcium_signaling_pathway	6	5	0	0	0	5	812
ADRA1D	ENSG00000171873	adrenoceptor alpha 1D	730	3	TRUE	FALSE	FALSE	FALSE	FALSE	FALSE	FALSE	FALSE	FALSE	TRUE	FALSE	FALSE	Cell membrane	0	58	CHEMBL1200787	PHENOXYBENZAMINE HYDROCHLORIDE	TRUE	4	FALSE	KEGG	hsa04020_Calcium_signaling_pathway	6	5	0	0	0	5	812
CDK6	ENSG00000105810	cyclin dependent kinase 6	773	5	TRUE	FALSE	FALSE	FALSE	FALSE	FALSE	FALSE	FALSE	FALSE	FALSE	FALSE	FALSE	Cytoplasm	1	12	CHEMBL3707266	RIBOCICLIB SUCCINATE	TRUE	4	FALSE	KEGG	hsa05169_Epstein-Barr_virus_infection	1	5	0	0	0	5	804
CDK6	ENSG00000105810	cyclin dependent kinase 6	773	5	TRUE	FALSE	FALSE	FALSE	FALSE	FALSE	FALSE	FALSE	FALSE	FALSE	FALSE	FALSE	Cytoplasm	1	12	CHEMBL189963	PALBOCICLIB	TRUE	4	FALSE	KEGG	hsa05169_Epstein-Barr_virus_infection	1	5	0	0	0	5	804
CDK6	ENSG00000105810	cyclin dependent kinase 6	773	5	TRUE	FALSE	FALSE	FALSE	FALSE	FALSE	FALSE	FALSE	FALSE	FALSE	FALSE	FALSE	Cytoplasm	1	12	CHEMBL3301610	ABEMACICLIB	TRUE	4	FALSE	KEGG	hsa05169_Epstein-Barr_virus_infection	1	5	0	0	0	5	804
CDK6	ENSG00000105810	cyclin dependent kinase 6	773	5	TRUE	FALSE	FALSE	FALSE	FALSE	FALSE	FALSE	FALSE	FALSE	FALSE	FALSE	FALSE	Cytoplasm	1	12	CHEMBL3894860	TRILACICLIB	TRUE	4	FALSE	KEGG	hsa05169_Epstein-Barr_virus_infection	1	5	0	0	0	5	804
CDK6	ENSG00000105810	cyclin dependent kinase 6	773	5	TRUE	FALSE	FALSE	FALSE	FALSE	FALSE	FALSE	FALSE	FALSE	FALSE	FALSE	FALSE	Cytoplasm	1	12	CHEMBL4650272	TRILACICLIB DIHYDROCHLORIDE	TRUE	4	FALSE	KEGG	hsa05169_Epstein-Barr_virus_infection	1	5	0	0	0	5	804
FGFR4	ENSG00000160867	fibroblast growth factor receptor 4	706	4	TRUE	FALSE	FALSE	FALSE	FALSE	FALSE	FALSE	FALSE	FALSE	FALSE	TRUE	FALSE	Cell membrane	0	17	CHEMBL3039504	NINTEDANIB ESYLATE	TRUE	4	FALSE	KEGG	hsa04064_NF-kappa_B_signaling_pathway	6	5	0	0	0	5	748
FGFR4	ENSG00000160867	fibroblast growth factor receptor 4	706	4	TRUE	FALSE	FALSE	FALSE	FALSE	FALSE	FALSE	FALSE	FALSE	FALSE	TRUE	FALSE	Cell membrane	0	17	CHEMBL3545376	ERDAFITINIB	TRUE	4	FALSE	KEGG	hsa04620_Toll-like_receptor_signaling_pathway	6	5	0	0	0	5	748
FGFR4	ENSG00000160867	fibroblast growth factor receptor 4	706	4	TRUE	FALSE	FALSE	FALSE	FALSE	FALSE	FALSE	FALSE	FALSE	FALSE	TRUE	FALSE	Cell membrane	0	17	CHEMBL3039504	NINTEDANIB ESYLATE	TRUE	4	FALSE	KEGG	hsa05169_Epstein-Barr_virus_infection	6	5	0	0	0	5	748
FGFR4	ENSG00000160867	fibroblast growth factor receptor 4	706	4	TRUE	FALSE	FALSE	FALSE	FALSE	FALSE	FALSE	FALSE	FALSE	FALSE	TRUE	FALSE	Cell membrane	0	17	CHEMBL1852688	INFIGRATINIB	TRUE	4	FALSE	KEGG	hsa04064_NF-kappa_B_signaling_pathway	6	5	0	0	0	5	748
FGFR4	ENSG00000160867	fibroblast growth factor receptor 4	706	4	TRUE	FALSE	FALSE	FALSE	FALSE	FALSE	FALSE	FALSE	FALSE	FALSE	TRUE	FALSE	Cell membrane	0	17	CHEMBL3545376	ERDAFITINIB	TRUE	4	FALSE	KEGG	hsa05169_Epstein-Barr_virus_infection	6	5	0	0	0	5	748
FGFR4	ENSG00000160867	fibroblast growth factor receptor 4	706	4	TRUE	FALSE	FALSE	FALSE	FALSE	FALSE	FALSE	FALSE	FALSE	FALSE	TRUE	FALSE	Cell membrane	0	17	CHEMBL3545376	ERDAFITINIB	TRUE	4	FALSE	KEGG	hsa04064_NF-kappa_B_signaling_pathway	6	5	0	0	0	5	748
FGFR4	ENSG00000160867	fibroblast growth factor receptor 4	706	4	TRUE	FALSE	FALSE	FALSE	FALSE	FALSE	FALSE	FALSE	FALSE	FALSE	TRUE	FALSE	Cell membrane	0	17	CHEMBL3039504	NINTEDANIB ESYLATE	TRUE	4	FALSE	KEGG	hsa05322_Systemic_lupus_erythematosus	6	5	0	0	0	5	748
FGFR4	ENSG00000160867	fibroblast growth factor receptor 4	706	4	TRUE	FALSE	FALSE	FALSE	FALSE	FALSE	FALSE	FALSE	FALSE	FALSE	TRUE	FALSE	Cell membrane	0	17	CHEMBL1834657	INFIGRATINIB PHOSPHATE	TRUE	4	FALSE	KEGG	hsa05169_Epstein-Barr_virus_infection	6	5	0	0	0	5	748
FGFR4	ENSG00000160867	fibroblast growth factor receptor 4	706	4	TRUE	FALSE	FALSE	FALSE	FALSE	FALSE	FALSE	FALSE	FALSE	FALSE	TRUE	FALSE	Cell membrane	0	17	CHEMBL3039504	NINTEDANIB ESYLATE	TRUE	4	FALSE	KEGG	hsa04020_Calcium_signaling_pathway	6	5	0	0	0	5	748
FGFR4	ENSG00000160867	fibroblast growth factor receptor 4	706	4	TRUE	FALSE	FALSE	FALSE	FALSE	FALSE	FALSE	FALSE	FALSE	FALSE	TRUE	FALSE	Cell membrane	0	17	CHEMBL3039504	NINTEDANIB ESYLATE	TRUE	4	FALSE	KEGG	hsa04530_Tight_junction	6	5	0	0	0	5	748
FGFR4	ENSG00000160867	fibroblast growth factor receptor 4	706	4	TRUE	FALSE	FALSE	FALSE	FALSE	FALSE	FALSE	FALSE	FALSE	FALSE	TRUE	FALSE	Cell membrane	0	17	CHEMBL1834657	INFIGRATINIB PHOSPHATE	TRUE	4	FALSE	KEGG	hsa05322_Systemic_lupus_erythematosus	6	5	0	0	0	5	748
FGFR4	ENSG00000160867	fibroblast growth factor receptor 4	706	4	TRUE	FALSE	FALSE	FALSE	FALSE	FALSE	FALSE	FALSE	FALSE	FALSE	TRUE	FALSE	Cell membrane	0	17	CHEMBL1852688	INFIGRATINIB	TRUE	4	FALSE	KEGG	hsa04620_Toll-like_receptor_signaling_pathway	6	5	0	0	0	5	748
FGFR4	ENSG00000160867	fibroblast growth factor receptor 4	706	4	TRUE	FALSE	FALSE	FALSE	FALSE	FALSE	FALSE	FALSE	FALSE	FALSE	TRUE	FALSE	Cell membrane	0	17	CHEMBL1852688	INFIGRATINIB	TRUE	4	FALSE	KEGG	hsa05169_Epstein-Barr_virus_infection	6	5	0	0	0	5	748
FGFR4	ENSG00000160867	fibroblast growth factor receptor 4	706	4	TRUE	FALSE	FALSE	FALSE	FALSE	FALSE	FALSE	FALSE	FALSE	FALSE	TRUE	FALSE	Cell membrane	0	17	CHEMBL1834657	INFIGRATINIB PHOSPHATE	TRUE	4	FALSE	KEGG	hsa04064_NF-kappa_B_signaling_pathway	6	5	0	0	0	5	748
FGFR4	ENSG00000160867	fibroblast growth factor receptor 4	706	4	TRUE	FALSE	FALSE	FALSE	FALSE	FALSE	FALSE	FALSE	FALSE	FALSE	TRUE	FALSE	Cell membrane	0	17	CHEMBL1834657	INFIGRATINIB PHOSPHATE	TRUE	4	FALSE	KEGG	hsa04530_Tight_junction	6	5	0	0	0	5	748
FGFR4	ENSG00000160867	fibroblast growth factor receptor 4	706	4	TRUE	FALSE	FALSE	FALSE	FALSE	FALSE	FALSE	FALSE	FALSE	FALSE	TRUE	FALSE	Cell membrane	0	17	CHEMBL3701238	FUTIBATINIB	TRUE	4	FALSE	KEGG	hsa04064_NF-kappa_B_signaling_pathway	6	5	0	0	0	5	748
FGFR4	ENSG00000160867	fibroblast growth factor receptor 4	706	4	TRUE	FALSE	FALSE	FALSE	FALSE	FALSE	FALSE	FALSE	FALSE	FALSE	TRUE	FALSE	Cell membrane	0	17	CHEMBL1834657	INFIGRATINIB PHOSPHATE	TRUE	4	FALSE	KEGG	hsa04620_Toll-like_receptor_signaling_pathway	6	5	0	0	0	5	748
FGFR4	ENSG00000160867	fibroblast growth factor receptor 4	706	4	TRUE	FALSE	FALSE	FALSE	FALSE	FALSE	FALSE	FALSE	FALSE	FALSE	TRUE	FALSE	Cell membrane	0	17	CHEMBL3701238	FUTIBATINIB	TRUE	4	FALSE	KEGG	hsa05169_Epstein-Barr_virus_infection	6	5	0	0	0	5	748
FGFR4	ENSG00000160867	fibroblast growth factor receptor 4	706	4	TRUE	FALSE	FALSE	FALSE	FALSE	FALSE	FALSE	FALSE	FALSE	FALSE	TRUE	FALSE	Cell membrane	0	17	CHEMBL1834657	INFIGRATINIB PHOSPHATE	TRUE	4	FALSE	KEGG	hsa04020_Calcium_signaling_pathway	6	5	0	0	0	5	748
FGFR4	ENSG00000160867	fibroblast growth factor receptor 4	706	4	TRUE	FALSE	FALSE	FALSE	FALSE	FALSE	FALSE	FALSE	FALSE	FALSE	TRUE	FALSE	Cell membrane	0	17	CHEMBL3701238	FUTIBATINIB	TRUE	4	FALSE	KEGG	hsa05322_Systemic_lupus_erythematosus	6	5	0	0	0	5	748
FGFR4	ENSG00000160867	fibroblast growth factor receptor 4	706	4	TRUE	FALSE	FALSE	FALSE	FALSE	FALSE	FALSE	FALSE	FALSE	FALSE	TRUE	FALSE	Cell membrane	0	17	CHEMBL3701238	FUTIBATINIB	TRUE	4	FALSE	KEGG	hsa04020_Calcium_signaling_pathway	6	5	0	0	0	5	748
FGFR4	ENSG00000160867	fibroblast growth factor receptor 4	706	4	TRUE	FALSE	FALSE	FALSE	FALSE	FALSE	FALSE	FALSE	FALSE	FALSE	TRUE	FALSE	Cell membrane	0	17	CHEMBL3701238	FUTIBATINIB	TRUE	4	FALSE	KEGG	hsa04530_Tight_junction	6	5	0	0	0	5	748
FGFR4	ENSG00000160867	fibroblast growth factor receptor 4	706	4	TRUE	FALSE	FALSE	FALSE	FALSE	FALSE	FALSE	FALSE	FALSE	FALSE	TRUE	FALSE	Cell membrane	0	17	CHEMBL1852688	INFIGRATINIB	TRUE	4	FALSE	KEGG	hsa04530_Tight_junction	6	5	0	0	0	5	748
FGFR4	ENSG00000160867	fibroblast growth factor receptor 4	706	4	TRUE	FALSE	FALSE	FALSE	FALSE	FALSE	FALSE	FALSE	FALSE	FALSE	TRUE	FALSE	Cell membrane	0	17	CHEMBL3545376	ERDAFITINIB	TRUE	4	FALSE	KEGG	hsa04530_Tight_junction	6	5	0	0	0	5	748
FGFR4	ENSG00000160867	fibroblast growth factor receptor 4	706	4	TRUE	FALSE	FALSE	FALSE	FALSE	FALSE	FALSE	FALSE	FALSE	FALSE	TRUE	FALSE	Cell membrane	0	17	CHEMBL1852688	INFIGRATINIB	TRUE	4	FALSE	KEGG	hsa04020_Calcium_signaling_pathway	6	5	0	0	0	5	748
FGFR4	ENSG00000160867	fibroblast growth factor receptor 4	706	4	TRUE	FALSE	FALSE	FALSE	FALSE	FALSE	FALSE	FALSE	FALSE	FALSE	TRUE	FALSE	Cell membrane	0	17	CHEMBL1852688	INFIGRATINIB	TRUE	4	FALSE	KEGG	hsa05322_Systemic_lupus_erythematosus	6	5	0	0	0	5	748
FGFR4	ENSG00000160867	fibroblast growth factor receptor 4	706	4	TRUE	FALSE	FALSE	FALSE	FALSE	FALSE	FALSE	FALSE	FALSE	FALSE	TRUE	FALSE	Cell membrane	0	17	CHEMBL3701238	FUTIBATINIB	TRUE	4	FALSE	KEGG	hsa04620_Toll-like_receptor_signaling_pathway	6	5	0	0	0	5	748
FGFR4	ENSG00000160867	fibroblast growth factor receptor 4	706	4	TRUE	FALSE	FALSE	FALSE	FALSE	FALSE	FALSE	FALSE	FALSE	FALSE	TRUE	FALSE	Cell membrane	0	17	CHEMBL3039504	NINTEDANIB ESYLATE	TRUE	4	FALSE	KEGG	hsa04620_Toll-like_receptor_signaling_pathway	6	5	0	0	0	5	748
FGFR4	ENSG00000160867	fibroblast growth factor receptor 4	706	4	TRUE	FALSE	FALSE	FALSE	FALSE	FALSE	FALSE	FALSE	FALSE	FALSE	TRUE	FALSE	Cell membrane	0	17	CHEMBL3545376	ERDAFITINIB	TRUE	4	FALSE	KEGG	hsa05322_Systemic_lupus_erythematosus	6	5	0	0	0	5	748
FGFR4	ENSG00000160867	fibroblast growth factor receptor 4	706	4	TRUE	FALSE	FALSE	FALSE	FALSE	FALSE	FALSE	FALSE	FALSE	FALSE	TRUE	FALSE	Cell membrane	0	17	CHEMBL3545376	ERDAFITINIB	TRUE	4	FALSE	KEGG	hsa04020_Calcium_signaling_pathway	6	5	0	0	0	5	748
AKT2	ENSG00000105221	AKT serine/threonine kinase 2	718	5	FALSE	TRUE	FALSE	FALSE	FALSE	FALSE	FALSE	FALSE	FALSE	FALSE	FALSE	FALSE	Cytoplasm	1	13	CHEMBL3137336	UPROSERTIB	FALSE	2	FALSE	KEGG	hsa05169_Epstein-Barr_virus_infection	3	1	1	3	0	1	744.5
AKT2	ENSG00000105221	AKT serine/threonine kinase 2	718	5	FALSE	TRUE	FALSE	FALSE	FALSE	FALSE	FALSE	FALSE	FALSE	FALSE	FALSE	FALSE	Cytoplasm	1	13	CHEMBL2177390	IPATASERTIB	FALSE	3	FALSE	KEGG	hsa05169_Epstein-Barr_virus_infection	3	1	1	3	0	1	744.5
AKT2	ENSG00000105221	AKT serine/threonine kinase 2	718	5	FALSE	TRUE	FALSE	FALSE	FALSE	FALSE	FALSE	FALSE	FALSE	FALSE	FALSE	FALSE	Cytoplasm	1	13	CHEMBL2325741	CAPIVASERTIB	TRUE	4	FALSE	KEGG	hsa05169_Epstein-Barr_virus_infection	3	1	1	3	0	1	744.5
AKT2	ENSG00000105221	AKT serine/threonine kinase 2	718	5	FALSE	TRUE	FALSE	FALSE	FALSE	FALSE	FALSE	FALSE	FALSE	FALSE	FALSE	FALSE	Cytoplasm	1	13	CHEMBL3137336	UPROSERTIB	FALSE	2	FALSE	KEGG	hsa04620_Toll-like_receptor_signaling_pathway	3	1	1	3	0	1	744.5
AKT2	ENSG00000105221	AKT serine/threonine kinase 2	718	5	FALSE	TRUE	FALSE	FALSE	FALSE	FALSE	FALSE	FALSE	FALSE	FALSE	FALSE	FALSE	Cytoplasm	1	13	CHEMBL1079175	MK-2206	FALSE	2	FALSE	KEGG	hsa04530_Tight_junction	3	1	1	3	0	1	744.5
AKT2	ENSG00000105221	AKT serine/threonine kinase 2	718	5	FALSE	TRUE	FALSE	FALSE	FALSE	FALSE	FALSE	FALSE	FALSE	FALSE	FALSE	FALSE	Cytoplasm	1	13	CHEMBL2219422	AFURESERTIB	FALSE	2	FALSE	KEGG	hsa05169_Epstein-Barr_virus_infection	3	1	1	3	0	1	744.5
AKT2	ENSG00000105221	AKT serine/threonine kinase 2	718	5	FALSE	TRUE	FALSE	FALSE	FALSE	FALSE	FALSE	FALSE	FALSE	FALSE	FALSE	FALSE	Cytoplasm	1	13	CHEMBL2325741	CAPIVASERTIB	TRUE	4	FALSE	KEGG	hsa05169_Epstein-Barr_virus_infection	3	1	1	3	0	1	744.5
AKT2	ENSG00000105221	AKT serine/threonine kinase 2	718	5	FALSE	TRUE	FALSE	FALSE	FALSE	FALSE	FALSE	FALSE	FALSE	FALSE	FALSE	FALSE	Cytoplasm	1	13	CHEMBL1079175	MK-2206	FALSE	2	FALSE	KEGG	hsa05169_Epstein-Barr_virus_infection	3	1	1	3	0	1	744.5
AKT2	ENSG00000105221	AKT serine/threonine kinase 2	718	5	FALSE	TRUE	FALSE	FALSE	FALSE	FALSE	FALSE	FALSE	FALSE	FALSE	FALSE	FALSE	Cytoplasm	1	13	CHEMBL2177390	IPATASERTIB	FALSE	3	FALSE	KEGG	hsa04530_Tight_junction	3	1	1	3	0	1	744.5
AKT2	ENSG00000105221	AKT serine/threonine kinase 2	718	5	FALSE	TRUE	FALSE	FALSE	FALSE	FALSE	FALSE	FALSE	FALSE	FALSE	FALSE	FALSE	Cytoplasm	1	13	CHEMBL1079175	MK-2206	FALSE	2	FALSE	KEGG	hsa05169_Epstein-Barr_virus_infection	3	1	1	3	0	1	744.5
AKT2	ENSG00000105221	AKT serine/threonine kinase 2	718	5	FALSE	TRUE	FALSE	FALSE	FALSE	FALSE	FALSE	FALSE	FALSE	FALSE	FALSE	FALSE	Cytoplasm	1	13	CHEMBL2177390	IPATASERTIB	FALSE	3	FALSE	KEGG	hsa04620_Toll-like_receptor_signaling_pathway	3	1	1	3	0	1	744.5
AKT2	ENSG00000105221	AKT serine/threonine kinase 2	718	5	FALSE	TRUE	FALSE	FALSE	FALSE	FALSE	FALSE	FALSE	FALSE	FALSE	FALSE	FALSE	Cytoplasm	1	13	CHEMBL1079175	MK-2206	FALSE	2	FALSE	KEGG	hsa04620_Toll-like_receptor_signaling_pathway	3	1	1	3	0	1	744.5
AKT2	ENSG00000105221	AKT serine/threonine kinase 2	718	5	FALSE	TRUE	FALSE	FALSE	FALSE	FALSE	FALSE	FALSE	FALSE	FALSE	FALSE	FALSE	Cytoplasm	1	13	CHEMBL2219422	AFURESERTIB	FALSE	2	FALSE	KEGG	hsa04620_Toll-like_receptor_signaling_pathway	3	1	1	3	0	1	744.5
AKT2	ENSG00000105221	AKT serine/threonine kinase 2	718	5	FALSE	TRUE	FALSE	FALSE	FALSE	FALSE	FALSE	FALSE	FALSE	FALSE	FALSE	FALSE	Cytoplasm	1	13	CHEMBL3137336	UPROSERTIB	FALSE	2	FALSE	KEGG	hsa05169_Epstein-Barr_virus_infection	3	1	1	3	0	1	744.5
AKT2	ENSG00000105221	AKT serine/threonine kinase 2	718	5	FALSE	TRUE	FALSE	FALSE	FALSE	FALSE	FALSE	FALSE	FALSE	FALSE	FALSE	FALSE	Cytoplasm	1	13	CHEMBL2219422	AFURESERTIB	FALSE	2	FALSE	KEGG	hsa05169_Epstein-Barr_virus_infection	3	1	1	3	0	1	744.5
AKT2	ENSG00000105221	AKT serine/threonine kinase 2	718	5	FALSE	TRUE	FALSE	FALSE	FALSE	FALSE	FALSE	FALSE	FALSE	FALSE	FALSE	FALSE	Cytoplasm	1	13	CHEMBL2325741	CAPIVASERTIB	TRUE	4	FALSE	KEGG	hsa04530_Tight_junction	3	1	1	3	0	1	744.5
AKT2	ENSG00000105221	AKT serine/threonine kinase 2	718	5	FALSE	TRUE	FALSE	FALSE	FALSE	FALSE	FALSE	FALSE	FALSE	FALSE	FALSE	FALSE	Cytoplasm	1	13	CHEMBL2325741	CAPIVASERTIB	TRUE	4	FALSE	KEGG	hsa04620_Toll-like_receptor_signaling_pathway	3	1	1	3	0	1	744.5
AKT2	ENSG00000105221	AKT serine/threonine kinase 2	718	5	FALSE	TRUE	FALSE	FALSE	FALSE	FALSE	FALSE	FALSE	FALSE	FALSE	FALSE	FALSE	Cytoplasm	1	13	CHEMBL3137336	UPROSERTIB	FALSE	2	FALSE	KEGG	hsa04530_Tight_junction	3	1	1	3	0	1	744.5
AKT2	ENSG00000105221	AKT serine/threonine kinase 2	718	5	FALSE	TRUE	FALSE	FALSE	FALSE	FALSE	FALSE	FALSE	FALSE	FALSE	FALSE	FALSE	Cytoplasm	1	13	CHEMBL2219422	AFURESERTIB	FALSE	2	FALSE	KEGG	hsa04530_Tight_junction	3	1	1	3	0	1	744.5
AKT2	ENSG00000105221	AKT serine/threonine kinase 2	718	5	FALSE	TRUE	FALSE	FALSE	FALSE	FALSE	FALSE	FALSE	FALSE	FALSE	FALSE	FALSE	Cytoplasm	1	13	CHEMBL2177390	IPATASERTIB	FALSE	3	FALSE	KEGG	hsa05169_Epstein-Barr_virus_infection	3	1	1	3	0	1	744.5
ERBB3	ENSG00000065361	erb-b2 receptor tyrosine kinase 3	702	7	TRUE	FALSE	FALSE	FALSE	TRUE	FALSE	FALSE	FALSE	FALSE	FALSE	TRUE	FALSE	[Isoform 1]: Cell membrane	0	18	CHEMBL3545154	POZIOTINIB	FALSE	3	FALSE	KEGG	hsa04620_Toll-like_receptor_signaling_pathway	6	1	2	2	0	1	741
ERBB3	ENSG00000065361	erb-b2 receptor tyrosine kinase 3	702	7	TRUE	FALSE	FALSE	FALSE	TRUE	FALSE	FALSE	FALSE	FALSE	FALSE	TRUE	FALSE	[Isoform 1]: Cell membrane	0	18	CHEMBL2109406	PATRITUMAB	FALSE	3	FALSE	KEGG	hsa04620_Toll-like_receptor_signaling_pathway	6	1	2	2	0	1	741
ERBB3	ENSG00000065361	erb-b2 receptor tyrosine kinase 3	702	7	TRUE	FALSE	FALSE	FALSE	TRUE	FALSE	FALSE	FALSE	FALSE	FALSE	TRUE	FALSE	[Isoform 1]: Cell membrane	0	18	CHEMBL4650292	CDX-3379	FALSE	2	FALSE	KEGG	hsa04020_Calcium_signaling_pathway	6	1	2	2	0	1	741
ERBB3	ENSG00000065361	erb-b2 receptor tyrosine kinase 3	702	7	TRUE	FALSE	FALSE	FALSE	TRUE	FALSE	FALSE	FALSE	FALSE	FALSE	TRUE	FALSE	[Isoform 1]: Cell membrane	0	18	CHEMBL4650292	CDX-3379	FALSE	2	FALSE	KEGG	hsa05322_Systemic_lupus_erythematosus	6	1	2	2	0	1	741
ERBB3	ENSG00000065361	erb-b2 receptor tyrosine kinase 3	702	7	TRUE	FALSE	FALSE	FALSE	TRUE	FALSE	FALSE	FALSE	FALSE	FALSE	TRUE	FALSE	[Isoform 1]: Cell membrane	0	18	CHEMBL24828	VANDETANIB	TRUE	4	FALSE	KEGG	hsa04620_Toll-like_receptor_signaling_pathway	6	1	2	2	0	1	741
ERBB3	ENSG00000065361	erb-b2 receptor tyrosine kinase 3	702	7	TRUE	FALSE	FALSE	FALSE	TRUE	FALSE	FALSE	FALSE	FALSE	FALSE	TRUE	FALSE	[Isoform 1]: Cell membrane	0	18	CHEMBL3545154	POZIOTINIB	FALSE	3	FALSE	KEGG	hsa04530_Tight_junction	6	1	2	2	0	1	741
ERBB3	ENSG00000065361	erb-b2 receptor tyrosine kinase 3	702	7	TRUE	FALSE	FALSE	FALSE	TRUE	FALSE	FALSE	FALSE	FALSE	FALSE	TRUE	FALSE	[Isoform 1]: Cell membrane	0	18	CHEMBL4297661	TARLOXOTINIB	FALSE	2	FALSE	KEGG	hsa05169_Epstein-Barr_virus_infection	6	1	2	2	0	1	741
ERBB3	ENSG00000065361	erb-b2 receptor tyrosine kinase 3	702	7	TRUE	FALSE	FALSE	FALSE	TRUE	FALSE	FALSE	FALSE	FALSE	FALSE	TRUE	FALSE	[Isoform 1]: Cell membrane	0	18	CHEMBL3545154	POZIOTINIB	FALSE	3	FALSE	KEGG	hsa05169_Epstein-Barr_virus_infection	6	1	2	2	0	1	741
ERBB3	ENSG00000065361	erb-b2 receptor tyrosine kinase 3	702	7	TRUE	FALSE	FALSE	FALSE	TRUE	FALSE	FALSE	FALSE	FALSE	FALSE	TRUE	FALSE	[Isoform 1]: Cell membrane	0	18	CHEMBL3545154	POZIOTINIB	FALSE	3	FALSE	KEGG	hsa05322_Systemic_lupus_erythematosus	6	1	2	2	0	1	741
ERBB3	ENSG00000065361	erb-b2 receptor tyrosine kinase 3	702	7	TRUE	FALSE	FALSE	FALSE	TRUE	FALSE	FALSE	FALSE	FALSE	FALSE	TRUE	FALSE	[Isoform 1]: Cell membrane	0	18	CHEMBL2109406	PATRITUMAB	FALSE	3	FALSE	KEGG	hsa04530_Tight_junction	6	1	2	2	0	1	741
ERBB3	ENSG00000065361	erb-b2 receptor tyrosine kinase 3	702	7	TRUE	FALSE	FALSE	FALSE	TRUE	FALSE	FALSE	FALSE	FALSE	FALSE	TRUE	FALSE	[Isoform 1]: Cell membrane	0	18	CHEMBL2109406	PATRITUMAB	FALSE	3	FALSE	KEGG	hsa05322_Systemic_lupus_erythematosus	6	1	2	2	0	1	741
ERBB3	ENSG00000065361	erb-b2 receptor tyrosine kinase 3	702	7	TRUE	FALSE	FALSE	FALSE	TRUE	FALSE	FALSE	FALSE	FALSE	FALSE	TRUE	FALSE	[Isoform 1]: Cell membrane	0	18	CHEMBL3545154	POZIOTINIB	FALSE	3	FALSE	KEGG	hsa04064_NF-kappa_B_signaling_pathway	6	1	2	2	0	1	741
ERBB3	ENSG00000065361	erb-b2 receptor tyrosine kinase 3	702	7	TRUE	FALSE	FALSE	FALSE	TRUE	FALSE	FALSE	FALSE	FALSE	FALSE	TRUE	FALSE	[Isoform 1]: Cell membrane	0	18	CHEMBL4297661	TARLOXOTINIB	FALSE	2	FALSE	KEGG	hsa04530_Tight_junction	6	1	2	2	0	1	741
ERBB3	ENSG00000065361	erb-b2 receptor tyrosine kinase 3	702	7	TRUE	FALSE	FALSE	FALSE	TRUE	FALSE	FALSE	FALSE	FALSE	FALSE	TRUE	FALSE	[Isoform 1]: Cell membrane	0	18	CHEMBL4297661	TARLOXOTINIB	FALSE	2	FALSE	KEGG	hsa04020_Calcium_signaling_pathway	6	1	2	2	0	1	741
ERBB3	ENSG00000065361	erb-b2 receptor tyrosine kinase 3	702	7	TRUE	FALSE	FALSE	FALSE	TRUE	FALSE	FALSE	FALSE	FALSE	FALSE	TRUE	FALSE	[Isoform 1]: Cell membrane	0	18	CHEMBL4297661	TARLOXOTINIB	FALSE	2	FALSE	KEGG	hsa05322_Systemic_lupus_erythematosus	6	1	2	2	0	1	741
ERBB3	ENSG00000065361	erb-b2 receptor tyrosine kinase 3	702	7	TRUE	FALSE	FALSE	FALSE	TRUE	FALSE	FALSE	FALSE	FALSE	FALSE	TRUE	FALSE	[Isoform 1]: Cell membrane	0	18	CHEMBL4650292	CDX-3379	FALSE	2	FALSE	KEGG	hsa04530_Tight_junction	6	1	2	2	0	1	741
ERBB3	ENSG00000065361	erb-b2 receptor tyrosine kinase 3	702	7	TRUE	FALSE	FALSE	FALSE	TRUE	FALSE	FALSE	FALSE	FALSE	FALSE	TRUE	FALSE	[Isoform 1]: Cell membrane	0	18	CHEMBL2109406	PATRITUMAB	FALSE	3	FALSE	KEGG	hsa05169_Epstein-Barr_virus_infection	6	1	2	2	0	1	741
ERBB3	ENSG00000065361	erb-b2 receptor tyrosine kinase 3	702	7	TRUE	FALSE	FALSE	FALSE	TRUE	FALSE	FALSE	FALSE	FALSE	FALSE	TRUE	FALSE	[Isoform 1]: Cell membrane	0	18	CHEMBL2109406	PATRITUMAB	FALSE	3	FALSE	KEGG	hsa04064_NF-kappa_B_signaling_pathway	6	1	2	2	0	1	741
ERBB3	ENSG00000065361	erb-b2 receptor tyrosine kinase 3	702	7	TRUE	FALSE	FALSE	FALSE	TRUE	FALSE	FALSE	FALSE	FALSE	FALSE	TRUE	FALSE	[Isoform 1]: Cell membrane	0	18	CHEMBL4297661	TARLOXOTINIB	FALSE	2	FALSE	KEGG	hsa04620_Toll-like_receptor_signaling_pathway	6	1	2	2	0	1	741
ERBB3	ENSG00000065361	erb-b2 receptor tyrosine kinase 3	702	7	TRUE	FALSE	FALSE	FALSE	TRUE	FALSE	FALSE	FALSE	FALSE	FALSE	TRUE	FALSE	[Isoform 1]: Cell membrane	0	18	CHEMBL24828	VANDETANIB	TRUE	4	FALSE	KEGG	hsa04530_Tight_junction	6	1	2	2	0	1	741
ERBB3	ENSG00000065361	erb-b2 receptor tyrosine kinase 3	702	7	TRUE	FALSE	FALSE	FALSE	TRUE	FALSE	FALSE	FALSE	FALSE	FALSE	TRUE	FALSE	[Isoform 1]: Cell membrane	0	18	CHEMBL4650292	CDX-3379	FALSE	2	FALSE	KEGG	hsa05169_Epstein-Barr_virus_infection	6	1	2	2	0	1	741
ERBB3	ENSG00000065361	erb-b2 receptor tyrosine kinase 3	702	7	TRUE	FALSE	FALSE	FALSE	TRUE	FALSE	FALSE	FALSE	FALSE	FALSE	TRUE	FALSE	[Isoform 1]: Cell membrane	0	18	CHEMBL24828	VANDETANIB	TRUE	4	FALSE	KEGG	hsa05322_Systemic_lupus_erythematosus	6	1	2	2	0	1	741
ERBB3	ENSG00000065361	erb-b2 receptor tyrosine kinase 3	702	7	TRUE	FALSE	FALSE	FALSE	TRUE	FALSE	FALSE	FALSE	FALSE	FALSE	TRUE	FALSE	[Isoform 1]: Cell membrane	0	18	CHEMBL24828	VANDETANIB	TRUE	4	FALSE	KEGG	hsa04020_Calcium_signaling_pathway	6	1	2	2	0	1	741
ERBB3	ENSG00000065361	erb-b2 receptor tyrosine kinase 3	702	7	TRUE	FALSE	FALSE	FALSE	TRUE	FALSE	FALSE	FALSE	FALSE	FALSE	TRUE	FALSE	[Isoform 1]: Cell membrane	0	18	CHEMBL3545154	POZIOTINIB	FALSE	3	FALSE	KEGG	hsa04020_Calcium_signaling_pathway	6	1	2	2	0	1	741
ERBB3	ENSG00000065361	erb-b2 receptor tyrosine kinase 3	702	7	TRUE	FALSE	FALSE	FALSE	TRUE	FALSE	FALSE	FALSE	FALSE	FALSE	TRUE	FALSE	[Isoform 1]: Cell membrane	0	18	CHEMBL4650292	CDX-3379	FALSE	2	FALSE	KEGG	hsa04064_NF-kappa_B_signaling_pathway	6	1	2	2	0	1	741
ERBB3	ENSG00000065361	erb-b2 receptor tyrosine kinase 3	702	7	TRUE	FALSE	FALSE	FALSE	TRUE	FALSE	FALSE	FALSE	FALSE	FALSE	TRUE	FALSE	[Isoform 1]: Cell membrane	0	18	CHEMBL4297661	TARLOXOTINIB	FALSE	2	FALSE	KEGG	hsa04064_NF-kappa_B_signaling_pathway	6	1	2	2	0	1	741
ERBB3	ENSG00000065361	erb-b2 receptor tyrosine kinase 3	702	7	TRUE	FALSE	FALSE	FALSE	TRUE	FALSE	FALSE	FALSE	FALSE	FALSE	TRUE	FALSE	[Isoform 1]: Cell membrane	0	18	CHEMBL2109406	PATRITUMAB	FALSE	3	FALSE	KEGG	hsa04020_Calcium_signaling_pathway	6	1	2	2	0	1	741
ERBB3	ENSG00000065361	erb-b2 receptor tyrosine kinase 3	702	7	TRUE	FALSE	FALSE	FALSE	TRUE	FALSE	FALSE	FALSE	FALSE	FALSE	TRUE	FALSE	[Isoform 1]: Cell membrane	0	18	CHEMBL4650292	CDX-3379	FALSE	2	FALSE	KEGG	hsa04620_Toll-like_receptor_signaling_pathway	6	1	2	2	0	1	741
ERBB3	ENSG00000065361	erb-b2 receptor tyrosine kinase 3	702	7	TRUE	FALSE	FALSE	FALSE	TRUE	FALSE	FALSE	FALSE	FALSE	FALSE	TRUE	FALSE	[Isoform 1]: Cell membrane	0	18	CHEMBL24828	VANDETANIB	TRUE	4	FALSE	KEGG	hsa05169_Epstein-Barr_virus_infection	6	1	2	2	0	1	741
ERBB3	ENSG00000065361	erb-b2 receptor tyrosine kinase 3	702	7	TRUE	FALSE	FALSE	FALSE	TRUE	FALSE	FALSE	FALSE	FALSE	FALSE	TRUE	FALSE	[Isoform 1]: Cell membrane	0	18	CHEMBL24828	VANDETANIB	TRUE	4	FALSE	KEGG	hsa04064_NF-kappa_B_signaling_pathway	6	1	2	2	0	1	741
ADORA2A	ENSG00000128271	adenosine A2a receptor	682	5	TRUE	FALSE	FALSE	FALSE	FALSE	FALSE	FALSE	FALSE	FALSE	FALSE	FALSE	FALSE	Cell membrane	1	22	CHEMBL190	THEOPHYLLINE	TRUE	4	FALSE	KEGG	hsa04620_Toll-like_receptor_signaling_pathway	6	5	0	0	0	5	728
ADORA2A	ENSG00000128271	adenosine A2a receptor	682	5	TRUE	FALSE	FALSE	FALSE	FALSE	FALSE	FALSE	FALSE	FALSE	FALSE	FALSE	FALSE	Cell membrane	1	22	CHEMBL113	CAFFEINE	TRUE	4	FALSE	KEGG	hsa04064_NF-kappa_B_signaling_pathway	6	5	0	0	0	5	728
ADORA2A	ENSG00000128271	adenosine A2a receptor	682	5	TRUE	FALSE	FALSE	FALSE	FALSE	FALSE	FALSE	FALSE	FALSE	FALSE	FALSE	FALSE	Cell membrane	1	22	CHEMBL113	CAFFEINE	TRUE	4	FALSE	KEGG	hsa05169_Epstein-Barr_virus_infection	6	5	0	0	0	5	728
ADORA2A	ENSG00000128271	adenosine A2a receptor	682	5	TRUE	FALSE	FALSE	FALSE	FALSE	FALSE	FALSE	FALSE	FALSE	FALSE	FALSE	FALSE	Cell membrane	1	22	CHEMBL113	CAFFEINE	TRUE	4	FALSE	KEGG	hsa04620_Toll-like_receptor_signaling_pathway	6	5	0	0	0	5	728
ADORA2A	ENSG00000128271	adenosine A2a receptor	682	5	TRUE	FALSE	FALSE	FALSE	FALSE	FALSE	FALSE	FALSE	FALSE	FALSE	FALSE	FALSE	Cell membrane	1	22	CHEMBL477	ADENOSINE	TRUE	4	FALSE	KEGG	hsa04064_NF-kappa_B_signaling_pathway	6	5	0	0	0	5	728
ADORA2A	ENSG00000128271	adenosine A2a receptor	682	5	TRUE	FALSE	FALSE	FALSE	FALSE	FALSE	FALSE	FALSE	FALSE	FALSE	FALSE	FALSE	Cell membrane	1	22	CHEMBL3989695	REGADENOSON	TRUE	4	FALSE	KEGG	hsa04064_NF-kappa_B_signaling_pathway	6	5	0	0	0	5	728
ADORA2A	ENSG00000128271	adenosine A2a receptor	682	5	TRUE	FALSE	FALSE	FALSE	FALSE	FALSE	FALSE	FALSE	FALSE	FALSE	FALSE	FALSE	Cell membrane	1	22	CHEMBL113	CAFFEINE	TRUE	4	FALSE	KEGG	hsa04530_Tight_junction	6	5	0	0	0	5	728
ADORA2A	ENSG00000128271	adenosine A2a receptor	682	5	TRUE	FALSE	FALSE	FALSE	FALSE	FALSE	FALSE	FALSE	FALSE	FALSE	FALSE	FALSE	Cell membrane	1	22	CHEMBL190	THEOPHYLLINE	TRUE	4	FALSE	KEGG	hsa04020_Calcium_signaling_pathway	6	5	0	0	0	5	728
ADORA2A	ENSG00000128271	adenosine A2a receptor	682	5	TRUE	FALSE	FALSE	FALSE	FALSE	FALSE	FALSE	FALSE	FALSE	FALSE	FALSE	FALSE	Cell membrane	1	22	CHEMBL113	CAFFEINE	TRUE	4	FALSE	KEGG	hsa05322_Systemic_lupus_erythematosus	6	5	0	0	0	5	728
ADORA2A	ENSG00000128271	adenosine A2a receptor	682	5	TRUE	FALSE	FALSE	FALSE	FALSE	FALSE	FALSE	FALSE	FALSE	FALSE	FALSE	FALSE	Cell membrane	1	22	CHEMBL3989695	REGADENOSON	TRUE	4	FALSE	KEGG	hsa05169_Epstein-Barr_virus_infection	6	5	0	0	0	5	728
ADORA2A	ENSG00000128271	adenosine A2a receptor	682	5	TRUE	FALSE	FALSE	FALSE	FALSE	FALSE	FALSE	FALSE	FALSE	FALSE	FALSE	FALSE	Cell membrane	1	22	CHEMBL477	ADENOSINE	TRUE	4	FALSE	KEGG	hsa05322_Systemic_lupus_erythematosus	6	5	0	0	0	5	728
ADORA2A	ENSG00000128271	adenosine A2a receptor	682	5	TRUE	FALSE	FALSE	FALSE	FALSE	FALSE	FALSE	FALSE	FALSE	FALSE	FALSE	FALSE	Cell membrane	1	22	CHEMBL628	PENTOXIFYLLINE	TRUE	4	FALSE	KEGG	hsa04064_NF-kappa_B_signaling_pathway	6	5	0	0	0	5	728
ADORA2A	ENSG00000128271	adenosine A2a receptor	682	5	TRUE	FALSE	FALSE	FALSE	FALSE	FALSE	FALSE	FALSE	FALSE	FALSE	FALSE	FALSE	Cell membrane	1	22	CHEMBL477	ADENOSINE	TRUE	4	FALSE	KEGG	hsa04620_Toll-like_receptor_signaling_pathway	6	5	0	0	0	5	728
ADORA2A	ENSG00000128271	adenosine A2a receptor	682	5	TRUE	FALSE	FALSE	FALSE	FALSE	FALSE	FALSE	FALSE	FALSE	FALSE	FALSE	FALSE	Cell membrane	1	22	CHEMBL477	ADENOSINE	TRUE	4	FALSE	KEGG	hsa05169_Epstein-Barr_virus_infection	6	5	0	0	0	5	728
ADORA2A	ENSG00000128271	adenosine A2a receptor	682	5	TRUE	FALSE	FALSE	FALSE	FALSE	FALSE	FALSE	FALSE	FALSE	FALSE	FALSE	FALSE	Cell membrane	1	22	CHEMBL628	PENTOXIFYLLINE	TRUE	4	FALSE	KEGG	hsa05169_Epstein-Barr_virus_infection	6	5	0	0	0	5	728
ADORA2A	ENSG00000128271	adenosine A2a receptor	682	5	TRUE	FALSE	FALSE	FALSE	FALSE	FALSE	FALSE	FALSE	FALSE	FALSE	FALSE	FALSE	Cell membrane	1	22	CHEMBL3989695	REGADENOSON	TRUE	4	FALSE	KEGG	hsa04530_Tight_junction	6	5	0	0	0	5	728
ADORA2A	ENSG00000128271	adenosine A2a receptor	682	5	TRUE	FALSE	FALSE	FALSE	FALSE	FALSE	FALSE	FALSE	FALSE	FALSE	FALSE	FALSE	Cell membrane	1	22	CHEMBL190	THEOPHYLLINE	TRUE	4	FALSE	KEGG	hsa05169_Epstein-Barr_virus_infection	6	5	0	0	0	5	728
ADORA2A	ENSG00000128271	adenosine A2a receptor	682	5	TRUE	FALSE	FALSE	FALSE	FALSE	FALSE	FALSE	FALSE	FALSE	FALSE	FALSE	FALSE	Cell membrane	1	22	CHEMBL190	THEOPHYLLINE	TRUE	4	FALSE	KEGG	hsa04530_Tight_junction	6	5	0	0	0	5	728
ADORA2A	ENSG00000128271	adenosine A2a receptor	682	5	TRUE	FALSE	FALSE	FALSE	FALSE	FALSE	FALSE	FALSE	FALSE	FALSE	FALSE	FALSE	Cell membrane	1	22	CHEMBL628	PENTOXIFYLLINE	TRUE	4	FALSE	KEGG	hsa05322_Systemic_lupus_erythematosus	6	5	0	0	0	5	728
ADORA2A	ENSG00000128271	adenosine A2a receptor	682	5	TRUE	FALSE	FALSE	FALSE	FALSE	FALSE	FALSE	FALSE	FALSE	FALSE	FALSE	FALSE	Cell membrane	1	22	CHEMBL190	THEOPHYLLINE	TRUE	4	FALSE	KEGG	hsa04064_NF-kappa_B_signaling_pathway	6	5	0	0	0	5	728
ADORA2A	ENSG00000128271	adenosine A2a receptor	682	5	TRUE	FALSE	FALSE	FALSE	FALSE	FALSE	FALSE	FALSE	FALSE	FALSE	FALSE	FALSE	Cell membrane	1	22	CHEMBL628	PENTOXIFYLLINE	TRUE	4	FALSE	KEGG	hsa04620_Toll-like_receptor_signaling_pathway	6	5	0	0	0	5	728
ADORA2A	ENSG00000128271	adenosine A2a receptor	682	5	TRUE	FALSE	FALSE	FALSE	FALSE	FALSE	FALSE	FALSE	FALSE	FALSE	FALSE	FALSE	Cell membrane	1	22	CHEMBL477	ADENOSINE	TRUE	4	FALSE	KEGG	hsa04020_Calcium_signaling_pathway	6	5	0	0	0	5	728
ADORA2A	ENSG00000128271	adenosine A2a receptor	682	5	TRUE	FALSE	FALSE	FALSE	FALSE	FALSE	FALSE	FALSE	FALSE	FALSE	FALSE	FALSE	Cell membrane	1	22	CHEMBL3989695	REGADENOSON	TRUE	4	FALSE	KEGG	hsa04620_Toll-like_receptor_signaling_pathway	6	5	0	0	0	5	728
ADORA2A	ENSG00000128271	adenosine A2a receptor	682	5	TRUE	FALSE	FALSE	FALSE	FALSE	FALSE	FALSE	FALSE	FALSE	FALSE	FALSE	FALSE	Cell membrane	1	22	CHEMBL628	PENTOXIFYLLINE	TRUE	4	FALSE	KEGG	hsa04530_Tight_junction	6	5	0	0	0	5	728
ADORA2A	ENSG00000128271	adenosine A2a receptor	682	5	TRUE	FALSE	FALSE	FALSE	FALSE	FALSE	FALSE	FALSE	FALSE	FALSE	FALSE	FALSE	Cell membrane	1	22	CHEMBL628	PENTOXIFYLLINE	TRUE	4	FALSE	KEGG	hsa04020_Calcium_signaling_pathway	6	5	0	0	0	5	728
ADORA2A	ENSG00000128271	adenosine A2a receptor	682	5	TRUE	FALSE	FALSE	FALSE	FALSE	FALSE	FALSE	FALSE	FALSE	FALSE	FALSE	FALSE	Cell membrane	1	22	CHEMBL3989695	REGADENOSON	TRUE	4	FALSE	KEGG	hsa05322_Systemic_lupus_erythematosus	6	5	0	0	0	5	728
ADORA2A	ENSG00000128271	adenosine A2a receptor	682	5	TRUE	FALSE	FALSE	FALSE	FALSE	FALSE	FALSE	FALSE	FALSE	FALSE	FALSE	FALSE	Cell membrane	1	22	CHEMBL3989695	REGADENOSON	TRUE	4	FALSE	KEGG	hsa04020_Calcium_signaling_pathway	6	5	0	0	0	5	728
ADORA2A	ENSG00000128271	adenosine A2a receptor	682	5	TRUE	FALSE	FALSE	FALSE	FALSE	FALSE	FALSE	FALSE	FALSE	FALSE	FALSE	FALSE	Cell membrane	1	22	CHEMBL190	THEOPHYLLINE	TRUE	4	FALSE	KEGG	hsa05322_Systemic_lupus_erythematosus	6	5	0	0	0	5	728
ADORA2A	ENSG00000128271	adenosine A2a receptor	682	5	TRUE	FALSE	FALSE	FALSE	FALSE	FALSE	FALSE	FALSE	FALSE	FALSE	FALSE	FALSE	Cell membrane	1	22	CHEMBL477	ADENOSINE	TRUE	4	FALSE	KEGG	hsa04530_Tight_junction	6	5	0	0	0	5	728
ADORA2A	ENSG00000128271	adenosine A2a receptor	682	5	TRUE	FALSE	FALSE	FALSE	FALSE	FALSE	FALSE	FALSE	FALSE	FALSE	FALSE	FALSE	Cell membrane	1	22	CHEMBL113	CAFFEINE	TRUE	4	FALSE	KEGG	hsa04020_Calcium_signaling_pathway	6	5	0	0	0	5	728
EDNRB	ENSG00000136160	endothelin receptor type B	691	5	TRUE	FALSE	FALSE	FALSE	FALSE	FALSE	FALSE	FALSE	FALSE	FALSE	FALSE	TRUE	Cell membrane	1	8	CHEMBL282724	SITAXENTAN	TRUE	4	TRUE	KEGG	hsa04620_Toll-like_receptor_signaling_pathway	6	5	0	0	0	5	723
EDNRB	ENSG00000136160	endothelin receptor type B	691	5	TRUE	FALSE	FALSE	FALSE	FALSE	FALSE	FALSE	FALSE	FALSE	FALSE	FALSE	TRUE	Cell membrane	1	8	CHEMBL2105740	SITAXENTAN SODIUM	TRUE	4	TRUE	KEGG	hsa04620_Toll-like_receptor_signaling_pathway	6	5	0	0	0	5	723
EDNRB	ENSG00000136160	endothelin receptor type B	691	5	TRUE	FALSE	FALSE	FALSE	FALSE	FALSE	FALSE	FALSE	FALSE	FALSE	FALSE	TRUE	Cell membrane	1	8	CHEMBL957	BOSENTAN	TRUE	4	FALSE	KEGG	hsa04620_Toll-like_receptor_signaling_pathway	6	5	0	0	0	5	723
EDNRB	ENSG00000136160	endothelin receptor type B	691	5	TRUE	FALSE	FALSE	FALSE	FALSE	FALSE	FALSE	FALSE	FALSE	FALSE	FALSE	TRUE	Cell membrane	1	8	CHEMBL282724	SITAXENTAN	TRUE	4	TRUE	KEGG	hsa04530_Tight_junction	6	5	0	0	0	5	723
EDNRB	ENSG00000136160	endothelin receptor type B	691	5	TRUE	FALSE	FALSE	FALSE	FALSE	FALSE	FALSE	FALSE	FALSE	FALSE	FALSE	TRUE	Cell membrane	1	8	CHEMBL2105740	SITAXENTAN SODIUM	TRUE	4	TRUE	KEGG	hsa04064_NF-kappa_B_signaling_pathway	6	5	0	0	0	5	723
EDNRB	ENSG00000136160	endothelin receptor type B	691	5	TRUE	FALSE	FALSE	FALSE	FALSE	FALSE	FALSE	FALSE	FALSE	FALSE	FALSE	TRUE	Cell membrane	1	8	CHEMBL2103873	MACITENTAN	TRUE	4	FALSE	KEGG	hsa04064_NF-kappa_B_signaling_pathway	6	5	0	0	0	5	723
EDNRB	ENSG00000136160	endothelin receptor type B	691	5	TRUE	FALSE	FALSE	FALSE	FALSE	FALSE	FALSE	FALSE	FALSE	FALSE	FALSE	TRUE	Cell membrane	1	8	CHEMBL1111	AMBRISENTAN	TRUE	4	FALSE	KEGG	hsa04620_Toll-like_receptor_signaling_pathway	6	5	0	0	0	5	723
EDNRB	ENSG00000136160	endothelin receptor type B	691	5	TRUE	FALSE	FALSE	FALSE	FALSE	FALSE	FALSE	FALSE	FALSE	FALSE	FALSE	TRUE	Cell membrane	1	8	CHEMBL282724	SITAXENTAN	TRUE	4	TRUE	KEGG	hsa04064_NF-kappa_B_signaling_pathway	6	5	0	0	0	5	723
EDNRB	ENSG00000136160	endothelin receptor type B	691	5	TRUE	FALSE	FALSE	FALSE	FALSE	FALSE	FALSE	FALSE	FALSE	FALSE	FALSE	TRUE	Cell membrane	1	8	CHEMBL957	BOSENTAN	TRUE	4	FALSE	KEGG	hsa04530_Tight_junction	6	5	0	0	0	5	723
EDNRB	ENSG00000136160	endothelin receptor type B	691	5	TRUE	FALSE	FALSE	FALSE	FALSE	FALSE	FALSE	FALSE	FALSE	FALSE	FALSE	TRUE	Cell membrane	1	8	CHEMBL2103873	MACITENTAN	TRUE	4	FALSE	KEGG	hsa04530_Tight_junction	6	5	0	0	0	5	723
EDNRB	ENSG00000136160	endothelin receptor type B	691	5	TRUE	FALSE	FALSE	FALSE	FALSE	FALSE	FALSE	FALSE	FALSE	FALSE	FALSE	TRUE	Cell membrane	1	8	CHEMBL282724	SITAXENTAN	TRUE	4	TRUE	KEGG	hsa05169_Epstein-Barr_virus_infection	6	5	0	0	0	5	723
EDNRB	ENSG00000136160	endothelin receptor type B	691	5	TRUE	FALSE	FALSE	FALSE	FALSE	FALSE	FALSE	FALSE	FALSE	FALSE	FALSE	TRUE	Cell membrane	1	8	CHEMBL957	BOSENTAN	TRUE	4	FALSE	KEGG	hsa04064_NF-kappa_B_signaling_pathway	6	5	0	0	0	5	723
EDNRB	ENSG00000136160	endothelin receptor type B	691	5	TRUE	FALSE	FALSE	FALSE	FALSE	FALSE	FALSE	FALSE	FALSE	FALSE	FALSE	TRUE	Cell membrane	1	8	CHEMBL1111	AMBRISENTAN	TRUE	4	FALSE	KEGG	hsa04530_Tight_junction	6	5	0	0	0	5	723
EDNRB	ENSG00000136160	endothelin receptor type B	691	5	TRUE	FALSE	FALSE	FALSE	FALSE	FALSE	FALSE	FALSE	FALSE	FALSE	FALSE	TRUE	Cell membrane	1	8	CHEMBL1111	AMBRISENTAN	TRUE	4	FALSE	KEGG	hsa04064_NF-kappa_B_signaling_pathway	6	5	0	0	0	5	723
EDNRB	ENSG00000136160	endothelin receptor type B	691	5	TRUE	FALSE	FALSE	FALSE	FALSE	FALSE	FALSE	FALSE	FALSE	FALSE	FALSE	TRUE	Cell membrane	1	8	CHEMBL282724	SITAXENTAN	TRUE	4	TRUE	KEGG	hsa04020_Calcium_signaling_pathway	6	5	0	0	0	5	723
EDNRB	ENSG00000136160	endothelin receptor type B	691	5	TRUE	FALSE	FALSE	FALSE	FALSE	FALSE	FALSE	FALSE	FALSE	FALSE	FALSE	TRUE	Cell membrane	1	8	CHEMBL2103873	MACITENTAN	TRUE	4	FALSE	KEGG	hsa04620_Toll-like_receptor_signaling_pathway	6	5	0	0	0	5	723
EDNRB	ENSG00000136160	endothelin receptor type B	691	5	TRUE	FALSE	FALSE	FALSE	FALSE	FALSE	FALSE	FALSE	FALSE	FALSE	FALSE	TRUE	Cell membrane	1	8	CHEMBL2105740	SITAXENTAN SODIUM	TRUE	4	TRUE	KEGG	hsa05169_Epstein-Barr_virus_infection	6	5	0	0	0	5	723
EDNRB	ENSG00000136160	endothelin receptor type B	691	5	TRUE	FALSE	FALSE	FALSE	FALSE	FALSE	FALSE	FALSE	FALSE	FALSE	FALSE	TRUE	Cell membrane	1	8	CHEMBL2105740	SITAXENTAN SODIUM	TRUE	4	TRUE	KEGG	hsa04530_Tight_junction	6	5	0	0	0	5	723
EDNRB	ENSG00000136160	endothelin receptor type B	691	5	TRUE	FALSE	FALSE	FALSE	FALSE	FALSE	FALSE	FALSE	FALSE	FALSE	FALSE	TRUE	Cell membrane	1	8	CHEMBL1111	AMBRISENTAN	TRUE	4	FALSE	KEGG	hsa04020_Calcium_signaling_pathway	6	5	0	0	0	5	723
EDNRB	ENSG00000136160	endothelin receptor type B	691	5	TRUE	FALSE	FALSE	FALSE	FALSE	FALSE	FALSE	FALSE	FALSE	FALSE	FALSE	TRUE	Cell membrane	1	8	CHEMBL282724	SITAXENTAN	TRUE	4	TRUE	KEGG	hsa05322_Systemic_lupus_erythematosus	6	5	0	0	0	5	723
EDNRB	ENSG00000136160	endothelin receptor type B	691	5	TRUE	FALSE	FALSE	FALSE	FALSE	FALSE	FALSE	FALSE	FALSE	FALSE	FALSE	TRUE	Cell membrane	1	8	CHEMBL2105740	SITAXENTAN SODIUM	TRUE	4	TRUE	KEGG	hsa04020_Calcium_signaling_pathway	6	5	0	0	0	5	723
EDNRB	ENSG00000136160	endothelin receptor type B	691	5	TRUE	FALSE	FALSE	FALSE	FALSE	FALSE	FALSE	FALSE	FALSE	FALSE	FALSE	TRUE	Cell membrane	1	8	CHEMBL957	BOSENTAN	TRUE	4	FALSE	KEGG	hsa04020_Calcium_signaling_pathway	6	5	0	0	0	5	723
EDNRB	ENSG00000136160	endothelin receptor type B	691	5	TRUE	FALSE	FALSE	FALSE	FALSE	FALSE	FALSE	FALSE	FALSE	FALSE	FALSE	TRUE	Cell membrane	1	8	CHEMBL2103873	MACITENTAN	TRUE	4	FALSE	KEGG	hsa05322_Systemic_lupus_erythematosus	6	5	0	0	0	5	723
EDNRB	ENSG00000136160	endothelin receptor type B	691	5	TRUE	FALSE	FALSE	FALSE	FALSE	FALSE	FALSE	FALSE	FALSE	FALSE	FALSE	TRUE	Cell membrane	1	8	CHEMBL957	BOSENTAN	TRUE	4	FALSE	KEGG	hsa05169_Epstein-Barr_virus_infection	6	5	0	0	0	5	723
EDNRB	ENSG00000136160	endothelin receptor type B	691	5	TRUE	FALSE	FALSE	FALSE	FALSE	FALSE	FALSE	FALSE	FALSE	FALSE	FALSE	TRUE	Cell membrane	1	8	CHEMBL2105740	SITAXENTAN SODIUM	TRUE	4	TRUE	KEGG	hsa05322_Systemic_lupus_erythematosus	6	5	0	0	0	5	723
EDNRB	ENSG00000136160	endothelin receptor type B	691	5	TRUE	FALSE	FALSE	FALSE	FALSE	FALSE	FALSE	FALSE	FALSE	FALSE	FALSE	TRUE	Cell membrane	1	8	CHEMBL2103873	MACITENTAN	TRUE	4	FALSE	KEGG	hsa05169_Epstein-Barr_virus_infection	6	5	0	0	0	5	723
EDNRB	ENSG00000136160	endothelin receptor type B	691	5	TRUE	FALSE	FALSE	FALSE	FALSE	FALSE	FALSE	FALSE	FALSE	FALSE	FALSE	TRUE	Cell membrane	1	8	CHEMBL1111	AMBRISENTAN	TRUE	4	FALSE	KEGG	hsa05322_Systemic_lupus_erythematosus	6	5	0	0	0	5	723
EDNRB	ENSG00000136160	endothelin receptor type B	691	5	TRUE	FALSE	FALSE	FALSE	FALSE	FALSE	FALSE	FALSE	FALSE	FALSE	FALSE	TRUE	Cell membrane	1	8	CHEMBL1111	AMBRISENTAN	TRUE	4	FALSE	KEGG	hsa05169_Epstein-Barr_virus_infection	6	5	0	0	0	5	723
EDNRB	ENSG00000136160	endothelin receptor type B	691	5	TRUE	FALSE	FALSE	FALSE	FALSE	FALSE	FALSE	FALSE	FALSE	FALSE	FALSE	TRUE	Cell membrane	1	8	CHEMBL2103873	MACITENTAN	TRUE	4	FALSE	KEGG	hsa04020_Calcium_signaling_pathway	6	5	0	0	0	5	723
EDNRB	ENSG00000136160	endothelin receptor type B	691	5	TRUE	FALSE	FALSE	FALSE	FALSE	FALSE	FALSE	FALSE	FALSE	FALSE	FALSE	TRUE	Cell membrane	1	8	CHEMBL957	BOSENTAN	TRUE	4	FALSE	KEGG	hsa05322_Systemic_lupus_erythematosus	6	5	0	0	0	5	723
HDAC2	ENSG00000196591	histone deacetylase 2	681	5	TRUE	FALSE	FALSE	FALSE	FALSE	FALSE	FALSE	FALSE	FALSE	TRUE	FALSE	FALSE	Nucleus	0	12	CHEMBL3545368	PANOBINOSTAT LACTATE	TRUE	4	FALSE	KEGG	hsa05169_Epstein-Barr_virus_infection	1	5	0	0	0	5	714
HDAC2	ENSG00000196591	histone deacetylase 2	681	5	TRUE	FALSE	FALSE	FALSE	FALSE	FALSE	FALSE	FALSE	FALSE	TRUE	FALSE	FALSE	Nucleus	0	12	CHEMBL98	VORINOSTAT	TRUE	4	FALSE	KEGG	hsa05169_Epstein-Barr_virus_infection	1	5	0	0	0	5	714
HDAC2	ENSG00000196591	histone deacetylase 2	681	5	TRUE	FALSE	FALSE	FALSE	FALSE	FALSE	FALSE	FALSE	FALSE	TRUE	FALSE	FALSE	Nucleus	0	12	CHEMBL343448	ROMIDEPSIN	TRUE	4	FALSE	KEGG	hsa05169_Epstein-Barr_virus_infection	1	5	0	0	0	5	714
HDAC2	ENSG00000196591	histone deacetylase 2	681	5	TRUE	FALSE	FALSE	FALSE	FALSE	FALSE	FALSE	FALSE	FALSE	TRUE	FALSE	FALSE	Nucleus	0	12	CHEMBL483254	PANOBINOSTAT	TRUE	4	FALSE	KEGG	hsa05169_Epstein-Barr_virus_infection	1	5	0	0	0	5	714
HDAC2	ENSG00000196591	histone deacetylase 2	681	5	TRUE	FALSE	FALSE	FALSE	FALSE	FALSE	FALSE	FALSE	FALSE	TRUE	FALSE	FALSE	Nucleus	0	12	CHEMBL408513	BELINOSTAT	TRUE	4	FALSE	KEGG	hsa05169_Epstein-Barr_virus_infection	1	5	0	0	0	5	714
CDK2	ENSG00000123374	cyclin dependent kinase 2	686	5	FALSE	TRUE	FALSE	FALSE	FALSE	FALSE	FALSE	FALSE	FALSE	FALSE	FALSE	FALSE	Cytoplasm	1	14	CHEMBL574737	UCN-01	FALSE	2	FALSE	KEGG	hsa05169_Epstein-Barr_virus_infection	1	0	2	3	0	0	710
CDK2	ENSG00000123374	cyclin dependent kinase 2	686	5	FALSE	TRUE	FALSE	FALSE	FALSE	FALSE	FALSE	FALSE	FALSE	FALSE	FALSE	FALSE	Cytoplasm	1	14	CHEMBL564829	MILCICLIB	FALSE	2	FALSE	KEGG	hsa05169_Epstein-Barr_virus_infection	1	0	2	3	0	0	710
CDK2	ENSG00000123374	cyclin dependent kinase 2	686	5	FALSE	TRUE	FALSE	FALSE	FALSE	FALSE	FALSE	FALSE	FALSE	FALSE	FALSE	FALSE	Cytoplasm	1	14	CHEMBL2103840	DINACICLIB	FALSE	3	FALSE	KEGG	hsa05169_Epstein-Barr_virus_infection	1	0	2	3	0	0	710
CDK2	ENSG00000123374	cyclin dependent kinase 2	686	5	FALSE	TRUE	FALSE	FALSE	FALSE	FALSE	FALSE	FALSE	FALSE	FALSE	FALSE	FALSE	Cytoplasm	1	14	CHEMBL445813	AT-7519	FALSE	2	FALSE	KEGG	hsa05169_Epstein-Barr_virus_infection	1	0	2	3	0	0	710
CDK2	ENSG00000123374	cyclin dependent kinase 2	686	5	FALSE	TRUE	FALSE	FALSE	FALSE	FALSE	FALSE	FALSE	FALSE	FALSE	FALSE	FALSE	Cytoplasm	1	14	CHEMBL428690	ALVOCIDIB	FALSE	3	FALSE	KEGG	hsa05169_Epstein-Barr_virus_infection	1	0	2	3	0	0	710
CACNA1D	ENSG00000157388	calcium voltage-gated channel subunit alpha1 D	649	4	TRUE	FALSE	FALSE	FALSE	FALSE	FALSE	FALSE	FALSE	FALSE	FALSE	FALSE	FALSE	Membrane	0	35	CHEMBL1201729	DRONEDARONE HYDROCHLORIDE	TRUE	4	FALSE	KEGG	hsa04064_NF-kappa_B_signaling_pathway	6	5	0	0	0	5	709
CACNA1D	ENSG00000157388	calcium voltage-gated channel subunit alpha1 D	649	4	TRUE	FALSE	FALSE	FALSE	FALSE	FALSE	FALSE	FALSE	FALSE	FALSE	FALSE	FALSE	Membrane	0	35	CHEMBL1201729	DRONEDARONE HYDROCHLORIDE	TRUE	4	FALSE	KEGG	hsa05169_Epstein-Barr_virus_infection	6	5	0	0	0	5	709
CACNA1D	ENSG00000157388	calcium voltage-gated channel subunit alpha1 D	649	4	TRUE	FALSE	FALSE	FALSE	FALSE	FALSE	FALSE	FALSE	FALSE	FALSE	FALSE	FALSE	Membrane	0	35	CHEMBL1480	FELODIPINE	TRUE	4	FALSE	KEGG	hsa04620_Toll-like_receptor_signaling_pathway	6	5	0	0	0	5	709
CACNA1D	ENSG00000157388	calcium voltage-gated channel subunit alpha1 D	649	4	TRUE	FALSE	FALSE	FALSE	FALSE	FALSE	FALSE	FALSE	FALSE	FALSE	FALSE	FALSE	Membrane	0	35	CHEMBL1237132	CLEVIDIPINE	TRUE	4	FALSE	KEGG	hsa05322_Systemic_lupus_erythematosus	6	5	0	0	0	5	709
CACNA1D	ENSG00000157388	calcium voltage-gated channel subunit alpha1 D	649	4	TRUE	FALSE	FALSE	FALSE	FALSE	FALSE	FALSE	FALSE	FALSE	FALSE	FALSE	FALSE	Membrane	0	35	CHEMBL1428	NIMODIPINE	TRUE	4	FALSE	KEGG	hsa05322_Systemic_lupus_erythematosus	6	5	0	0	0	5	709
CACNA1D	ENSG00000157388	calcium voltage-gated channel subunit alpha1 D	649	4	TRUE	FALSE	FALSE	FALSE	FALSE	FALSE	FALSE	FALSE	FALSE	FALSE	FALSE	FALSE	Membrane	0	35	CHEMBL1201729	DRONEDARONE HYDROCHLORIDE	TRUE	4	FALSE	KEGG	hsa05322_Systemic_lupus_erythematosus	6	5	0	0	0	5	709
CACNA1D	ENSG00000157388	calcium voltage-gated channel subunit alpha1 D	649	4	TRUE	FALSE	FALSE	FALSE	FALSE	FALSE	FALSE	FALSE	FALSE	FALSE	FALSE	FALSE	Membrane	0	35	CHEMBL1480	FELODIPINE	TRUE	4	FALSE	KEGG	hsa05322_Systemic_lupus_erythematosus	6	5	0	0	0	5	709
CACNA1D	ENSG00000157388	calcium voltage-gated channel subunit alpha1 D	649	4	TRUE	FALSE	FALSE	FALSE	FALSE	FALSE	FALSE	FALSE	FALSE	FALSE	FALSE	FALSE	Membrane	0	35	CHEMBL1201729	DRONEDARONE HYDROCHLORIDE	TRUE	4	FALSE	KEGG	hsa04620_Toll-like_receptor_signaling_pathway	6	5	0	0	0	5	709
CACNA1D	ENSG00000157388	calcium voltage-gated channel subunit alpha1 D	649	4	TRUE	FALSE	FALSE	FALSE	FALSE	FALSE	FALSE	FALSE	FALSE	FALSE	FALSE	FALSE	Membrane	0	35	CHEMBL1484	NICARDIPINE	TRUE	4	FALSE	KEGG	hsa04020_Calcium_signaling_pathway	6	5	0	0	0	5	709
CACNA1D	ENSG00000157388	calcium voltage-gated channel subunit alpha1 D	649	4	TRUE	FALSE	FALSE	FALSE	FALSE	FALSE	FALSE	FALSE	FALSE	FALSE	FALSE	FALSE	Membrane	0	35	CHEMBL1237132	CLEVIDIPINE	TRUE	4	FALSE	KEGG	hsa04064_NF-kappa_B_signaling_pathway	6	5	0	0	0	5	709
CACNA1D	ENSG00000157388	calcium voltage-gated channel subunit alpha1 D	649	4	TRUE	FALSE	FALSE	FALSE	FALSE	FALSE	FALSE	FALSE	FALSE	FALSE	FALSE	FALSE	Membrane	0	35	CHEMBL1428	NIMODIPINE	TRUE	4	FALSE	KEGG	hsa05169_Epstein-Barr_virus_infection	6	5	0	0	0	5	709
CACNA1D	ENSG00000157388	calcium voltage-gated channel subunit alpha1 D	649	4	TRUE	FALSE	FALSE	FALSE	FALSE	FALSE	FALSE	FALSE	FALSE	FALSE	FALSE	FALSE	Membrane	0	35	CHEMBL1480	FELODIPINE	TRUE	4	FALSE	KEGG	hsa04064_NF-kappa_B_signaling_pathway	6	5	0	0	0	5	709
CACNA1D	ENSG00000157388	calcium voltage-gated channel subunit alpha1 D	649	4	TRUE	FALSE	FALSE	FALSE	FALSE	FALSE	FALSE	FALSE	FALSE	FALSE	FALSE	FALSE	Membrane	0	35	CHEMBL1201729	DRONEDARONE HYDROCHLORIDE	TRUE	4	FALSE	KEGG	hsa04530_Tight_junction	6	5	0	0	0	5	709
CACNA1D	ENSG00000157388	calcium voltage-gated channel subunit alpha1 D	649	4	TRUE	FALSE	FALSE	FALSE	FALSE	FALSE	FALSE	FALSE	FALSE	FALSE	FALSE	FALSE	Membrane	0	35	CHEMBL1484	NICARDIPINE	TRUE	4	FALSE	KEGG	hsa04530_Tight_junction	6	5	0	0	0	5	709
CACNA1D	ENSG00000157388	calcium voltage-gated channel subunit alpha1 D	649	4	TRUE	FALSE	FALSE	FALSE	FALSE	FALSE	FALSE	FALSE	FALSE	FALSE	FALSE	FALSE	Membrane	0	35	CHEMBL1484	NICARDIPINE	TRUE	4	FALSE	KEGG	hsa05169_Epstein-Barr_virus_infection	6	5	0	0	0	5	709
CACNA1D	ENSG00000157388	calcium voltage-gated channel subunit alpha1 D	649	4	TRUE	FALSE	FALSE	FALSE	FALSE	FALSE	FALSE	FALSE	FALSE	FALSE	FALSE	FALSE	Membrane	0	35	CHEMBL1237132	CLEVIDIPINE	TRUE	4	FALSE	KEGG	hsa04530_Tight_junction	6	5	0	0	0	5	709
CACNA1D	ENSG00000157388	calcium voltage-gated channel subunit alpha1 D	649	4	TRUE	FALSE	FALSE	FALSE	FALSE	FALSE	FALSE	FALSE	FALSE	FALSE	FALSE	FALSE	Membrane	0	35	CHEMBL1484	NICARDIPINE	TRUE	4	FALSE	KEGG	hsa05169_Epstein-Barr_virus_infection	6	5	0	0	0	5	709
CACNA1D	ENSG00000157388	calcium voltage-gated channel subunit alpha1 D	649	4	TRUE	FALSE	FALSE	FALSE	FALSE	FALSE	FALSE	FALSE	FALSE	FALSE	FALSE	FALSE	Membrane	0	35	CHEMBL1480	FELODIPINE	TRUE	4	FALSE	KEGG	hsa04020_Calcium_signaling_pathway	6	5	0	0	0	5	709
[truncated: 5,827 more rows]
